# Supplementary material for: A Shigella sonnei clone with extensive drug resistance associated with waterborne outbreaks in China
Source: Nat Commun. 2022 Nov 30;13:7365. doi: 10.1038/s41467-022-35136-1 (PMC9709761; doi:10.1038/s41467-022-35136-1)
Supplement: Supplementary file 4 — Dataset 1 [file 41467_2022_35136_MOESM4_ESM.xlsx]

## Sheet: Sheet1
Table S3. The genome-sequenced S. sonnei isolates used in this study
Accession	TreeID	StrainName	Study Source	Lineage	Source	Country	Province	Phenotype	Date	AMR genes number	cefRaziR	Ceftazidime	Ceftriaxone	Imipenem	Strofurantoin	Piperacillin	Tetracycline	Cefepime	Cefoperazone	Cefazolin	Cefoxitin	Tobramycin	Levofloxacin	Gentamicin	Ticarcillin	Ticarcillin/clavulaSc acid	Aztreonam	Ampicillin	ChlorampheScol	Trimethoprim/sulfamethoxazole	Norfloxacin	Amikacin	Azithromycin	Colistin	AAC(3)-IId	AAC(3)-IV	AAC(6')-Ib7	aadA15	aadA1-ANT(3'')-IIa	aadA2	aadA22	aadA23	aadA24	aadA3	aadA5	aadB-ANT(2'')-Ia	ACT-30	APH(3')-Ia	APH(3')-IIa
SRR19126997	ZH061	20112H061	This study	3	Patient	China	Beijing	Sporadic	2011	13	cefRaziR	S	R	S	S	I	R	S	R	R	S	R	S	R	R	S	S	R	S	R	S	S	R	S	96.5	0	0	0	99.62	0	0	0	0	0	100	0	0	0	0
SRR19126996	XJ2012013	2012013	This study	3	Patient	China	Xinjiang	Sporadic	2011	7	other	S	S	S	S	S	R	S	S	S	S	S	S	S	S	S	S	S	S	R	S	S	S	S	0	0	0	0	99.62	0	0	0	0	0	0	0	0	0	0
SRR19126813	WH88	WH88	This study	3	Patient	China	Hubei	Sporadic	2010	14	cefRaziR	I	R	S	S	I	R	S	S	R	I	I	S	R	R	I	S	R	S	R	S	S	R	S	96.5	0	0	0	99.62	0	0	0	0	0	100	0	0	0	0
SRR19126774	WH7	WH7	This study	3	Patient	China	Hubei	Sporadic	2011	10	other	S	R	S	S	R	R	S	R	R	S	R	S	R	R	I	I	R	S	R	S	S	S	S	96.5	0	0	0	99.62	0	0	0	0	0	0	0	0	0	0
SRR19126756	SY230719	230719	This study	3	Patient	China	Liaoning	Sporadic	2007	7	other	S	S	S	S	S	R	S	S	S	S	S	S	S	S	S	S	S	S	R	S	S	S	S	0	0	0	0	99.62	0	0	0	0	0	0	0	0	0	0
SRR19126745	sn1017	sn1017	This study	3	Patient	China	Gansu	Sporadic	2010	7	other	S	S	S	S	S	R	S	S	S	S	S	S	S	S	S	S	S	S	R	S	S	S	S	0	0	0	0	99.62	0	0	0	0	0	0	0	0	0	0
SRR19126734	sn1016	sn1016	This study	3	Patient	China	Gansu	Sporadic	2010	8	other	S	R	S	S	R	R	S	R	R	S	S	S	S	R	S	S	R	S	R	S	S	S	S	0	0	0	0	99.62	0	0	0	0	0	0	0	0	0	0
SRR19126723	sn1004	sn1004	This study	3	Patient	China	Gansu	Sporadic	2010	7	other	S	S	S	S	S	R	S	S	S	S	S	S	S	S	S	S	S	S	R	S	S	S	S	0	0	0	0	99.62	0	0	0	0	0	0	0	0	0	0
SRR19126712	sn0947	sn0947	This study	3	Patient	China	Gansu	Sporadic	2009	7	other	S	S	S	S	S	R	S	S	S	S	S	S	S	S	S	S	S	S	R	S	S	S	S	0	0	0	0	99.62	0	0	0	0	0	0	0	0	0	0
SRR19126701	sn0932	sn0932	This study	3	Patient	China	Gansu	Sporadic	2009	7	other	S	S	S	S	S	R	S	S	S	S	S	S	S	S	S	S	S	S	R	S	S	S	S	0	0	0	0	99.62	0	0	0	0	0	0	0	0	0	0
SRR19126995	sn0815	sn0815	This study	3	Patient	China	Gansu	Sporadic	2008	7	other	S	S	S	S	S	R	S	S	R	S	S	S	S	S	R	S	S	S	R	S	S	S	S	0	0	0	0	99.62	0	0	0	0	0	0	0	0	0	0
SRR19126984	sn0806	sn0806	This study	3	Patient	China	Gansu	Sporadic	2008	7	other	S	S	S	S	S	R	S	S	S	S	S	S	S	S	S	S	S	S	R	S	S	S	S	0	0	0	0	99.62	0	0	0	0	0	0	0	0	0	0
SRR19126973	sn0743	sn0743	This study	3	Patient	China	Gansu	Sporadic	2007	10	other	S	R	S	S	R	R	S	R	R	S	R	S	R	R	S	S	R	S	R	S	S	S	S	96.5	0	0	0	99.62	0	0	0	0	0	0	0	0	0	0
SRR19126962	sn0742	sn0742	This study	3	Patient	China	Gansu	Sporadic	2007	10	other	S	R	S	S	R	R	S	R	R	S	R	S	R	R	I	S	R	S	R	S	S	S	S	96.5	0	0	0	99.62	0	0	0	0	0	0	0	0	0	0
SRR19126951	sn0741	sn0741	This study	3	Patient	China	Gansu	Sporadic	2007	10	other	S	R	S	S	R	R	S	R	R	S	R	S	R	R	I	I	R	S	R	S	S	S	S	96.5	0	0	0	99.62	0	0	0	0	0	0	0	0	0	0
SRR19126940	sn0730	sn0730	This study	3	Patient	China	Gansu	Sporadic	2007	10	other	S	R	S	S	R	R	S	R	R	S	I	S	R	R	I	S	R	S	R	S	S	S	S	96.5	0	0	0	99.62	0	0	0	0	0	0	0	0	0	0
SRR19126929	sn0729	sn0729	This study	3	Patient	China	Gansu	Sporadic	2007	10	other	S	R	S	S	R	R	S	R	R	S	I	S	R	R	I	S	R	S	R	S	S	S	S	96.5	0	0	0	99.62	0	0	0	0	0	0	0	0	0	0
SRR19126882	sn0724	sn0724	This study	3	Patient	China	Gansu	Sporadic	2007	10	other	S	R	S	S	R	R	S	R	R	S	I	S	R	R	I	S	R	S	R	S	S	S	S	96.5	0	0	0	99.62	0	0	0	0	0	0	0	0	0	0
SRR19126871	sn0723	sn0723	This study	3	Patient	China	Gansu	Sporadic	2007	10	other	S	R	S	S	R	R	S	R	R	S	R	S	R	R	I	S	R	S	R	S	S	S	S	96.5	0	0	0	99.62	0	0	0	0	0	0	0	0	0	0
SRR19126860	sn0722	sn0722	This study	3	Patient	China	Gansu	Sporadic	2007	10	other	S	R	S	S	R	R	S	R	R	S	R	S	R	R	S	S	R	S	R	S	S	S	S	96.5	0	0	0	99.62	0	0	0	0	0	0	0	0	0	0
SRR19126812	sn0720	sn0720	This study	3	Patient	China	Gansu	Sporadic	2007	10	other	S	R	S	S	R	R	S	R	R	S	R	S	R	R	I	I	R	S	R	S	S	S	S	96.5	0	0	0	99.62	0	0	0	0	0	0	0	0	0	0
SRR19126801	sn0719	sn0719	This study	3	Patient	China	Gansu	Sporadic	2007	10	other	S	R	S	S	R	R	S	I	S	S	I	S	R	R	I	S	I	S	R	S	S	S	S	96.5	0	0	0	99.62	0	0	0	0	0	0	0	0	0	0
SRR19126790	sn0717	sn0717	This study	3	Patient	China	Gansu	Sporadic	2007	10	other	S	R	S	S	R	R	S	R	R	S	R	S	R	R	I	S	R	S	R	S	S	S	S	96.5	0	0	0	99.62	0	0	0	0	0	0	0	0	0	0
SRR19126851	sn0716	sn0716	This study	3	Patient	China	Gansu	Sporadic	2007	10	other	S	R	S	S	R	R	S	R	R	S	I	S	R	R	I	S	R	S	R	S	S	S	S	96.5	0	0	0	99.62	0	0	0	0	0	0	0	0	0	0
SRR19126840	sn0714	sn0714	This study	3	Patient	China	Gansu	Sporadic	2007	10	other	S	R	S	S	R	R	S	R	R	S	I	S	R	R	I	S	R	S	R	S	S	S	S	96.5	0	0	0	99.62	0	0	0	0	0	0	0	0	0	0
SRR19126829	sn0713	sn0713	This study	3	Patient	China	Gansu	Sporadic	2007	10	other	S	R	S	S	R	R	S	R	R	S	R	S	R	R	I	S	R	S	R	S	S	S	S	96.5	0	0	0	99.62	0	0	0	0	0	0	0	0	0	0
SRR19126818	sn0707	sn0707	This study	3	Patient	China	Gansu	Sporadic	2007	10	other	S	R	S	S	R	R	S	R	R	S	R	S	R	R	I	S	R	S	R	S	S	S	S	96.5	0	0	0	99.62	0	0	0	0	0	0	0	0	0	0
SRR19126915	sn0701	sn0701	This study	3	Patient	China	Gansu	Sporadic	2007	10	other	S	R	S	S	R	R	S	R	R	S	R	S	R	R	R	S	R	S	R	S	S	S	S	96.5	0	0	0	99.62	0	0	0	0	0	0	0	0	0	0
SRR19126904	sh19sh049	sh19sh049	This study	3	Patient	China	Guangxi-Wuzhou	Outbreak	2019	13	cefRaziR	S	R	S	S	R	R	S	R	R	S	R	S	R	R	I	S	R	S	R	S	S	R	S	96.5	0	0	0	99.62	0	0	0	0	0	99.62	0	0	0	0
SRR19126893	sh19sh048	sh19sh048	This study	3	Patient	China	Guangxi-Wuzhou	Outbreak	2019	13	cefRaziR	S	R	S	S	R	R	S	R	R	S	R	S	R	R	I	S	R	S	R	S	S	R	S	96.5	0	0	0	99.62	0	0	0	0	0	99.62	0	0	0	0
SRR19126773	sh19sh047	sh19sh047	This study	3	Patient	China	Guangxi-Wuzhou	Outbreak	2019	13	cefRaziR	S	R	S	S	R	R	S	R	R	S	R	S	R	R	I	S	R	S	R	S	S	R	S	96.5	0	0	0	99.62	0	0	0	0	0	99.62	0	0	0	0
SRR19126765	sh19sh046	sh19sh046	This study	3	Patient	China	Guangxi-Wuzhou	Outbreak	2019	12	cefRaziR	S	R	S	S	R	R	S	R	R	S	R	S	R	R	I	S	R	S	R	S	S	R	S	96.5	0	0	0	99.62	0	0	0	0	0	99.62	0	0	0	0
SRR19126764	sh19sh045	sh19sh045	This study	3	Patient	China	Guangxi-Wuzhou	Outbreak	2019	13	cefRaziR	S	R	S	S	R	R	S	R	R	S	R	S	R	R	I	S	R	S	R	S	S	R	S	96.5	0	0	0	99.62	0	0	0	0	0	99.62	0	0	0	0
SRR19126763	sh19sh044	sh19sh044	This study	3	Patient	China	Guangxi-Wuzhou	Outbreak	2019	12	cefRaziR	S	R	S	S	R	R	S	R	R	S	R	S	R	R	I	S	R	S	R	S	S	R	S	96.5	0	0	0	99.62	0	0	0	0	0	99.62	0	0	0	0
SRR19126762	sh19sh043	sh19sh043	This study	3	Patient	China	Guangxi-Wuzhou	Outbreak	2019	13	cefRaziR	S	R	S	S	R	R	S	R	R	S	R	S	R	R	I	S	R	S	R	S	S	R	S	96.5	0	0	0	99.62	0	0	0	0	0	99.62	0	0	0	0
SRR19126761	sh19sh042	sh19sh042	This study	3	Patient	China	Guangxi-Wuzhou	Outbreak	2019	13	cefRaziR	S	R	S	S	R	R	S	R	R	S	R	S	R	R	I	S	R	S	R	S	S	R	S	96.5	0	0	0	99.62	0	0	0	0	0	99.62	0	0	0	0
SRR19126760	sh19sh041	sh19sh041	This study	3	Patient	China	Guangxi-Wuzhou	Outbreak	2019	13	cefRaziR	S	R	S	S	R	R	S	R	R	S	R	S	R	R	I	S	R	S	R	S	S	R	S	96.5	0	0	0	99.62	0	0	0	0	0	99.62	0	0	0	0
SRR19126759	sh19sh040	sh19sh040	This study	3	Patient	China	Guangxi-Wuzhou	Outbreak	2019	13	cefRaziR	S	R	S	S	R	R	S	R	R	S	R	S	R	R	I	S	R	S	R	S	S	R	S	96.5	0	0	0	99.62	0	0	0	0	0	99.62	0	0	0	0
SRR19126758	sh19sh039	sh19sh039	This study	3	Patient	China	Guangxi-Wuzhou	Outbreak	2019	12	cefRaziR	S	R	S	S	R	R	S	R	R	S	R	S	R	R	I	S	R	S	R	S	S	R	S	96.5	0	0	0	99.62	0	0	0	0	0	99.62	0	0	0	0
SRR19126757	sh19sh038	sh19sh038	This study	3	Patient	China	Guangxi-Wuzhou	Outbreak	2019	12	cefRaziR	S	R	S	S	R	R	S	R	R	S	R	S	R	R	I	S	R	S	R	S	S	R	S	96.5	0	0	0	99.62	0	0	0	0	0	99.62	0	0	0	0
SRR19126755	sh19sh037	sh19sh037	This study	3	Patient	China	Guangxi-Wuzhou	Outbreak	2019	13	cefRaziR	S	R	S	S	R	R	S	R	R	S	R	S	R	R	I	S	R	S	R	S	S	R	S	96.5	0	0	0	99.62	0	0	0	0	0	99.62	0	0	0	0
SRR19126754	sh19sh036	sh19sh036	This study	3	Patient	China	Guangxi-Wuzhou	Outbreak	2019	12	cefRaziR	S	R	S	S	R	R	S	R	R	S	R	S	R	R	I	S	R	S	R	S	S	R	S	96.5	0	0	0	99.62	0	0	0	0	0	99.62	0	0	0	0
SRR19126753	sh19sh035	sh19sh035	This study	3	Patient	China	Guangxi-Wuzhou	Outbreak	2019	12	cefRaziR	S	R	S	S	R	R	S	R	R	S	R	S	R	R	I	S	R	S	R	S	S	R	S	96.5	0	0	0	99.62	0	0	0	0	0	99.62	0	0	0	0
SRR19126752	sh19sh034	sh19sh034	This study	3	Patient	China	Guangxi-Wuzhou	Outbreak	2019	13	cefRaziR	S	R	S	S	R	R	S	R	R	S	R	S	R	R	I	S	R	S	R	S	S	R	S	96.5	0	0	0	99.62	0	0	0	0	0	99.62	0	0	0	0
SRR19126751	sh19sh033	sh19sh033	This study	3	Patient	China	Guangxi-Wuzhou	Outbreak	2019	9	cefRaziR	S	R	S	S	R	R	S	R	R	S	R	S	R	R	I	S	R	S	R	S	S	R	S	96.5	0	0	0	99.62	0	0	0	0	0	99.62	0	0	0	0
SRR19126750	sh19sh032	sh19sh032	This study	3	Patient	China	Guangxi-Wuzhou	Outbreak	2019	12	cefRaziR	S	R	S	S	R	R	S	R	R	S	R	S	R	R	I	S	R	S	R	S	S	R	S	96.5	0	0	0	99.62	0	0	0	0	0	99.62	0	0	0	0
SRR19126749	sh19sh031	sh19sh031	This study	3	Patient	China	Guangxi-Wuzhou	Outbreak	2019	12	cefRaziR	S	R	S	S	R	R	S	R	R	S	R	S	R	R	I	S	R	S	R	S	S	R	S	96.5	0	0	0	99.62	0	0	0	0	0	99.62	0	0	0	0
SRR19126748	sh19sh030	sh19sh030	This study	3	Patient	China	Guangxi-Wuzhou	Outbreak	2019	12	cefRaziR	S	R	S	S	R	R	S	R	R	S	R	S	R	R	I	S	R	S	R	S	S	R	S	96.5	0	0	0	99.62	0	0	0	0	0	99.62	0	0	0	0
SRR19126747	sh19sh029	sh19sh029	This study	3	Patient	China	Guangxi-Wuzhou	Outbreak	2019	13	cefRaziR	S	R	S	S	R	R	S	R	R	S	R	S	R	R	I	S	R	S	R	S	S	R	S	96.5	0	0	0	99.62	0	0	0	0	0	99.62	0	0	0	0
SRR19126746	sh19sh028	sh19sh028	This study	3	Patient	China	Guangxi-Wuzhou	Outbreak	2019	12	cefRaziR	S	R	S	S	R	R	S	R	R	S	R	S	R	R	I	I	R	S	R	S	S	R	S	96.5	0	0	0	99.62	0	0	0	0	0	99.62	0	0	0	0
SRR19126744	sh19sh027	sh19sh027	This study	3	Patient	China	Guangxi-Guigang	Outbreak	2019	13	cefRaziR	S	R	S	S	R	R	S	R	R	S	R	S	R	R	I	I	R	S	R	S	S	R	S	96.5	0	0	0	99.62	0	0	0	0	0	100	0	0	0	0
SRR19126743	sh19sh026	sh19sh026	This study	3	Patient	China	Guangxi-Guigang	Outbreak	2019	13	cefRaziR	S	R	S	S	R	R	S	R	R	S	R	S	R	R	I	S	R	S	R	S	S	R	S	96.5	0	0	0	99.62	0	0	0	0	0	100	0	0	0	0
SRR19126742	sh19sh025	sh19sh025	This study	3	Patient	China	Guangxi-Guigang	Outbreak	2019	13	cefRaziR	I	R	S	S	R	R	S	R	R	S	R	S	R	R	I	R	R	S	R	S	S	R	S	96.5	0	0	0	99.62	0	0	0	0	0	100	0	0	0	0
SRR19126741	sh19sh024	sh19sh024	This study	3	Patient	China	Guangxi-Guigang	Outbreak	2019	13	cefRaziR	S	R	S	S	R	R	S	R	R	S	R	S	R	R	I	S	R	S	R	S	S	R	S	96.5	0	0	0	99.62	0	0	0	0	0	100	0	0	0	0
SRR19126740	sh19sh023	sh19sh023	This study	3	Patient	China	Guangxi-Guigang	Outbreak	2019	12	cefRaziR	S	R	S	S	R	R	S	R	R	S	R	S	R	R	I	S	R	S	R	S	S	R	S	96.5	0	0	0	99.62	0	0	0	0	0	100	0	0	0	0
SRR19126739	sh19sh022	sh19sh022	This study	3	Patient	China	Guangxi-Guigang	Outbreak	2019	12	cefRaziR	S	R	S	S	R	R	S	R	R	S	R	S	R	R	I	I	R	S	R	S	S	R	S	96.5	0	0	0	99.62	0	0	0	0	0	100	0	0	0	0
SRR19126738	sh19sh021	sh19sh021	This study	3	Patient	China	Guangxi-Guigang	Outbreak	2019	13	cefRaziR	S	R	S	S	R	R	S	R	R	S	R	S	R	R	I	S	R	S	R	S	S	R	S	96.5	0	0	0	99.62	0	0	0	0	0	100	0	0	0	0
SRR19126737	sh19sh020	sh19sh020	This study	3	Water	China	Guangxi-Guigang	Outbreak	2019	12	cefRaziR	S	R	S	S	R	R	S	R	R	S	R	S	R	R	I	S	R	S	R	S	S	R	S	96.5	0	0	0	99.62	0	0	0	0	0	100	0	0	0	0
SRR19126736	sh19sh019	sh19sh019	This study	3	Patient	China	Guangxi-Guigang	Outbreak	2019	12	cefRaziR	S	R	S	S	R	R	S	R	R	S	R	S	R	R	I	S	R	S	R	S	S	R	S	96.5	0	0	0	99.62	0	0	0	0	0	100	0	0	0	0
SRR19126735	sh19sh018	sh19sh018	This study	3	Patient	China	Guangxi-Guigang	Outbreak	2019	13	cefRaziR	S	R	S	S	R	R	S	R	R	S	R	S	R	R	I	S	R	S	R	S	S	R	S	96.5	0	0	0	99.62	0	0	0	0	0	100	0	0	0	0
SRR19126733	sh19sh017	sh19sh017	This study	3	Patient	China	Guangxi-Guigang	Outbreak	2019	12	cefRaziR	S	R	S	S	R	R	S	R	R	S	R	S	R	R	I	S	R	S	R	S	S	R	S	96.5	0	0	0	99.62	0	0	0	0	0	100	0	0	0	0
SRR19126732	sh19sh016	sh19sh016	This study	3	Patient	China	Guangxi-Guigang	Outbreak	2019	13	cefRaziR	S	R	S	S	R	R	S	R	R	S	R	S	R	R	I	S	R	S	R	S	S	R	S	96.5	0	0	0	99.62	0	0	0	0	0	100	0	0	0	0
SRR19126731	sh19sh015	sh19sh015	This study	3	Patient	China	Guangxi-Guigang	Outbreak	2019	12	cefRaziR	S	R	S	S	R	R	S	R	R	S	R	S	R	R	I	S	R	S	R	S	S	R	S	96.5	0	0	0	99.62	0	0	0	0	0	100	0	0	0	0
SRR19126730	sh19sh014	sh19sh014	This study	3	Patient	China	Guangxi-Guigang	Outbreak	2019	13	cefRaziR	S	R	S	S	R	R	S	R	R	S	R	S	R	R	I	S	R	S	R	S	S	R	S	96.5	0	0	0	99.62	0	0	0	0	0	100	0	0	0	0
SRR19126729	sh19sh013	sh19sh013	This study	3	Patient	China	Guangxi-Guigang	Outbreak	2019	12	cefRaziR	S	R	S	S	R	R	S	R	R	S	R	S	R	R	I	S	R	S	R	S	S	R	S	96.5	0	0	0	99.62	0	0	0	0	0	100	0	0	0	0
SRR19126728	sh19sh012	sh19sh012	This study	3	Patient	China	Guangxi-Guigang	Outbreak	2019	13	cefRaziR	S	R	S	S	R	R	S	R	R	S	R	S	R	R	I	I	R	S	R	S	S	R	S	96.5	0	0	0	99.62	0	0	0	0	0	100	0	0	0	0
SRR19126727	sh19sh011	sh19sh011	This study	3	Patient	China	Guangxi-Guigang	Outbreak	2019	13	cefRaziR	S	R	S	S	R	R	S	R	R	S	R	S	R	R	I	I	R	S	R	S	S	R	S	96.5	0	0	0	99.62	0	0	0	0	0	100	0	0	0	0
SRR19126726	sh19sh010	sh19sh010	This study	3	Patient	China	Guangxi-Guigang	Outbreak	2019	13	cefRaziR	S	R	S	S	R	R	S	R	R	S	R	S	R	R	I	S	R	S	R	S	S	R	S	96.5	0	0	0	99.62	0	0	0	0	0	100	0	0	0	0
SRR19126725	sh19sh009	sh19sh009	This study	3	Patient	China	Guangxi-Guigang	Outbreak	2019	13	cefRaziR	S	R	S	S	R	R	S	R	R	S	R	S	R	R	I	I	R	S	R	S	S	R	S	96.5	0	0	0	99.62	0	0	0	0	0	100	0	0	0	0
SRR19126724	sh19sh008	sh19sh008	This study	3	Patient	China	Guangxi-Guigang	Outbreak	2019	13	cefRaziR	S	R	S	S	R	R	S	R	R	S	R	S	R	R	I	S	R	S	R	S	S	R	S	96.5	0	0	0	99.62	0	0	0	0	0	100	0	0	0	0
SRR19126722	sh19sh007	sh19sh007	This study	3	Patient	China	Guangxi-Guigang	Outbreak	2019	13	cefRaziR	S	R	S	S	R	R	S	R	R	S	R	S	R	R	I	I	R	S	R	S	S	R	S	96.5	0	0	0	99.62	0	0	0	0	0	100	0	0	0	0
SRR19126721	sh19sh006	sh19sh006	This study	3	Patient	China	Guangxi-Guigang	Outbreak	2019	13	cefRaziR	S	R	S	S	R	R	S	R	R	S	R	S	R	R	I	S	R	S	R	S	S	R	S	96.5	0	0	0	99.62	0	0	0	0	0	100	0	0	0	0
SRR19126720	sh19sh005	sh19sh005	This study	3	Patient	China	Guangxi-Guigang	Outbreak	2019	12	cefRaziR	S	R	S	S	R	R	S	R	R	S	R	S	R	R	I	I	R	S	R	S	S	R	S	96.5	0	0	0	99.62	0	0	0	0	0	100	0	0	0	0
SRR19126719	sh19sh004	sh19sh004	This study	3	Patient	China	Guangxi-Guigang	Outbreak	2019	13	cefRaziR	S	R	S	S	R	R	S	R	R	S	R	S	R	R	I	S	R	S	R	S	S	R	S	96.5	0	0	0	99.62	0	0	0	0	0	100	0	0	0	0
SRR19126718	sh19sh003	sh19sh003	This study	3	Patient	China	Guangxi-Guigang	Outbreak	2019	13	cefRaziR	S	R	S	S	R	R	S	R	R	S	R	S	R	R	I	S	R	S	R	S	S	R	S	96.5	0	0	0	99.62	0	0	0	0	0	100	0	0	0	0
SRR19126717	sh19sh002	sh19sh002	This study	3	Patient	China	Guangxi-Guigang	Outbreak	2019	13	cefRaziR	S	R	S	S	R	R	S	R	R	S	R	S	R	R	I	S	R	S	R	S	S	R	S	96.5	0	0	0	99.62	0	0	0	0	0	100	0	0	0	0
SRR19126716	sh16sh588	sh16sh588	This study	3	Patient	China	Guangxi-Baise	Outbreak	2016	13	cefRaziR	S	R	S	S	I	R	S	R	R	S	R	S	R	R	I	S	R	S	R	S	S	R	S	96.5	0	0	0	99.62	0	0	0	0	0	100	0	0	0	0
SRR19126715	sh16sh587	sh16sh587	This study	3	Patient	China	Guangxi-Baise	Outbreak	2016	12	cefRaziR	S	R	S	S	I	R	S	R	R	S	R	S	R	R	S	I	R	S	R	S	S	R	S	96.5	0	0	0	99.62	0	0	0	0	0	100	0	0	0	0
SRR19126714	sh16sh581	sh16sh581	This study	3	Patient	China	Guangxi-Baise	Outbreak	2016	13	cefRaziR	S	R	S	S	I	R	S	R	R	S	I	S	R	R	I	S	R	S	R	S	S	R	S	96.5	0	0	0	99.62	0	0	0	0	0	100	0	0	0	0
SRR19126713	sh16sh580	sh16sh580	This study	3	Patient	China	Guangxi-Baise	Outbreak	2016	9	cefRaziR	S	R	S	S	R	R	S	R	R	S	R	S	R	R	S	S	R	S	R	S	S	R	S	96.5	0	0	0	99.62	0	0	0	0	0	100	0	0	0	0
SRR19126711	sh16sh578	sh16sh578	This study	3	Patient	China	Guangxi-Baise	Outbreak	2016	13	cefRaziR	S	R	S	S	R	R	S	R	R	S	R	S	R	R	I	S	R	S	R	S	S	R	S	96.5	0	0	0	99.62	0	0	0	0	0	100	0	0	0	0
SRR19126710	sh16sh577	sh16sh577	This study	3	Patient	China	Guangxi-Baise	Outbreak	2016	13	cefRaziR	S	R	S	S	R	R	S	R	R	S	R	S	R	R	I	S	R	S	R	S	S	R	S	96.5	0	0	0	99.62	0	0	0	0	0	100	0	0	0	0
SRR19126709	sh16sh576	sh16sh576	This study	3	Patient	China	Guangxi-Baise	Outbreak	2016	12	cefRaziR	S	R	S	S	R	R	S	R	R	S	I	S	R	R	S	S	R	S	R	S	S	R	S	96.5	0	0	0	99.62	0	0	0	0	0	100	0	0	0	0
SRR19126708	sh16sh575	sh16sh575	This study	3	Patient	China	Guangxi-Baise	Outbreak	2016	12	cefRaziR	S	R	S	S	R	R	S	R	R	S	R	S	R	R	I	S	R	S	R	S	S	R	S	96.5	0	0	0	99.62	0	0	0	0	0	100	0	0	0	0
SRR19126707	sh16sh574	sh16sh574	This study	3	Patient	China	Guangxi-Baise	Outbreak	2016	13	cefRaziR	S	R	S	S	R	R	S	R	R	S	R	S	R	R	I	S	R	S	R	S	S	R	S	96.5	0	0	0	99.62	0	0	0	0	0	100	0	0	0	0
SRR19126706	sh16sh573	sh16sh573	This study	3	Patient	China	Guangxi-Baise	Outbreak	2016	13	cefRaziR	S	R	S	S	R	R	S	R	R	S	R	S	R	R	I	S	R	S	R	S	S	R	S	96.5	0	0	0	99.62	0	0	0	0	0	100	0	0	0	0
SRR19126705	sh16sh568	sh16sh568	This study	3	Patient	China	Guangxi	Sporadic	2015	13	cefRaziR	S	R	S	S	R	R	S	R	R	S	I	S	R	R	I	I	R	S	S	S	S	R	S	96.5	0	0	0	99.62	0	0	0	0	0	100	0	0	0	0
SRR19126704	sh16sh564	sh16sh564	This study	3	Patient	China	Guangxi	Sporadic	2015	8	cefRaziR	S	R	S	S	R	R	S	R	R	S	R	S	R	R	I	S	R	S	R	S	S	R	S	96.5	0	0	0	99.62	0	0	0	0	0	100	0	0	0	0
SRR19126703	sh16sh552	sh16sh552	This study	3	Patient	China	Guangxi	Sporadic	2015	13	cefRaziR	S	R	S	S	R	R	S	R	R	S	I	S	R	R	I	S	R	S	R	S	S	R	S	96.5	0	0	0	99.62	0	0	0	0	0	100	0	0	0	0
SRR19126702	sh16sh550	sh16sh550	This study	3	Patient	China	Guangxi	Sporadic	2015	12	cefRaziR	S	R	S	S	R	R	S	R	R	S	R	S	R	R	I	S	R	S	R	S	S	R	S	96.5	0	0	0	99.62	0	0	0	0	0	100	0	0	0	0
SRR19126700	sh16sh549	sh16sh549	This study	3	Patient	China	Guangxi	Sporadic	2015	11	cefRaziR	S	R	S	S	R	R	S	R	R	S	I	S	R	R	I	I	R	S	R	S	S	R	S	96.5	0	0	0	99.62	0	0	0	0	0	100	0	0	0	0
SRR19126699	sh16sh546	sh16sh546	This study	3	Patient	China	Guangxi	Sporadic	2014	12	cefRaziR	S	R	S	S	I	R	S	S	R	S	R	S	R	R	S	S	R	S	S	S	S	R	S	96.5	0	0	0	99.62	0	0	0	0	0	100	0	0	0	0
SRR19126698	sh16sh543	sh16sh543	This study	3	Patient	China	Guangxi	Sporadic	2014	12	cefRaziR	S	R	S	S	R	R	S	R	R	S	R	S	R	R	I	I	R	S	R	S	S	R	S	96.5	0	0	0	99.62	0	0	0	0	0	100	0	0	0	0
SRR19126697	sh16sh540	sh16sh540	This study	3	Patient	China	Guangxi	Sporadic	2014	12	cefRaziR	S	R	S	S	R	R	S	R	R	S	I	S	R	R	I	S	R	S	R	S	S	R	S	96.5	0	0	0	99.62	0	0	0	0	0	100	0	0	0	0
SRR19126696	sh16sh534	sh16sh534	This study	3	Patient	China	Guangxi	Sporadic	2014	12	cefRaziR	S	R	S	S	I	R	S	R	R	S	R	S	R	R	S	S	R	S	R	S	S	R	S	96.5	0	0	0	99.62	0	0	0	0	0	100	0	0	0	0
SRR19126695	sh16sh529	sh16sh529	This study	3	Patient	China	Guangxi	Sporadic	2014	8	cefRaziR	S	R	S	S	R	S	S	R	R	S	R	S	R	R	I	I	R	S	R	S	S	R	S	96.5	0	0	0	99.62	0	0	0	0	0	100	0	0	0	0
SRR19126694	sh16sh506	sh16sh506	This study	3	Patient	China	Shanghai	Sporadic	2016	10	cefRaziR	S	R	S	S	R	R	S	R	R	S	I	S	R	R	I	S	R	S	R	S	S	R	S	96.15	0	0	0	99.62	0	0	0	0	0	0	0	0	0	0
SRR19126693	sh16sh336	sh16sh336	This study	3	Patient	China	Shanghai	Sporadic	2016	10	cefRaziR	S	R	S	S	R	R	S	R	R	S	R	S	R	R	I	S	R	S	R	S	S	R	S	96.15	0	0	0	99.62	0	0	0	0	0	0	0	0	0	0
SRR19126692	sh16sh309	sh16sh309	This study	3	Patient	China	Guangxi	Sporadic	2015	12	cefRaziR	S	R	S	S	R	R	S	R	R	S	I	S	R	R	I	S	R	S	R	S	S	R	S	96.5	0	0	0	99.62	0	0	0	0	0	100	0	0	0	0
SRR19126691	sh16sh308	sh16sh308	This study	3	Patient	China	Guangxi	Sporadic	2015	12	cefRaziR	S	R	S	S	R	R	S	R	R	S	R	S	R	R	I	S	R	S	R	S	S	R	S	96.5	0	0	0	99.62	0	0	0	0	0	100	0	0	0	0
SRR19126994	sh16sh306	sh16sh306	This study	3	Patient	China	Guangxi	Sporadic	2016	10	cefRaziR	S	R	S	S	R	R	S	R	R	S	R	S	R	R	I	S	R	S	R	S	S	R	S	96.15	0	0	0	99.62	0	0	0	0	0	0	0	0	0	0
SRR19126993	sh16sh303	sh16sh303	This study	3	Patient	China	Guangxi-Nanning	Outbreak	2016	12	cefRaziR	S	R	S	S	R	R	S	R	R	S	R	S	R	R	I	S	R	S	R	S	S	R	R	96.5	0	0	0	99.62	0	0	0	0	0	99.62	0	0	0	0
SRR19126992	sh16sh302	sh16sh302	This study	3	Patient	China	Guangxi-Nanning	Outbreak	2016	13	cefRaziR	S	R	S	S	R	R	S	R	R	S	R	S	R	R	I	S	R	S	R	S	S	R	R	96.5	0	0	0	99.62	0	0	0	0	0	99.62	0	0	0	0
SRR19126991	sh16sh301	sh16sh301	This study	3	Patient	China	Guangxi-Nanning	Outbreak	2016	13	cefRaziR	S	R	S	S	R	R	S	R	R	S	I	S	R	R	I	S	R	S	R	S	S	R	R	96.5	0	0	0	99.62	0	0	0	0	0	99.62	0	0	0	0
SRR19126990	sh16sh300	sh16sh300	This study	3	Patient	China	Guangxi-Nanning	Outbreak	2016	13	cefRaziR	S	R	S	S	R	R	S	R	R	S	R	S	R	R	I	S	R	S	R	S	S	R	R	96.5	0	0	0	99.62	0	0	0	0	0	99.62	0	0	0	0
SRR19126989	sh16sh299	sh16sh299	This study	3	Patient	China	Guangxi-Nanning	Outbreak	2016	12	cefRaziR	S	R	S	S	R	R	S	R	R	S	R	S	R	R	I	S	R	S	R	S	S	R	S	96.5	0	0	0	99.62	0	0	0	0	0	99.62	0	0	0	0
SRR19126988	sh16sh298	sh16sh298	This study	3	Patient	China	Guangxi-Nanning	Outbreak	2016	12	cefRaziR	S	R	S	S	R	R	S	R	R	S	R	S	R	R	I	S	R	S	R	S	S	R	S	96.5	0	0	0	99.62	0	0	0	0	0	99.62	0	0	0	0
SRR19126987	sh16sh297	sh16sh297	This study	3	Patient	China	Guangxi-Nanning	Outbreak	2016	13	cefRaziR	S	R	S	S	R	R	S	R	R	R	R	S	R	R	I	S	R	S	R	S	S	R	R	96.5	0	0	0	99.62	0	0	0	0	0	99.62	0	0	0	0
SRR19126986	sh16sh296	sh16sh296	This study	3	Patient	China	Guangxi-Nanning	Outbreak	2016	12	cefRaziR	S	R	S	S	R	R	S	R	R	R	R	S	R	R	S	R	R	S	R	S	S	R	S	96.5	0	0	0	99.62	0	0	0	0	0	99.62	0	0	0	0
SRR19126985	sh16sh295	sh16sh295	This study	3	Patient	China	Guangxi-Nanning	Outbreak	2016	13	cefRaziR	S	R	S	S	R	R	S	R	R	S	R	S	R	R	I	S	R	S	R	S	S	R	R	96.5	0	0	0	99.62	0	0	0	0	0	99.62	0	0	0	0
SRR19126983	sh16sh294	sh16sh294	This study	3	Patient	China	Guangxi-Nanning	Outbreak	2016	13	cefRaziR	S	R	S	S	R	R	S	R	R	S	R	S	R	R	I	S	R	S	R	S	S	R	R	96.5	0	0	0	99.62	0	0	0	0	0	99.62	0	0	0	0
SRR19126982	sh16sh293	sh16sh293	This study	3	Patient	China	Guangxi-Nanning	Outbreak	2016	12	cefRaziR	S	R	S	S	R	R	S	R	R	S	R	S	R	R	I	S	R	S	R	S	S	R	S	96.5	0	0	0	99.62	0	0	0	0	0	99.62	0	0	0	0
SRR19126981	sh16sh292	sh16sh292	This study	3	Patient	China	Guangxi-Nanning	Outbreak	2016	13	cefRaziR	S	R	S	S	R	R	S	R	R	S	R	S	R	R	S	S	R	S	R	S	S	R	R	96.5	0	0	0	99.62	0	0	0	0	0	99.62	0	0	0	0
SRR19126980	sh16sh291	sh16sh291	This study	3	Patient	China	Guangxi-Nanning	Outbreak	2016	13	cefRaziR	S	R	S	S	R	R	S	R	R	S	R	S	R	R	I	S	R	S	R	S	S	R	R	96.5	0	0	0	99.62	0	0	0	0	0	99.62	0	0	0	0
SRR19126979	sh16sh290	sh16sh290	This study	3	Patient	China	Guangxi-Nanning	Outbreak	2016	14	cefRaziR	S	R	S	S	R	R	S	R	R	S	R	S	R	R	I	S	R	S	R	S	S	R	R	96.5	0	0	0	99.62	0	0	0	0	0	99.62	0	0	0	0
SRR19126978	sh16sh289	sh16sh289	This study	3	Patient	China	Guangxi-Nanning	Outbreak	2016	13	cefRaziR	S	R	S	S	R	R	S	R	R	S	R	S	R	R	S	S	R	S	R	S	S	R	R	96.5	0	0	0	99.62	0	0	0	0	0	99.62	0	0	0	0
SRR19126977	sh16sh288	sh16sh288	This study	3	Patient	China	Guangxi-Nanning	Outbreak	2016	13	cefRaziR	S	R	S	S	R	R	S	R	R	S	R	S	R	R	S	S	R	S	R	S	S	R	R	96.5	0	0	0	99.62	0	0	0	0	0	99.62	0	0	0	0
SRR19126976	sh16sh287	sh16sh287	This study	3	Patient	China	Guangxi-Nanning	Outbreak	2016	13	cefRaziR	S	R	S	S	R	R	S	R	R	S	R	S	R	R	I	S	R	S	R	S	S	R	R	96.5	0	0	0	99.62	0	0	0	0	0	99.62	0	0	0	0
SRR19126975	sh16sh286	sh16sh286	This study	3	Patient	China	Guangxi-Nanning	Outbreak	2016	13	cefRaziR	S	R	S	S	R	R	S	R	R	S	R	S	R	R	I	S	R	S	R	S	S	R	R	96.5	0	0	0	99.62	0	0	0	0	0	99.62	0	0	0	0
SRR19126974	sh16sh285	sh16sh285	This study	3	Patient	China	Guangxi-Nanning	Outbreak	2016	13	cefRaziR	S	R	S	S	R	R	S	R	R	S	R	S	R	R	I	S	R	S	R	S	S	R	R	96.5	0	0	0	99.62	0	0	0	0	0	99.62	0	0	0	0
SRR19126972	sh16sh284	sh16sh284	This study	3	Patient	China	Guangxi-Nanning	Outbreak	2016	13	cefRaziR	S	R	S	S	R	R	S	R	R	S	R	S	R	R	I	S	R	S	R	S	S	R	R	96.5	0	0	0	99.62	0	0	0	0	0	99.62	0	0	0	0
SRR19126971	sh16sh283	sh16sh283	This study	3	Patient	China	Guangxi-Nanning	Outbreak	2016	18	cefRaziR	S	R	S	S	R	R	S	R	R	S	I	S	R	R	I	S	R	S	R	S	S	R	R	96.5	0	0	0	99.62	0	0	0	0	0	99.62	95.92	0	0	0
SRR19126970	sh16sh281	sh16sh281	This study	3	Patient	China	Guangxi-Nanning	Outbreak	2016	13	cefRaziR	S	R	S	S	R	R	S	R	R	S	I	S	R	R	S	S	R	S	R	S	S	R	R	96.5	0	0	0	99.62	0	0	0	0	0	99.62	0	0	0	0
SRR19126969	sh16sh280	sh16sh280	This study	3	Patient	China	Guangxi-Nanning	Outbreak	2016	13	cefRaziR	S	R	S	S	R	R	S	R	R	S	R	S	R	R	S	S	R	S	R	S	S	R	R	96.5	0	0	0	99.62	0	0	0	0	0	99.62	0	0	0	0
SRR19126968	sh16sh279	sh16sh279	This study	3	Patient	China	Guangxi-Nanning	Outbreak	2016	12	cefRaziR	S	R	S	S	R	R	S	R	R	S	I	S	R	R	S	S	R	S	R	S	S	R	S	96.5	0	0	0	99.62	0	0	0	0	0	99.62	0	0	0	0
SRR19126967	sh16sh278	sh16sh278	This study	3	Patient	China	Guangxi-Nanning	Outbreak	2016	13	cefRaziR	S	R	S	S	R	R	S	R	R	S	R	S	R	R	I	I	R	S	R	S	S	R	R	96.5	0	0	0	99.62	0	0	0	0	0	99.62	0	0	0	0
SRR19126966	sh16sh277	sh16sh277	This study	3	Patient	China	Guangxi-Nanning	Outbreak	2016	13	cefRaziR	S	R	S	S	R	R	S	R	R	S	R	S	R	R	R	S	R	S	R	S	S	R	R	96.5	0	0	0	99.62	0	0	0	0	0	99.62	0	0	0	0
SRR19126965	sh16sh276	sh16sh276	This study	3	Patient	China	Guangxi-Nanning	Outbreak	2016	13	cefRaziR	S	R	S	S	R	R	S	R	R	S	R	S	R	R	R	S	R	S	R	S	S	R	R	96.5	0	0	0	99.62	0	0	0	0	0	99.62	0	0	0	0
SRR19126964	sh16sh275	sh16sh275	This study	3	Patient	China	Guangxi-Nanning	Outbreak	2016	13	cefRaziR	S	R	S	S	R	R	S	R	R	S	R	S	R	R	S	S	R	S	R	S	S	R	R	96.5	0	0	0	99.62	0	0	0	0	0	99.62	0	0	0	0
SRR19126963	sh16sh274	sh16sh274	This study	3	Patient	China	Guangxi-Nanning	Outbreak	2016	13	cefRaziR	S	R	S	S	R	R	S	R	R	S	R	S	R	R	S	S	R	S	R	S	S	R	R	96.5	0	0	0	99.62	0	0	0	0	0	99.62	0	0	0	0
SRR19126961	sh16sh273	sh16sh273	This study	3	Patient	China	Guangxi-Nanning	Outbreak	2016	13	cefRaziR	S	R	S	S	R	R	S	R	R	S	R	S	R	R	I	S	R	S	R	S	S	R	R	96.5	0	0	0	99.62	0	0	0	0	0	99.62	0	0	0	0
SRR19126960	sh16sh272	sh16sh272	This study	3	Patient	China	Guangxi-Nanning	Outbreak	2016	13	cefRaziR	S	R	S	S	R	R	S	R	R	S	R	S	R	R	I	S	R	S	R	S	S	R	R	96.5	0	0	0	99.62	0	0	0	0	0	99.62	0	0	0	0
SRR19126959	sh16sh271	sh16sh271	This study	3	Water	China	Guangxi-Nanning	Outbreak	2016	13	cefRaziR	S	R	S	S	R	R	S	R	R	S	R	S	R	R	I	S	R	S	R	S	S	R	S	96.5	0	0	0	99.62	0	0	0	0	0	99.62	0	0	0	0
SRR19126958	sh16sh270	sh16sh270	This study	3	Water	China	Guangxi-Nanning	Outbreak	2016	12	cefRaziR	S	R	S	S	R	R	S	R	R	S	R	S	R	R	I	S	R	S	R	S	S	R	S	96.5	0	0	0	99.62	0	0	0	0	0	99.62	0	0	0	0
SRR19126957	sh16sh269	sh16sh269	This study	3	Patient	China	Guangxi-Nanning	Outbreak	2016	12	cefRaziR	S	R	S	I	R	R	S	R	R	S	R	S	R	R	I	S	R	S	R	S	S	R	S	96.5	0	0	0	99.62	0	0	0	0	0	99.62	0	0	0	0
SRR19126956	sh16sh268	sh16sh268	This study	3	Patient	China	Guangxi-Nanning	Outbreak	2016	13	cefRaziR	S	R	S	S	R	R	S	R	R	S	R	S	R	R	I	S	R	S	R	S	S	R	R	96.5	0	0	0	99.62	0	0	0	0	0	99.62	0	0	0	0
SRR19126955	sh16sh267	sh16sh267	This study	3	Patient	China	Guangxi-Nanning	Outbreak	2016	13	cefRaziR	S	R	S	S	R	R	S	R	R	S	R	S	R	R	S	S	R	S	R	S	S	R	R	96.5	0	0	0	99.62	0	0	0	0	0	99.62	0	0	0	0
SRR19126954	sh16sh266	sh16sh266	This study	3	Patient	China	Guangxi-Nanning	Outbreak	2016	13	cefRaziR	S	R	S	S	R	R	S	R	R	S	R	S	R	R	S	S	R	S	R	S	S	R	R	96.5	0	0	0	99.62	0	0	0	0	0	99.62	0	0	0	0
SRR19126953	sh16sh265	sh16sh265	This study	3	Patient	China	Guangxi-Nanning	Outbreak	2016	12	cefRaziR	S	R	S	S	R	R	S	R	R	S	R	S	R	R	I	S	R	S	R	S	S	R	S	96.5	0	0	0	99.62	0	0	0	0	0	99.62	0	0	0	0
SRR19126952	sh16sh264	sh16sh264	This study	3	Patient	China	Guangxi-Nanning	Outbreak	2016	12	cefRaziR	S	R	S	S	R	R	S	R	R	S	R	S	R	R	I	S	R	S	R	S	S	R	S	96.5	0	0	0	99.62	0	0	0	0	0	99.62	0	0	0	0
SRR19126950	sh16sh262	sh16sh262	This study	3	Patient	China	Guangxi-Nanning	Outbreak	2016	13	cefRaziR	S	R	S	S	R	R	S	R	R	S	I	S	R	R	I	S	R	S	R	S	S	R	R	96.5	0	0	0	99.62	0	0	0	0	0	99.62	0	0	0	0
SRR19126949	sh16sh258	sh16sh258	This study	3	Patient	China	Shanghai	Sporadic	2016	6	cefRaziR	S	R	S	S	R	S	S	R	R	S	I	S	R	R	I	S	R	S	S	S	S	R	S	96.15	0	0	0	99.62	0	0	0	0	0	0	0	0	0	0
SRR19126948	sh16sh255	sh16sh255	This study	3	Patient	China	Shanghai	Sporadic	2016	6	cefRaziR	S	R	S	S	R	S	S	R	R	S	R	S	R	R	I	S	R	S	S	S	S	R	S	96.15	0	0	0	99.62	0	0	0	0	0	0	0	0	0	0
SRR19126947	sh16sh009	sh16sh009	This study	3	Patient	China	Guangxi-Baise	Outbreak	2016	12	cefRaziR	S	R	S	S	R	R	S	R	R	S	R	S	R	R	S	S	R	S	R	S	S	R	S	96.5	0	0	0	99.62	0	0	0	0	0	100	0	0	0	0
SRR19126946	sh16sh008	sh16sh008	This study	3	Patient	China	Guangxi-Baise	Outbreak	2016	12	cefRaziR	S	R	S	S	R	R	S	R	R	S	R	S	R	R	S	S	R	S	R	S	S	R	S	96.5	0	0	0	99.62	0	0	0	0	0	100	0	0	0	0
SRR19126945	sh16sh007	sh16sh007	This study	3	Patient	China	Guangxi-Baise	Outbreak	2016	12	cefRaziR	S	R	S	S	R	R	S	R	R	S	R	S	R	R	S	S	R	S	R	S	S	R	S	96.5	0	0	0	99.62	0	0	0	0	0	100	0	0	0	0
SRR19126944	sh16sh006	sh16sh006	This study	3	Patient	China	Guangxi-Baise	Outbreak	2016	12	cefRaziR	S	R	S	S	R	R	S	R	R	S	I	S	R	R	S	S	R	S	R	S	S	R	S	96.5	0	0	0	99.62	0	0	0	0	0	100	0	0	0	0
SRR19126943	sh16sh005	sh16sh005	This study	3	Patient	China	Guangxi-Baise	Outbreak	2016	12	cefRaziR	S	R	S	S	I	R	S	R	R	S	R	S	R	R	S	S	R	S	R	S	S	R	S	96.5	0	0	0	99.62	0	0	0	0	0	100	0	0	0	0
SRR19126942	sh16sh004	sh16sh004	This study	3	Patient	China	Guangxi-Baise	Outbreak	2016	13	cefRaziR	S	R	S	S	R	R	S	R	R	S	R	S	R	R	I	S	R	S	R	S	S	R	S	96.5	0	0	0	99.62	0	0	0	0	0	100	0	0	0	0
SRR19126941	sh16sh003	sh16sh003	This study	3	Patient	China	Guangxi-Baise	Outbreak	2016	12	cefRaziR	S	R	S	S	R	R	S	R	R	S	R	S	R	R	S	S	R	S	R	S	S	R	S	96.5	0	0	0	99.62	0	0	0	0	0	100	0	0	0	0
SRR19126939	sh16sh001	sh16sh001	This study	3	Water	China	Guangxi-Baise	Outbreak	2016	13	cefRaziR	S	R	S	S	R	R	S	R	R	S	R	S	R	R	S	S	R	S	R	S	I	R	S	96.5	0	0	0	99.62	0	0	0	0	0	100	0	0	0	0
SRR19126938	sh15sh99	sh15sh99	This study	3	Patient	China	Guangxi-Yulin	Outbreak	2015	10	cefRaziR	S	R	S	S	R	R	S	R	R	S	R	S	R	R	I	S	R	S	R	S	S	R	S	96.15	0	0	0	99.62	0	0	0	0	0	0	0	0	0	0
SRR19126937	sh15sh98	sh15sh98	This study	3	Patient	China	Guangxi-Yulin	Outbreak	2015	10	cefRaziR	S	R	S	S	R	R	S	R	R	S	R	S	R	R	S	S	R	S	R	S	S	R	S	96.15	0	0	0	99.62	0	0	0	0	0	0	0	0	0	0
SRR19126936	sh15sh108	sh15sh108	This study	3	Patient	China	Guangxi-Yulin	Outbreak	2015	10	cefRaziR	S	R	S	S	R	R	S	R	R	S	R	S	R	R	S	S	R	S	R	S	S	R	S	96.15	0	0	0	99.62	0	0	0	0	0	0	0	0	0	0
SRR19126935	sh15sh107	sh15sh107	This study	3	Patient	China	Guangxi-Yulin	Outbreak	2015	10	cefRaziR	S	R	S	S	R	R	S	R	R	S	R	S	R	R	I	S	R	S	R	S	S	R	S	96.15	0	0	0	99.62	0	0	0	0	0	0	0	0	0	0
SRR19126934	sh15sh106	sh15sh106	This study	3	Patient	China	Guangxi-Yulin	Outbreak	2015	10	cefRaziR	S	R	S	S	R	R	S	R	R	S	R	S	R	R	S	S	R	S	R	S	S	R	S	96.15	0	0	0	99.62	0	0	0	0	0	0	0	0	0	0
SRR19126933	sh15sh105	sh15sh105	This study	3	Patient	China	Guangxi-Yulin	Outbreak	2015	10	cefRaziR	S	R	S	S	R	R	S	R	R	S	R	S	R	R	I	S	R	S	R	S	S	R	S	96.15	0	0	0	99.62	0	0	0	0	0	0	0	0	0	0
SRR19126932	sh15sh104	sh15sh104	This study	3	Patient	China	Guangxi-Yulin	Outbreak	2015	10	cefRaziR	S	R	S	S	R	R	S	R	R	S	R	S	R	R	S	S	R	S	R	S	S	R	S	96.15	0	0	0	99.62	0	0	0	0	0	0	0	0	0	0
SRR19126931	sh15sh103	sh15sh103	This study	3	Patient	China	Guangxi-Yulin	Outbreak	2015	10	cefRaziR	S	R	S	S	R	R	S	R	R	S	R	S	R	R	I	S	R	S	R	S	S	R	S	96.15	0	0	0	99.62	0	0	0	0	0	0	0	0	0	0
SRR19126930	sh15sh102	sh15sh102	This study	3	Water	China	Guangxi-Yulin	Outbreak	2015	10	cefRaziR	S	R	S	S	R	R	S	R	R	S	R	S	R	R	S	S	R	S	R	S	S	R	S	96.15	0	0	0	99.62	0	0	0	0	0	0	0	0	0	0
SRR19126928	sh15sh101	sh15sh101	This study	3	Water	China	Guangxi-Yulin	Outbreak	2015	10	cefRaziR	S	R	S	S	R	R	S	R	R	S	R	S	R	R	I	S	R	S	R	S	S	R	S	96.15	0	0	0	99.62	0	0	0	0	0	0	0	0	0	0
SRR19126927	sh15sh100	sh15sh100	This study	3	Patient	China	Guangxi-Yulin	Outbreak	2015	10	cefRaziR	S	R	S	S	R	R	S	R	R	S	R	S	R	R	I	S	R	S	R	S	S	R	S	96.15	0	0	0	99.62	0	0	0	0	0	0	0	0	0	0
SRR19126926	sh14sh045	sh14sh045	This study	3	Patient	China	Shanghai	Sporadic	2014	10	cefRaziR	S	R	S	S	R	R	S	R	R	S	R	S	R	R	I	S	R	S	R	S	S	R	S	96.15	0	0	0	99.62	0	0	0	0	0	0	0	0	0	0
SRR19126889	sh14sh043	sh14sh043	This study	3	Patient	China	Shanghai	Sporadic	2014	10	cefRaziR	S	R	S	S	R	R	S	R	R	S	R	S	R	R	I	S	R	S	R	S	S	R	S	96.15	0	0	0	99.62	0	0	0	0	0	0	0	0	0	0
SRR19126888	sh14sh038	sh14sh038	This study	3	Patient	China	Shanghai	Sporadic	2014	11	cefRaziR	I	R	S	S	I	R	S	S	R	R	I	S	R	R	I	S	R	S	R	S	S	R	S	96.5	0	0	0	99.62	0	0	0	0	0	100	0	0	0	0
SRR19126887	sh14sh004	sh14sh004	This study	3	Patient	China	Shanghai	Sporadic	2014	11	cefRaziR	I	R	S	S	I	R	S	S	R	I	I	S	R	R	I	I	R	S	R	S	S	R	S	96.5	0	0	0	99.62	0	0	0	0	0	100	0	0	0	0
SRR19126886	sh14sh003	sh14sh003	This study	3	Patient	China	Shanghai	Sporadic	2014	11	cefRaziR	I	R	S	S	I	R	S	S	R	R	I	S	R	R	I	I	R	S	R	S	S	R	S	96.5	0	0	0	99.62	0	0	0	0	0	100	0	0	0	0
SRR19126885	sh13sh180	sh13sh180	This study	3	Patient	China	Shanghai	Sporadic	2013	4	other	I	R	S	S	R	S	S	R	R	S	S	S	S	R	S	R	R	S	S	S	S	S	S	0	0	0	0	99.62	0	0	0	0	0	0	0	0	0	0
SRR19126884	sh13sh178	sh13sh178	This study	3	Patient	China	Shanghai	Sporadic	2013	11	cefRaziR	I	R	S	S	I	R	S	S	R	R	R	S	R	R	I	I	R	S	R	S	S	R	S	96.5	0	0	0	99.62	0	0	0	0	0	100	0	0	0	0
SRR19126883	sh13sh147	sh13sh147	This study	3	Patient	China	Shanghai	Sporadic	2013	10	cefRaziR	S	R	S	S	R	R	S	R	R	S	R	S	R	R	I	I	R	S	R	S	S	R	S	96.15	0	0	0	99.62	0	0	0	0	0	0	0	0	0	0
SRR19126881	sh13sh135	sh13sh135	This study	3	Patient	China	Shanghai	Sporadic	2013	13	cefRaziR	S	R	S	S	R	R	S	R	R	S	R	S	R	R	I	I	R	S	R	S	S	R	S	96.5	0	0	0	99.62	0	0	0	0	0	100	0	0	0	0
SRR19126880	sh13sh134	sh13sh134	This study	3	Patient	China	Shanghai	Sporadic	2013	13	cefRaziR	R	R	S	S	R	R	I	R	R	S	R	S	R	R	I	R	R	S	R	S	S	R	S	96.5	0	0	0	99.62	0	0	0	0	0	100	0	0	0	0
SRR19126879	sh13D178	41sh13D178	This study	3	Patient	China	Henan	Sporadic	2013	12	cefRaziR	I	R	S	S	I	R	S	S	R	I	I	S	R	R	I	S	R	S	R	S	S	R	S	96.5	0	0	0	99.62	0	0	0	0	0	100	0	0	0	0
SRR19126878	sh12sh284	sh12sh284	This study	3	Patient	China	Shanghai	Sporadic	2012	10	other	S	R	S	S	R	R	S	R	R	S	R	S	R	R	I	I	R	S	R	S	S	S	S	96.5	0	0	0	99.62	0	0	0	0	0	0	0	0	0	0
SRR19126877	sh12sh252	sh12sh252	This study	3	Patient	China	Guangxi	Sporadic	2009	9	other	S	S	S	S	I	R	S	S	S	S	R	S	R	R	S	S	R	S	R	S	S	S	S	96.5	0	0	0	99.62	0	0	0	0	0	0	0	0	0	0
SRR19126876	sh12sh112	sh12sh112	This study	3	Patient	China	Shanghai	Sporadic	2012	4	other	I	R	S	S	R	S	S	R	R	S	S	S	S	R	I	R	R	S	S	S	S	S	S	0	0	0	0	99.62	0	0	0	0	0	0	0	0	0	0
SRR19126875	sh12sh051	sh12sh051	This study	3	Patient	China	Henan	Sporadic	2012	11	cefRaziR	I	R	S	S	I	R	S	S	R	I	R	S	R	R	I	I	R	S	R	S	S	R	S	96.5	0	0	0	99.62	0	0	0	0	0	100	0	0	0	0
SRR19126874	sh12sh046	sh12sh046	This study	3	Patient	China	Henan	Sporadic	2012	11	cefRaziR	I	R	S	S	I	R	S	S	R	R	I	S	R	R	I	S	R	S	R	S	S	R	S	96.5	0	0	0	99.62	0	0	0	0	0	100	0	0	0	0
SRR19126873	sh12D205	41sh12D205	This study	3	Patient	China	Henan	Sporadic	2012	12	cefRaziR	S	R	S	S	R	R	S	R	R	S	I	S	R	R	S	S	R	S	R	S	S	R	S	96.5	0	0	0	99.62	0	0	0	0	0	100	0	0	0	0
SRR19126872	sh11sh488	sh11sh488	This study	3	Patient	China	Shanghai	Sporadic	2011	6	other	S	R	S	S	R	S	S	R	R	S	R	S	R	R	I	S	R	S	S	S	S	S	S	96.5	0	0	0	99.62	0	0	0	0	0	0	0	0	0	0
SRR19126870	sh11sh487	sh11sh487	This study	3	Patient	China	Shanghai	Sporadic	2011	11	other	S	R	S	S	R	R	S	R	R	S	R	S	R	R	I	S	R	S	R	S	S	S	R	96.5	0	0	0	99.62	0	0	0	0	0	0	0	0	0	0
SRR19126869	sh11sh418	sh11sh418	This study	3	Patient	China	Shanghai	Sporadic	2011	11	other	S	R	S	S	R	R	S	R	R	S	I	S	R	R	I	S	R	S	R	S	S	S	R	96.5	0	0	0	99.62	0	0	0	0	0	0	0	0	0	0
SRR19126868	sh11sh374	sh11sh374	This study	1	Patient	China	Shanghai	Sporadic	2011	5	other	S	R	S	S	R	S	S	R	R	S	S	S	S	R	I	I	R	S	R	S	S	S	S	0	0	0	0	0	0	0	0	0	0	0	0	0	0	0
SRR19126867	sh11sh290	sh11sh290	This study	3	Patient	China	Shanghai	Sporadic	2011	10	other	S	R	S	S	R	R	S	I	R	S	R	S	R	R	S	S	R	S	R	S	S	S	S	96.5	0	0	0	99.62	0	0	0	0	0	0	0	0	0	0
SRR19126866	sh11sh225	sh11sh225	This study	3	Patient	China	Shanghai	Sporadic	2011	10	other	S	R	S	S	R	R	S	R	R	S	R	S	R	R	I	S	R	S	R	S	S	S	S	96.5	0	0	0	99.62	0	0	0	0	0	0	0	0	0	0
SRR19126865	sh11sh221	sh11sh221	This study	3	Patient	China	Shanghai	Sporadic	2011	14	cefRaziR	I	R	S	S	I	R	S	S	R	I	I	S	R	R	I	I	R	S	R	S	S	R	S	96.5	0	0	0	99.62	0	0	0	0	0	100	0	0	0	0
SRR19126864	sh11sh211	sh11sh211	This study	3	Patient	China	Shanghai	Sporadic	2011	10	other	S	R	S	S	R	R	S	R	R	S	R	S	R	R	I	S	R	S	R	S	S	S	S	96.5	0	0	0	99.62	0	0	0	0	0	0	0	0	0	0
SRR19126863	sh11sh125	sh11sh125	This study	3	Patient	China	Shanghai	Sporadic	2011	11	other	S	R	S	S	R	R	S	R	R	S	I	S	R	R	I	S	R	S	R	S	S	S	R	96.5	0	0	0	99.62	0	0	0	0	0	0	0	0	0	0
SRR19126862	sh11sh103	sh11sh103	This study	3	Patient	China	Shanghai	Sporadic	2011	10	other	S	R	S	S	R	R	S	R	R	S	R	S	R	R	R	S	R	S	R	S	S	S	S	96.5	0	0	0	99.62	0	0	0	0	0	0	0	0	0	0
SRR19126861	sh11sh079	sh11sh079	This study	3	Patient	China	Shanghai	Sporadic	2011	14	cefRaziR	S	R	S	S	R	R	S	R	R	S	R	S	R	R	R	S	R	S	R	S	S	R	S	96.5	0	0	0	99.62	0	0	0	0	0	100	0	0	0	0
SRR19126859	sh10sh304	sh10sh304	This study	3	Patient	China	Shanghai	Sporadic	2010	8	other	S	R	S	S	R	R	S	R	R	S	I	S	R	R	I	I	R	S	R	S	S	S	S	0	0	0	0	99.62	0	0	0	0	0	0	0	0	0	0
SRR19126858	sh10sh294	sh10sh294	This study	3	Patient	China	Shanghai	Sporadic	2010	9	cefRaziR	S	R	S	S	R	S	S	R	R	S	R	S	R	R	I	S	R	S	R	S	S	R	S	96.5	0	0	0	99.62	0	0	0	0	0	100	0	0	0	0
SRR19126857	sh10sh274	sh10sh274	This study	3	Patient	China	Shanghai	Sporadic	2010	9	cefRaziR	S	R	S	S	R	S	S	R	R	S	R	S	R	R	S	S	R	S	R	S	S	R	S	96.5	0	0	0	99.62	0	0	0	0	0	100	0	0	0	0
SRR19126856	sh10sh266	sh10sh266	This study	3	Patient	China	Shanghai	Sporadic	2010	5	cefRaziR	S	R	S	S	R	S	S	R	R	S	S	S	S	R	S	S	R	S	S	S	S	R	S	0	0	0	0	99.62	0	0	0	0	0	0	0	0	0	0
SRR19126855	sh10sh256	sh10sh256	This study	3	Patient	China	Shanghai	Sporadic	2010	4	other	S	R	S	S	R	R	S	R	R	S	S	S	S	R	I	I	R	S	R	S	S	S	S	0	0	0	0	99.62	0	0	0	0	0	0	0	0	0	0
SRR19126854	sh10sh253	sh10sh253	This study	3	Patient	China	Shanghai	Sporadic	2010	10	other	S	R	S	S	R	I	S	R	R	S	I	S	R	R	I	S	R	S	R	S	S	S	S	96.5	0	0	0	99.62	0	0	0	0	0	0	0	0	0	0
SRR19126817	sh10sh229	sh10sh229	This study	3	Patient	China	Shanghai	Sporadic	2010	4	other	S	R	S	S	R	S	S	R	R	S	S	S	S	R	I	I	R	S	S	S	S	S	S	0	0	0	0	99.62	0	0	0	0	0	0	0	0	0	0
SRR19126816	sh10sh217	sh10sh217	This study	3	Patient	China	Shanghai	Sporadic	2010	6	other	S	R	S	S	R	R	S	R	R	S	R	S	R	R	I	I	R	R	R	S	S	S	S	96.5	0	0	0	99.62	0	0	0	0	0	0	0	0	0	0
SRR19126815	sh10sh176	sh10sh176	This study	3	Patient	China	Shanghai	Sporadic	2010	15	cefRaziR	S	R	S	S	R	R	S	R	R	S	I	S	R	R	I	I	R	S	R	S	S	R	S	96.5	0	0	0	99.62	0	0	0	0	0	100	0	0	0	0
SRR19126814	sh10sh147	sh10sh147	This study	1	Patient	China	Shanghai	Sporadic	2010	1	other	S	R	S	S	R	S	S	R	R	S	S	S	S	R	I	S	R	S	S	S	S	S	S	0	0	0	0	0	0	0	0	0	0	0	0	0	0	0
SRR19126811	sh10sh126	sh10sh126	This study	1	Patient	China	Shanghai	Sporadic	2010	1	other	S	R	S	S	I	S	S	I	R	S	S	S	S	R	S	S	R	S	S	S	S	S	S	0	0	0	0	0	0	0	0	0	0	0	0	0	0	0
SRR19126810	sh10sh108	sh10sh108	This study	1	Patient	China	Shanghai	Sporadic	2010	1	other	I	R	S	S	R	S	I	R	R	S	S	S	S	R	I	R	R	S	S	S	S	S	S	0	0	0	0	0	0	0	0	0	0	0	0	0	0	0
SRR19126809	sh09sh134	sh09sh134	This study	3	Patient	China	Shanghai	Sporadic	2009	7	other	S	S	S	S	S	R	S	S	S	S	S	S	S	S	S	S	S	S	R	S	S	S	S	0	0	0	0	99.62	0	0	0	0	0	0	0	0	0	0
SRR19126808	RY184	RY184	This study	3	Patient	China	Anhui	Sporadic	2014	14	cefRaziR	I	R	S	S	R	R	S	R	R	S	I	S	R	R	I	R	R	S	R	S	S	R	S	96.5	0	0	0	99.62	0	0	0	0	0	100	0	0	0	0
SRR19126807	R98	WH39	This study	3	Patient	China	Hubei	Sporadic	2013	10	other	I	R	S	S	R	R	S	R	R	S	S	S	S	R	R	R	R	S	R	S	S	S	S	0	0	0	0	99.62	0	0	0	0	0	0	0	100	0	0
SRR19126806	R93	2013ZD005	This study	1	Patient	China	Sichuan	Sporadic	2013	7	other	S	S	S	S	S	S	S	S	S	S	S	S	S	S	S	S	S	S	S	S	S	S	S	0	0	0	0	99.62	0	0	0	0	0	0	0	0	0	0
SRR19126805	R92	2013ZD002	This study	1	Patient	China	Sichuan	Sporadic	2013	1	other	S	R	S	S	R	S	S	R	R	S	S	S	S	R	S	R	R	S	S	S	S	S	S	0	0	0	0	0	0	0	0	0	0	0	0	0	0	0
SRR19126804	R91	2013ZD001	This study	1	Patient	China	Sichuan	Sporadic	2013	1	other	R	R	S	S	R	S	S	R	R	S	S	S	S	R	S	R	R	S	S	S	S	S	S	0	0	0	0	0	0	0	0	0	0	0	0	0	0	0
SRR19126803	R89	230714	This study	3	Patient	China	Liaoning	Sporadic	2007	8	other	S	R	S	R	S	R	S	S	R	R	R	S	R	R	S	R	R	R	R	S	S	S	S	0	0	0	0	99.62	0	0	0	0	0	0	0	100	0	0
SRR19126802	R86	230610	This study	3	Patient	China	Liaoning	Sporadic	2006	8	other	S	S	S	S	S	R	S	S	S	S	S	S	S	S	S	S	S	S	R	S	S	S	S	0	0	0	0	99.62	0	0	0	0	0	0	0	100	0	0
SRR19126800	R84	230417	This study	3	Patient	China	Liaoning	Sporadic	2004	8	other	S	S	S	S	S	R	S	S	S	S	S	S	S	S	S	S	S	S	R	S	S	S	S	0	0	0	0	99.62	0	0	0	0	0	0	0	100	0	0
SRR19126799	R83	230424	This study	3	Patient	China	Liaoning	Sporadic	2004	8	other	S	S	S	S	S	R	S	S	S	S	S	S	S	S	S	S	S	S	R	S	S	S	S	0	0	0	0	99.62	0	0	0	0	0	0	0	100	0	0
SRR19126798	R69	sh07sh095	This study	3	Patient	China	Shanghai	Sporadic	2007	9	other	I	R	S	S	R	R	S	R	R	S	S	S	S	R	S	R	R	S	R	S	S	S	S	0	0	0	0	99.62	0	0	0	0	0	0	0	100	0	0
SRR19126797	R55	sh12sh240(GX12240)	This study	1	Patient	China	Guangxi	Sporadic	2007	4	other	S	S	S	S	S	R	S	S	S	S	S	S	S	S	S	S	S	S	S	S	S	S	S	0	0	0	0	0	0	0	0	0	0	0	0	0	0	0
SRR19126796	R53	sn0957	This study	3	Patient	China	Gansu	Sporadic	2009	14	cefRaziR	S	R	S	S	R	R	S	R	R	S	R	S	R	R	R	S	R	S	R	S	S	R	S	95.1	0	0	0	99.62	0	0	0	0	0	100	0	0	0	0
SRR19126795	R52	sn0954	This study	3	Patient	China	Gansu	Sporadic	2009	15	cefRaziR	S	R	S	S	R	R	S	R	R	S	R	S	R	R	R	I	R	S	R	S	S	R	S	95.1	0	0	0	99.62	0	0	0	0	0	100	0	0	0	0
SRR19126794	R51	sn1010	This study	3	Patient	China	Gansu	Sporadic	2010	9	other	S	R	S	S	R	R	S	R	R	S	S	S	S	R	S	S	R	S	R	S	S	S	S	0	0	0	0	99.62	0	0	0	0	0	0	0	100	0	0
SRR19126793	R50	sn0905	This study	3	Patient	China	Gansu	Sporadic	2009	9	other	I	R	S	S	R	R	S	R	R	S	S	S	S	R	S	R	R	S	R	S	S	S	S	0	0	0	0	99.62	0	0	0	0	0	0	0	100	0	0
SRR19126792	R49	20122H071(BJ2012071)	This study	3	Patient	China	Beijing	Sporadic	2012	11	other	S	R	S	S	R	R	S	R	R	S	I	S	R	R	R	S	R	S	R	S	S	S	S	96.5	0	0	0	99.62	0	0	0	0	0	0	0	100	0	0
SRR19126791	R44	2010015(BJ2010015)	This study	3	Patient	China	Beijing	Sporadic	2010	11	other	S	R	S	S	R	R	S	R	R	S	I	S	R	R	R	S	R	S	R	S	S	S	S	96.5	0	0	0	99.62	0	0	0	0	0	0	0	100	0	0
SRR19126789	R43	2009111(BJ2009111)	This study	3	Patient	China	Beijing	Sporadic	2009	11	other	S	R	S	S	R	R	S	R	R	S	I	S	R	R	S	S	R	S	R	S	S	S	S	96.5	0	0	0	99.62	0	0	0	0	0	0	0	100	0	0
SRR19126788	R42	20092H105(BJ2009105)	This study	3	Patient	China	Beijing	Sporadic	2009	10	other	S	S	S	S	R	R	S	S	S	S	I	S	R	R	S	S	R	S	R	S	S	S	S	96.5	0	0	0	99.62	0	0	0	0	0	0	0	100	0	0
SRR19126787	R41	20082H086(BJ2008086)	This study	3	Patient	China	Beijing	Sporadic	2008	8	other	I	R	S	S	R	R	S	R	R	S	S	S	S	R	S	R	R	S	R	S	S	S	S	0	0	0	0	99.62	0	0	0	0	0	0	0	100	0	0
SRR19126786	R40	20082H070(BJ2008070)	This study	3	Patient	China	Beijing	Sporadic	2008	9	other	I	R	S	S	R	R	S	R	R	S	S	S	S	R	S	R	R	S	R	S	S	S	S	0	0	0	0	99.62	0	0	0	0	0	0	0	100	0	0
SRR19126785	R39	20082H062(BJ2008062)	This study	3	Patient	China	Beijing	Sporadic	2008	7	other	S	S	S	S	S	R	S	S	S	S	S	S	S	S	S	S	S	S	R	S	S	S	S	0	0	0	0	99.62	0	0	0	0	0	0	0	100	0	0
SRR19126784	R38	20072H025(BJ2007025)	This study	3	Patient	China	Beijing	Sporadic	2007	8	other	I	R	S	S	R	R	S	R	R	S	S	S	S	R	R	R	R	S	R	S	S	S	S	0	0	0	0	99.62	0	0	0	0	0	0	0	100	0	0
SRR19126783	R34	20062H019(BJ2006019)	This study	1	Patient	China	Beijing	Sporadic	2006	1	other	S	R	S	S	R	S	S	R	R	S	S	S	S	R	S	S	R	S	S	S	S	S	S	0	0	0	0	0	0	0	0	0	0	0	0	0	0	0
SRR19126782	R33	20052H202(BJ2005202)	This study	3	Patient	China	Beijing	Sporadic	2005	8	other	S	S	S	S	S	R	S	S	S	S	S	S	S	S	S	S	S	S	R	S	S	S	S	0	0	0	0	99.62	0	0	0	0	0	0	0	100	0	0
SRR19126853	R31	1951（BJ1951）	This study	3	Patient	China	Beijing	Sporadic	2005	9	other	I	R	S	S	R	R	S	R	R	S	S	S	S	R	S	R	R	S	R	S	S	S	S	0	0	0	0	99.62	0	0	0	0	0	0	0	100	0	0
SRR19126852	R27	13SY302	This study	1	Patient	China	Anhui	Sporadic	2013	7	other	S	S	S	S	R	R	S	S	S	S	I	S	R	R	S	S	R	S	R	S	S	S	S	96.5	0	0	0	0	0	0	0	0	0	0	0	0	0	0
SRR19126850	R26	x7	This study	3	Patient	China	Anhui	Sporadic	2010	11	other	S	R	S	S	R	R	S	R	R	R	R	S	R	R	R	I	R	R	R	S	S	S	S	96.5	0	0	0	99.62	0	0	0	0	0	0	0	100	0	0
SRR19126849	R21	sn0606	This study	3	Patient	China	Gansu	Sporadic	2006	9	other	I	R	S	S	R	R	S	R	R	S	S	S	S	R	S	R	R	S	R	S	S	S	S	0	0	0	0	99.62	0	0	0	0	0	0	0	100	0	0
SRR19126848	R20	sn0702	This study	3	Patient	China	Gansu	Sporadic	2007	11	other	S	R	S	S	R	R	S	R	R	S	I	S	R	R	R	S	R	S	R	S	S	S	S	96.5	0	0	0	99.62	0	0	0	0	0	0	0	100	0	0
SRR19126847	R137	2008111(XJ08111)	This study	3	Patient	China	Xinjiang	Sporadic	2008	6	cefRaziR	S	R	S	S	R	S	S	R	R	S	S	S	S	R	S	S	R	S	S	S	S	R	S	0	0	0	0	99.62	0	0	0	0	0	0	0	100	0	0
SRR19126846	R133	230611	This study	3	Patient	China	Liaoning	Sporadic	2006	9	other	R	R	S	S	R	R	S	R	R	S	S	S	S	R	S	R	R	S	R	S	S	S	S	0	0	0	0	99.62	0	0	0	0	0	0	0	100	0	0
SRR19126845	R13	sn1105	This study	3	Patient	China	Gansu	Sporadic	2011	11	other	I	R	S	S	R	R	S	R	R	S	S	S	R	R	R	R	R	S	R	S	S	S	S	96.5	0	0	0	99.62	0	0	0	0	0	0	0	100	0	0
SRR19126844	R118	2012072(XJ12072)	This study	3	Patient	China	Xinjiang	Sporadic	2012	7	other	S	S	S	S	S	R	S	S	S	S	S	S	S	S	S	S	S	S	R	S	S	S	S	0	0	0	0	99.62	0	0	0	0	0	0	0	0	0	0
SRR19126843	R117	2012251(XJ12251)	This study	3	Patient	China	Xinjiang	Sporadic	2012	8	other	I	R	S	S	R	R	S	R	R	S	S	S	S	R	S	R	R	S	R	S	S	S	S	0	0	0	0	99.62	0	0	0	0	0	0	0	0	0	0
SRR19126842	R116	2012250(XJ12250)	This study	3	Patient	China	Xinjiang	Sporadic	2012	7	other	I	R	S	S	R	R	S	R	R	S	S	S	S	R	S	R	R	S	R	S	S	S	S	0	0	0	0	99.62	0	0	0	0	0	0	0	0	0	0
SRR19126841	R115	2012249(XJ12249)	This study	3	Patient	China	Xinjiang	Sporadic	2012	8	other	I	R	S	S	R	R	S	R	R	S	S	S	S	R	R	R	R	S	R	S	S	S	S	0	0	0	0	99.62	0	0	0	0	0	0	0	0	0	0
SRR19126839	R114	2012156(XJ12156)	This study	3	Patient	China	Xinjiang	Sporadic	2012	8	other	I	R	S	S	R	R	S	R	R	S	S	S	S	R	S	R	R	S	R	S	S	S	S	0	0	0	0	99.62	0	0	0	0	0	0	0	0	0	0
SRR19126838	R112	XJSS1	This study	3	Patient	China	Xinjiang	Sporadic	2009	7	other	S	S	S	S	S	R	S	S	S	S	S	S	S	S	S	S	S	S	R	S	S	S	S	0	0	0	0	99.62	0	0	0	0	0	0	0	0	0	0
SRR19126837	R108	WH80	This study	3	Patient	China	Hubei	Sporadic	2010	15	cefRaziR	R	R	S	S	R	R	S	S	R	R	I	S	R	R	R	I	R	S	R	S	S	R	S	96.5	0	0	0	99.62	0	0	0	0	0	100	0	100	0	0
SRR19126836	R107	WH72	This study	3	Patient	China	Hubei	Sporadic	2009	11	other	S	R	S	S	R	R	S	R	R	S	I	S	R	R	R	S	R	S	R	S	S	S	S	96.5	0	0	0	99.62	0	0	0	0	0	0	0	100	0	0
SRR19126835	R104	WH58	This study	1	Patient	China	Hubei	Sporadic	2006	1	other	S	R	S	S	R	S	S	R	R	S	S	S	S	R	S	S	R	S	S	S	S	S	S	0	0	0	0	0	0	0	0	0	0	0	0	0	0	0
SRR19126834	R103	WH29	This study	3	Patient	China	Hubei	Sporadic	2013	11	cefRaziR	S	R	S	S	R	R	S	R	R	S	I	S	R	R	R	S	R	S	R	S	S	R	S	96.15	0	0	0	99.62	0	0	0	0	0	0	0	100	0	0
SRR19126833	R10	HNsh09202(HN09202)	This study	3	Patient	China	Henan	Sporadic	2009	11	other	S	R	S	S	R	R	S	R	R	S	I	S	R	R	R	S	R	S	R	S	S	S	S	96.5	0	0	0	99.62	0	0	0	0	0	0	0	100	0	0
SRR19126832	R08	HNsh08183(HN08183)	This study	3	Patient	China	Henan	Sporadic	2008	9	other	S	R	S	S	R	R	S	R	R	S	S	S	S	R	R	I	R	S	R	S	S	S	S	0	0	0	0	99.62	0	0	0	0	0	0	0	100	0	0
SRR19126831	lj16015	lj16015	This study	3	Patient	China	Shanxi	Sporadic	2016	8	other	S	R	S	S	I	S	S	I	R	S	S	I	R	R	S	S	R	R	R	S	S	S	S	0	0	0	0	99.62	0	0	0	0	0	0	0	0	0	0
SRR19126830	lj16011	LJ16011	This study	3	Patient	China	Shanxi	Sporadic	2016	9	cefRaziR	S	R	S	S	I	R	S	I	R	S	R	S	R	R	S	S	R	S	R	S	S	R	S	96.15	0	0	0	99.62	0	0	0	0	0	0	0	0	0	0
SRR19126828	lj16007	LJ16007	This study	3	Patient	China	Shanxi	Sporadic	2016	10	cefRaziR	S	R	S	S	I	R	S	S	R	S	R	S	R	R	S	S	R	S	R	S	S	R	S	96.15	0	0	0	99.62	0	0	0	0	0	0	0	0	0	0
SRR19126827	lj14023	lj14023	This study	3	Patient	China	Shanxi	Sporadic	2014	8	other	S	R	S	S	R	R	S	R	R	S	S	S	S	R	S	I	R	S	R	S	S	S	S	0	0	0	0	99.62	0	0	0	0	0	0	0	0	0	0
SRR19126826	lj13015	lj13015	This study	3	Patient	China	Shanxi	Sporadic	2013	8	other	I	R	S	S	R	R	S	R	R	S	S	S	R	R	S	R	R	S	R	S	S	S	S	0	0	0	0	99.62	0	0	0	0	0	0	0	0	0	0
SRR19126825	lj11042	LJ11042	This study	3	Patient	China	Shanxi	Sporadic	2011	10	other	S	R	S	S	I	R	S	I	R	S	I	S	R	R	I	S	R	S	R	S	S	S	S	96.5	0	0	0	99.62	0	0	0	0	0	0	0	0	0	0
SRR19126824	lj11031	LJ11031	This study	3	Patient	China	Shanxi	Sporadic	2011	10	other	S	R	S	S	I	R	S	I	R	S	I	S	R	R	I	S	R	S	R	S	S	S	S	96.5	0	0	0	99.62	0	0	0	0	0	0	0	0	0	0
SRR19126823	lj11023	LJ11023	This study	3	Patient	China	Shanxi	Sporadic	2011	10	other	S	R	S	S	I	R	S	I	R	S	I	S	R	R	I	S	R	S	R	S	S	S	S	96.5	0	0	0	99.62	0	0	0	0	0	0	0	0	0	0
SRR19126822	lj07024	LJ07024	This study	3	Patient	China	Shanxi	Sporadic	2007	8	other	S	R	S	S	R	R	S	R	R	S	I	S	R	R	I	S	R	S	R	S	S	S	S	0	0	0	0	99.62	0	0	0	0	0	0	0	0	0	0
SRR19126821	HN12187	41sh12D187(HN12187)	This study	3	Patient	China	Henan	Sporadic	2012	11	cefRaziR	I	R	S	S	R	R	S	S	R	R	I	S	R	R	R	S	R	S	R	S	S	R	S	96.5	0	0	0	99.62	0	0	0	0	0	100	0	0	0	0
SRR19126820	HN09238	NHsh09238(HN09238)	This study	3	Patient	China	Henan	Sporadic	2009	7	other	S	S	S	S	S	R	S	S	S	S	S	S	S	S	S	S	S	S	R	S	S	S	S	0	0	0	0	99.62	0	0	0	0	0	0	0	0	0	0
SRR19126819	HN09187	NHsh09187(HN09187)	This study	3	Patient	China	Henan	Sporadic	2009	7	other	S	S	S	S	S	R	S	S	S	S	S	S	S	S	S	S	S	S	R	S	S	S	S	0	0	0	0	99.62	0	0	0	0	0	0	0	0	0	0
SRR19126925	HN08184	HNsh08184	This study	3	Patient	China	Henan	Sporadic	2008	8	other	S	R	S	S	R	R	S	R	R	S	S	S	S	R	I	S	R	S	R	S	S	S	S	0	0	0	0	99.62	0	0	0	0	0	0	0	0	0	0
SRR19126924	BJ20092H102	20092H102	This study	3	Patient	China	Beijing	Sporadic	2009	10	other	S	R	S	S	R	R	S	R	R	S	I	S	R	R	I	S	R	S	R	S	S	S	S	96.5	0	0	0	99.62	0	0	0	0	0	0	0	0	0	0
SRR19126923	41sh13D174	41sh13D174	This study	3	Patient	China	Henan	Sporadic	2013	19	cefRaziR	I	R	S	S	R	R	S	R	R	S	S	S	S	R	S	R	R	R	R	S	S	R	S	0	0	0	0	100	0	0	98.61	100	0	100	100	0	0	0
SRR19126922	2020SXXXj	2020SXXXj	This study	3	Patient	China	Anhui-Huainan	Outbreak	2020	10	cefRaziR	S	R	S	S	R	R	S	R	R	S	R	S	R	R	I	I	R	S	R	S	S	R	S	96.15	0	0	0	99.62	0	0	0	0	0	0	0	0	0	0
SRR19126921	2020SXWSZ	2020SXWSZ	This study	3	Patient	China	Anhui-Huainan	Outbreak	2020	10	cefRaziR	S	R	S	S	R	R	S	R	R	S	R	S	R	R	I	S	R	S	R	S	S	R	S	96.15	0	0	0	99.62	0	0	0	0	0	0	0	0	0	0
SRR19126920	2020SXWbk	2020SXWbk	This study	3	Patient	China	Anhui-Huainan	Outbreak	2020	10	cefRaziR	S	R	S	S	R	R	S	R	R	S	R	S	R	R	I	I	R	S	R	S	S	R	S	96.15	0	0	0	99.62	0	0	0	0	0	0	0	0	0	0
SRR19126919	2020SXLYX	2020SXLYX	This study	3	Patient	China	Anhui-Huainan	Outbreak	2020	10	cefRaziR	S	R	S	S	R	R	S	R	R	S	R	S	R	R	I	I	R	S	R	S	S	R	S	96.15	0	0	0	99.62	0	0	0	0	0	0	0	0	0	0
SRR19126918	2020SXFB051	2020SXFB051	This study	3	Patient	China	Anhui-Huainan	Outbreak	2020	10	cefRaziR	S	R	S	S	R	R	S	R	R	S	R	S	R	R	I	S	R	S	R	S	S	R	S	96.15	0	0	0	99.62	0	0	0	0	0	0	0	0	0	0
SRR19126917	2020SXFB049	2020SXFB049	This study	3	Patient	China	Anhui-Huainan	Outbreak	2020	10	cefRaziR	S	R	S	S	R	R	S	R	R	S	R	S	R	R	I	S	R	S	R	S	S	R	S	96.15	0	0	0	99.62	0	0	0	0	0	0	0	0	0	0
SRR19126916	2020SXFB048	2020SXFB048	This study	3	Patient	China	Anhui-Huainan	Outbreak	2020	10	cefRaziR	S	R	S	S	R	R	S	R	R	S	R	S	R	R	I	S	R	S	R	S	S	R	S	96.15	0	0	0	99.62	0	0	0	0	0	0	0	0	0	0
SRR19126914	2020SXFB046	2020SXFB046	This study	3	Patient	China	Anhui-Huainan	Outbreak	2020	10	cefRaziR	S	R	S	S	R	R	S	R	R	S	R	S	R	R	I	S	R	S	R	S	S	R	S	96.15	0	0	0	99.62	0	0	0	0	0	0	0	0	0	0
SRR19126913	2020SXFB044	2020SXFB044	This study	3	Patient	China	Anhui-Huainan	Outbreak	2020	10	cefRaziR	S	R	S	S	R	R	S	R	R	S	R	S	R	R	I	S	R	S	R	S	S	R	S	96.15	0	0	0	99.62	0	0	0	0	0	0	0	0	0	0
SRR19126912	2020SXFB042	2020SXFB042	This study	3	Patient	China	Anhui-Huainan	Outbreak	2020	10	cefRaziR	S	R	S	S	R	R	S	R	R	S	R	S	R	R	I	S	R	S	R	S	S	R	S	96.15	0	0	0	99.62	0	0	0	0	0	0	0	0	0	0
SRR19126911	2020SXFB039	2020SXFB039	This study	3	Patient	China	Anhui-Huainan	Outbreak	2020	10	cefRaziR	S	R	S	S	R	R	S	R	R	S	R	S	R	R	I	S	R	S	R	S	S	R	S	96.15	0	0	0	99.62	0	0	0	0	0	0	0	0	0	0
SRR19126910	2020SXFB037	2020SXFB037	This study	3	Patient	China	Anhui-Huainan	Outbreak	2020	10	cefRaziR	S	R	S	S	R	R	S	R	R	S	R	S	R	R	I	S	R	S	R	S	S	R	S	96.15	0	0	0	99.62	0	0	0	0	0	0	0	0	0	0
SRR19126909	2020SXFB035	2020SXFB035	This study	3	Patient	China	Anhui-Huainan	Outbreak	2020	10	cefRaziR	S	R	S	S	R	R	S	R	R	S	R	S	R	R	I	S	R	S	R	S	S	R	S	96.15	0	0	0	99.62	0	0	0	0	0	0	0	0	0	0
SRR19126908	2020SXFB034	2020SXFB034	This study	3	Patient	China	Anhui-Huainan	Outbreak	2020	10	cefRaziR	S	R	S	S	R	R	S	R	R	S	R	S	R	R	I	S	R	S	R	S	S	R	S	96.15	0	0	0	99.62	0	0	0	0	0	0	0	0	0	0
SRR19126907	2020SXFB032	2020SXFB032	This study	3	Patient	China	Anhui-Huainan	Outbreak	2020	10	cefRaziR	S	R	S	S	R	R	S	R	R	S	R	S	R	R	I	S	R	S	R	S	S	R	S	96.15	0	0	0	99.62	0	0	0	0	0	0	0	0	0	0
SRR19126906	2020SXFB029	2020SXFB029	This study	3	Patient	China	Anhui-Huainan	Outbreak	2020	10	cefRaziR	S	R	S	S	R	R	S	R	R	S	R	S	R	R	I	S	R	S	R	S	S	R	S	96.15	0	0	0	99.62	0	0	0	0	0	0	0	0	0	0
SRR19126905	2020SXFB028	2020SXFB028	This study	3	Patient	China	Anhui-Huainan	Outbreak	2020	10	cefRaziR	S	R	S	S	R	R	S	R	R	S	R	S	R	R	I	S	R	S	R	S	S	R	S	96.15	0	0	0	99.62	0	0	0	0	0	0	0	0	0	0
SRR19126903	2020SXFB027	2020SXFB027	This study	3	Patient	China	Anhui-Huainan	Outbreak	2020	10	cefRaziR	S	R	S	S	R	R	S	R	R	S	R	S	R	R	I	S	R	S	R	S	S	R	S	96.15	0	0	0	99.62	0	0	0	0	0	0	0	0	0	0
SRR19126902	2020SXFB026	2020SXFB026	This study	3	Patient	China	Anhui-Huainan	Outbreak	2020	10	cefRaziR	S	R	S	S	R	R	S	R	R	S	R	S	R	R	I	S	R	S	R	S	S	R	S	96.15	0	0	0	99.62	0	0	0	0	0	0	0	0	0	0
SRR19126901	2020SXFB025	2020SXFB025	This study	3	Patient	China	Anhui-Huainan	Outbreak	2020	10	cefRaziR	S	R	S	S	R	R	S	R	R	S	R	S	R	R	I	S	R	S	R	S	S	R	S	96.15	0	0	0	99.62	0	0	0	0	0	0	0	0	0	0
SRR19126900	2020SXFB024	2020SXFB024	This study	3	Patient	China	Anhui-Huainan	Outbreak	2020	10	cefRaziR	S	R	S	S	R	R	S	R	R	S	R	S	R	R	I	S	R	S	R	S	S	R	S	96.15	0	0	0	99.62	0	0	0	0	0	0	0	0	0	0
SRR19126899	2020SXFB023	2020SXFB023	This study	3	Patient	China	Anhui-Huainan	Outbreak	2020	10	cefRaziR	S	R	S	S	R	R	S	R	R	S	R	S	R	R	I	S	R	S	R	S	S	R	S	96.15	0	0	0	99.62	0	0	0	0	0	0	0	0	0	0
SRR19126898	2020SXFB022	2020SXFB022	This study	3	Patient	China	Anhui-Huainan	Outbreak	2020	10	cefRaziR	S	R	S	S	R	R	S	R	R	S	R	S	R	R	I	S	R	S	R	S	S	R	S	96.15	0	0	0	99.62	0	0	0	0	0	0	0	0	0	0
SRR19126897	2020SXFB021	2020SXFB021	This study	3	Patient	China	Anhui-Huainan	Outbreak	2020	10	cefRaziR	S	R	S	S	R	R	S	R	R	S	R	S	R	R	I	S	R	S	R	S	S	R	S	96.15	0	0	0	99.62	0	0	0	0	0	0	0	0	0	0
SRR19126896	2020SXFB020	2020SXFB020	This study	3	Patient	China	Anhui-Huainan	Outbreak	2020	10	cefRaziR	S	R	S	S	R	R	S	R	R	S	R	S	R	R	I	S	R	S	R	S	S	R	S	96.15	0	0	0	99.62	0	0	0	0	0	0	0	0	0	0
SRR19126895	2020SXFB019	2020SXFB019	This study	3	Patient	China	Anhui-Huainan	Outbreak	2020	10	cefRaziR	S	R	S	S	R	R	S	R	R	S	R	S	R	R	I	S	R	S	R	S	S	R	S	96.15	0	0	0	99.62	0	0	0	0	0	0	0	0	0	0
SRR19126894	2020SXFB018	2020SXFB018	This study	3	Patient	China	Anhui-Huainan	Outbreak	2020	10	cefRaziR	S	R	S	S	R	R	S	R	R	S	R	S	R	R	I	S	R	S	R	S	S	R	S	96.15	0	0	0	99.62	0	0	0	0	0	0	0	0	0	0
SRR19126892	2020SXFB016	2020SXFB016	This study	3	Patient	China	Anhui-Huainan	Outbreak	2020	10	cefRaziR	S	R	S	S	R	R	S	R	R	S	R	S	R	R	I	S	R	S	R	S	S	R	S	96.15	0	0	0	99.62	0	0	0	0	0	0	0	0	0	0
SRR19126891	2020SXFB015	2020SXFB015	This study	3	Patient	China	Anhui-Huainan	Outbreak	2020	10	cefRaziR	S	R	S	S	R	R	S	R	R	S	R	S	R	R	I	S	R	S	R	S	S	R	S	96.15	0	0	0	99.62	0	0	0	0	0	0	0	0	0	0
SRR19126890	2020SXFB013	2020SXFB013	This study	3	Patient	China	Anhui-Huainan	Outbreak	2020	10	cefRaziR	S	R	S	S	R	R	S	R	R	S	R	S	R	R	I	S	R	S	R	S	S	R	S	96.15	0	0	0	99.62	0	0	0	0	0	0	0	0	0	0
SRR19126781	2020SXFB012	2020SXFB012	This study	3	Patient	China	Anhui-Huainan	Outbreak	2020	10	cefRaziR	S	R	S	S	R	R	S	R	R	S	R	S	R	R	I	S	R	S	R	S	S	R	S	96.15	0	0	0	99.62	0	0	0	0	0	0	0	0	0	0
SRR19126780	2020SXFB011	2020SXFB011	This study	3	Patient	China	Anhui-Huainan	Outbreak	2020	10	cefRaziR	S	R	S	S	R	R	S	R	R	S	R	S	R	R	I	S	R	S	R	S	S	R	S	96.15	0	0	0	99.62	0	0	0	0	0	0	0	0	0	0
SRR19126779	2020SXFB009	2020SXFB009	This study	3	Patient	China	Anhui-Huainan	Outbreak	2020	10	cefRaziR	S	R	S	S	R	R	S	R	R	S	R	S	R	R	I	S	R	S	R	S	S	R	S	96.15	0	0	0	99.62	0	0	0	0	0	0	0	0	0	0
SRR19126778	2020SXFB007	2020SXFB007	This study	3	Patient	China	Anhui-Huainan	Outbreak	2020	10	cefRaziR	S	R	S	S	R	R	S	R	R	S	R	S	R	R	I	S	R	S	R	S	S	R	S	96.15	0	0	0	99.62	0	0	0	0	0	0	0	0	0	0
SRR19126777	2020SXFB006	2020SXFB006	This study	3	Patient	China	Anhui-Huainan	Outbreak	2020	10	cefRaziR	S	R	S	S	R	R	S	R	R	S	R	S	R	R	I	S	R	S	R	S	S	R	S	96.15	0	0	0	99.62	0	0	0	0	0	0	0	0	0	0
SRR19126776	2020SXFB005	2020SXFB005	This study	3	Patient	China	Anhui-Huainan	Outbreak	2020	10	cefRaziR	S	R	S	S	R	R	S	R	R	S	R	S	R	R	I	S	R	S	R	S	S	R	S	96.15	0	0	0	99.62	0	0	0	0	0	0	0	0	0	0
SRR19126775	2020SXFB003	2020SXFB003	This study	3	Patient	China	Anhui-Huainan	Outbreak	2020	10	cefRaziR	S	R	S	S	R	R	S	R	R	S	R	S	R	R	I	I	R	S	R	S	S	R	S	96.15	0	0	0	99.62	0	0	0	0	0	0	0	0	0	0
SRR19126772	2020SXFB001	2020SXFB001	This study	3	Patient	China	Anhui-Huainan	Outbreak	2020	10	cefRaziR	S	R	S	S	R	R	S	R	R	S	R	S	R	R	I	I	R	S	R	S	S	R	S	96.15	0	0	0	99.62	0	0	0	0	0	0	0	0	0	0
SRR19126771	20112H151	20112H151	This study	3	Patient	China	Beijing	Sporadic	2011	13	cefRaziR	S	R	S	S	R	R	S	R	R	S	R	S	R	R	R	S	R	S	R	S	S	R	S	96.5	0	0	0	99.62	0	0	0	0	0	100	0	0	0	0
SRR19126770	11sh13D152	41sh13D152	This study	3	Patient	China	Henan	Sporadic	2013	11	cefRaziR	I	R	S	S	I	R	S	S	R	I	I	S	R	R	I	I	R	S	R	S	S	R	S	96.5	0	0	0	99.62	0	0	0	0	0	100	0	0	0	0
SRR19126769	230608	230608	This study	3	Patient	China	Liaoning	Sporadic	2006	7	other	S	S	S	S	S	R	S	S	S	S	S	S	S	S	S	S	S	S	R	S	S	S	S	0	0	0	0	99.62	0	0	0	0	0	0	0	0	0	0
SRR19126768	230603	230603	This study	3	Patient	China	Liaoning	Sporadic	2006	8	other	S	S	S	S	R	R	S	S	S	S	S	S	S	R	R	S	R	S	R	S	S	S	S	0	0	0	0	99.62	0	0	0	0	0	0	0	0	0	0
SRR19126767	21679	21679	This study	2	Patient	China	-	Sporadic	-	0	other	S	S	S	S	S	S	S	S	S	S	S	S	S	S	S	S	S	S	S	S	S	S	S	0	0	0	0	0	0	0	0	0	0	0	0	0	0	0
SRR19126766	21535	21535	This study	3	Patient	China	-	Sporadic	-	7	other	S	S	S	S	S	R	S	S	S	S	S	S	S	S	S	S	S	S	R	S	S	S	S	0	0	0	0	99.62	0	0	0	0	0	0	0	0	0	0
SRR5029673	SRR5029673	SRR5029673	Baker et al, 2018 (UK & France strains)	3	-	United Kingdom	-		2015	10	other																								0	0	0	0	99.62	0	0	0	0	0	0	0	0	0	0
SRR5023700	SRR5023700	SRR5023700	Baker et al, 2018 (UK & France strains)	3	-	United Kingdom	-		2015	6	other																								0	0	0	0	99.62	0	0	0	0	0	0	0	0	0	0
SRR5006072	SRR5006072	SRR5006072	Baker et al, 2018 (UK & France strains)	3	-	United Kingdom	-		2015	9	other																								0	0	0	0	99.62	0	0	0	0	0	0	0	0	0	0
SRR5005327	SRR5005327	SRR5005327	Baker et al, 2018 (UK & France strains)	3	-	United Kingdom	-		2015	10	other																								0	0	0	0	99.62	0	0	0	0	0	0	0	0	0	0
SRR5005299	SRR5005299	SRR5005299	Baker et al, 2018 (UK & France strains)	3	-	United Kingdom	-		2015	9	other																								0	0	0	0	99.62	0	0	0	0	0	0	0	0	0	0
SRR4788222	SRR4788222	SRR4788222	Baker et al, 2018 (UK & France strains)	3	-	United Kingdom	-		2015	9	other																								0	0	0	0	99.62	0	0	0	0	0	0	0	0	0	0
SRR4787278	SRR4787278	SRR4787278	Baker et al, 2018 (UK & France strains)	3	-	United Kingdom	-		2015	10	other																								0	0	0	0	99.62	0	0	0	0	0	0	0	0	0	0
SRR4787219	SRR4787219	SRR4787219	Baker et al, 2018 (UK & France strains)	3	-	United Kingdom	-		2015	10	cefRaziR																								0	0	0	0	99.62	0	0	0	0	0	100	0	0	0	0
SRR4786326	SRR4786326	SRR4786326	Baker et al, 2018 (UK & France strains)	3	-	United Kingdom	-		2015	14	cefRaziR																								0	0	0	0	99.62	0	0	0	0	0	100	0	0	0	0
SRR4195740	SRR4195740	SRR4195740	Baker et al, 2018 (UK & France strains)	3	-	United Kingdom	-		2016	12	other																								0	0	0	0	99.62	0	0	0	0	0	0	0	0	0	0
SRR4195487	SRR4195487	SRR4195487	Baker et al, 2018 (UK & France strains)	3	-	United Kingdom	-		2015	12	other																								0	0	0	0	99.62	0	0	0	0	0	0	0	0	0	0
SRR4192106	SRR4192106	SRR4192106	Baker et al, 2018 (UK & France strains)	3	-	United Kingdom	-		2015	12	other																								0	0	0	0	99.62	0	0	0	0	0	0	0	0	0	0
SRR3531909	SRR3531909	SRR3531909	Baker et al, 2018 (UK & France strains)	3	-	United Kingdom	-		2015	12	other																								0	0	0	0	99.62	0	0	0	0	0	0	0	0	0	0
SRR3531903	SRR3531903	SRR3531903	Baker et al, 2018 (UK & France strains)	3	-	United Kingdom	-		2015	14	cefRaziR																								0	0	0	0	99.62	0	0	0	0	0	100	0	0	0	0
SRR3531897	SRR3531897	SRR3531897	Baker et al, 2018 (UK & France strains)	3	-	United Kingdom	-		2015	9	other																								0	0	0	0	99.62	0	0	0	0	0	0	0	0	0	0
SRR3531887	SRR3531887	SRR3531887	Baker et al, 2018 (UK & France strains)	3	-	United Kingdom	-		2016	10	cefRaziR																								0	0	0	0	99.62	0	0	0	0	0	100	0	0	0	0
SRR3531882	SRR3531882	SRR3531882	Baker et al, 2018 (UK & France strains)	3	-	United Kingdom	-		2016	12	other																								0	0	0	0	99.62	0	0	0	0	0	0	0	0	0	0
SRR3531874	SRR3531874	SRR3531874	Baker et al, 2018 (UK & France strains)	3	-	United Kingdom	-		2015	9	other																								0	0	0	0	99.62	0	0	0	0	0	0	0	0	0	0
SRR3531866	SRR3531866	SRR3531866	Baker et al, 2018 (UK & France strains)	3	-	United Kingdom	-		2015	12	other																								0	0	0	0	99.62	0	0	0	0	0	0	0	0	0	0
SRR3531782	SRR3531782	SRR3531782	Baker et al, 2018 (UK & France strains)	3	-	United Kingdom	-		2015	14	cefRaziR																								0	0	0	0	99.62	0	0	0	0	0	100	0	0	0	0
SRR3531721	SRR3531721	SRR3531721	Baker et al, 2018 (UK & France strains)	3	-	United Kingdom	-		2015	9	other																								0	0	0	0	99.62	0	0	0	0	0	0	0	0	0	0
SRR3531253	SRR3531253	SRR3531253	Baker et al, 2018 (UK & France strains)	3	-	United Kingdom	-		2015	14	cefRaziR																								0	0	0	0	99.62	0	0	0	0	0	100	0	0	0	0
SRR3531231	SRR3531231	SRR3531231	Baker et al, 2018 (UK & France strains)	3	-	United Kingdom	-		2015	14	cefRaziR																								0	0	0	0	99.62	0	0	0	0	0	100	0	0	0	0
SRR3531087	SRR3531087	SRR3531087	Baker et al, 2018 (UK & France strains)	3	-	United Kingdom	-		2015	9	other																								0	0	0	0	99.62	0	0	0	0	0	0	0	0	0	0
SRR3531029	SRR3531029	SRR3531029	Baker et al, 2018 (UK & France strains)	3	-	United Kingdom	-		2015	6	other																								0	0	0	0	99.62	0	0	0	0	0	0	0	0	0	0
SRR3531022	SRR3531022	SRR3531022	Baker et al, 2018 (UK & France strains)	3	-	United Kingdom	-		2015	14	cefRaziR																								0	0	0	0	99.62	0	0	0	0	0	100	0	0	0	0
SRR3530807	SRR3530807	SRR3530807	Baker et al, 2018 (UK & France strains)	3	-	United Kingdom	-		2015	10	other																								0	0	0	0	99.62	0	0	0	0	0	0	0	0	0	0
SRR3530795	SRR3530795	SRR3530795	Baker et al, 2018 (UK & France strains)	3	-	United Kingdom	-		2015	10	cefRaziR																								0	0	0	0	99.62	0	0	0	0	0	100	0	0	0	0
SRR3530773	SRR3530773	SRR3530773	Baker et al, 2018 (UK & France strains)	3	-	United Kingdom	-		2015	14	cefRaziR																								0	0	0	0	99.62	0	0	0	0	0	100	0	0	0	0
SRR3530640	SRR3530640	SRR3530640	Baker et al, 2018 (UK & France strains)	3	-	United Kingdom	-		2015	10	other																								0	0	0	0	99.62	0	0	0	0	0	0	0	0	0	0
SRR3530638	SRR3530638	SRR3530638	Baker et al, 2018 (UK & France strains)	3	-	United Kingdom	-		2015	10	other																								0	0	0	0	99.62	0	0	0	0	0	0	0	0	0	0
SRR3530636	SRR3530636	SRR3530636	Baker et al, 2018 (UK & France strains)	3	-	United Kingdom	-		2015	9	other																								0	0	0	0	99.62	0	0	0	0	0	0	0	0	0	0
SRR3530555	SRR3530555	SRR3530555	Baker et al, 2018 (UK & France strains)	3	-	United Kingdom	-		2015	12	other																								0	0	0	0	99.62	0	0	0	0	0	0	0	0	0	0
SRR3530549	SRR3530549	SRR3530549	Baker et al, 2018 (UK & France strains)	3	-	United Kingdom	-		2015	12	other																								0	0	0	0	99.62	0	0	0	0	0	0	0	0	0	0
SRR3530435	SRR3530435	SRR3530435	Baker et al, 2018 (UK & France strains)	3	-	United Kingdom	-		2015	9	other																								0	0	0	0	99.62	0	0	0	0	0	0	0	0	0	0
SRR3530393	SRR3530393	SRR3530393	Baker et al, 2018 (UK & France strains)	3	-	United Kingdom	-		2015	9	other																								0	0	0	0	99.62	0	0	0	0	0	0	0	0	0	0
ERR1541589	ERR1541589	ERR1541589	Baker et al, 2018 (UK & France strains)	3	-	France	-		2013	16	other																								0	0	0	100	100	0	0	0	0	0	0	0	100	0	0
ERR1541578	ERR1541578	ERR1541578	Baker et al, 2018 (UK & France strains)	3	-	France	-		2012	11	other																								96.5	0	0	0	99.62	0	0	0	0	0	0	0	100	0	0
ERR1516071	ERR1516071	ERR1516071	Baker et al, 2018 (UK & France strains)	3	-	France	-		2010	10	other																								0	0	0	0	99.62	0	0	0	0	0	100	0	100	0	0
ERR1364329	ERR1364329	ERR1364329	Baker et al, 2018 (UK & France strains)	3	-	United Kingdom	-		2014	11	other																								0	0	0	0	99.62	0	0	0	0	0	0	0	100	0	0
ERR1364327	ERR1364327	ERR1364327	Baker et al, 2018 (UK & France strains)	3	-	United Kingdom	-		2014	11	other																								0	0	0	0	99.62	0	0	0	0	0	0	0	100	0	0
ERR1364293	ERR1364293	ERR1364293	Baker et al, 2018 (UK & France strains)	3	-	United Kingdom	-		2013	9	other																								0	0	0	0	99.62	0	0	0	0	0	0	0	100	0	0
ERR1364277	ERR1364277	ERR1364277	Baker et al, 2018 (UK & France strains)	3	-	United Kingdom	-		2012	11	other																								0	0	0	0	99.62	0	0	0	0	0	0	0	100	0	0
ERR1364276	ERR1364276	ERR1364276	Baker et al, 2018 (UK & France strains)	3	-	United Kingdom	-		2012	11	other																								0	0	0	0	99.62	0	0	0	0	0	0	0	100	0	0
ERR1364263	ERR1364263	ERR1364263	Baker et al, 2018 (UK & France strains)	3	-	United Kingdom	-		2012	7	other																								0	0	0	0	99.62	0	0	0	0	0	0	0	100	0	0
ERR1364257	ERR1364257	ERR1364257	Baker et al, 2018 (UK & France strains)	3	-	United Kingdom	-		2011	11	other																								0	0	0	0	99.62	0	0	0	0	0	0	0	100	0	0
ERR1364253	ERR1364253	ERR1364253	Baker et al, 2018 (UK & France strains)	3	-	United Kingdom	-		2011	10	other																								0	0	0	0	99.62	0	0	0	0	0	0	0	100	0	0
ERR1364242	ERR1364242	ERR1364242	Baker et al, 2018 (UK & France strains)	3	-	United Kingdom	-		2011	11	other																								0	0	0	0	99.62	0	0	0	0	0	0	0	100	0	0
ERR1364234	ERR1364234	ERR1364234	Baker et al, 2018 (UK & France strains)	3	-	United Kingdom	-		2011	9	other																								0	0	0	0	99.62	0	0	0	0	0	0	0	100	0	0
ERR1364227	ERR1364227	ERR1364227	Baker et al, 2018 (UK & France strains)	3	-	United Kingdom	-		2010	11	other																								0	0	0	0	99.62	0	0	0	0	0	0	0	100	0	0
ERR1364216	ERR1364216	ERR1364216	Baker et al, 2018 (UK & France strains)	3	-	United Kingdom	-		2010	11	other																								0	0	0	0	99.62	0	0	0	0	0	0	0	100	0	0
ERR1364207	ERR1364207	ERR1364207	Baker et al, 2018 (UK & France strains)	3	-	United Kingdom	-		2010	7	other																								0	0	0	0	99.62	0	0	0	0	0	0	0	100	0	0
ERR1364206	ERR1364206	ERR1364206	Baker et al, 2018 (UK & France strains)	3	-	United Kingdom	-		2010	9	other																								96.5	0	0	0	0	0	0	0	0	0	0	0	0	0	0
ERR1364193	ERR1364193	ERR1364193	Baker et al, 2018 (UK & France strains)	3	-	United Kingdom	-		2009	14	other																								0	0	0	0	99.62	0	0	0	0	0	100	0	100	0	0
ERR1364192	ERR1364192	ERR1364192	Baker et al, 2018 (UK & France strains)	3	-	United Kingdom	-		2009	11	other																								96.5	0	0	0	99.62	0	0	0	0	0	0	0	100	0	0
ERR1364191	ERR1364191	ERR1364191	Baker et al, 2018 (UK & France strains)	3	-	United Kingdom	-		2009	11	other																								0	0	0	0	99.62	0	0	0	0	0	0	0	100	0	0
ERR1364170	ERR1364170	ERR1364170	Baker et al, 2018 (UK & France strains)	3	-	United Kingdom	-		2009	14	other																								96.5	0	0	0	0	100	0	0	0	0	0	0	100	0	0
ERR028706	ERR028706	ERR028706	Holt et al, 2012 (global study)	2	-	Brazil	-		1997	0	other																								0	0	0	0	0	0	0	0	0	0	0	0	0	0	0
ERR028705	ERR028705	ERR028705	Holt et al, 2012 (global study)	3	-	Brazil	-		2000	6	other																								0	0	0	0	0	0	0	0	0	0	0	0	0	0	0
ERR028704	ERR028704	ERR028704	Holt et al, 2012 (global study)	3	-	Brazil	-		2000	7	other																								0	0	0	0	99.62	0	0	0	0	0	0	0	0	0	0
ERR028703	ERR028703	ERR028703	Holt et al, 2012 (global study)	3	-	Nepal	-		2006	7	other																								0	0	0	0	99.62	0	0	0	0	0	0	0	0	0	0
ERR028695	ERR028695	ERR028695	Holt et al, 2012 (global study)	3	-	United Kingdom	-		2001	8	other																								0	0	0	0	99.62	0	0	0	0	0	0	0	100	0	0
ERR028694	ERR028694	ERR028694	Holt et al, 2012 (global study)	3	-	United Kingdom	-		1990	8	other																								0	0	0	0	99.62	0	0	0	0	0	0	0	0	0	0
ERR028692	ERR028692	ERR028692	Holt et al, 2012 (global study)	1	-	United Kingdom	-		2004	0	other																								0	0	0	0	0	0	0	0	0	0	0	0	0	0	0
ERR028691	ERR028691	ERR028691	Holt et al, 2012 (global study)	3	-	Mexico	-		1998	1	other																								0	0	0	0	0	0	0	0	0	0	0	0	0	0	0
ERR028690	ERR028690	ERR028690	Holt et al, 2012 (global study)	3	-	Iran	-		2003	7	other																								0	0	0	0	99.62	0	0	0	0	0	0	0	0	0	0
ERR028689	ERR028689	ERR028689	Holt et al, 2012 (global study)	3	-	United Kingdom	-		2002	7	other																								0	0	0	0	99.62	0	0	0	0	0	0	0	0	0	0
ERR028688	ERR028688	ERR028688	Holt et al, 2012 (global study)	3	-	United Kingdom	-		2000	1	other																								0	0	0	0	0	0	0	0	0	0	0	0	100	0	0
ERR028685	ERR028685	ERR028685	Holt et al, 2012 (global study)	3	-	Brazil	-		2002	6	other																								0	0	0	0	99.62	0	0	0	0	0	0	0	0	0	0
ERR028679	ERR028679	ERR028679	Holt et al, 2012 (global study)	3	-	Sri Lanka	-		2004	3	other																								0	0	0	0	0	0	0	0	0	0	0	0	0	0	0
ERR028676	ERR028676	ERR028676	Holt et al, 2012 (global study)	3	-	United Kingdom	-		2004	7	other																								0	0	0	0	99.62	0	0	0	0	0	0	0	0	0	0
ERR028675	ERR028675	ERR028675	Holt et al, 2012 (global study)	2	-	United Kingdom	-		1991	2	other																								0	0	0	0	0	0	0	0	0	0	0	0	0	0	0
ERR028672	ERR028672	ERR028672	Holt et al, 2012 (global study)	2	-	Dominican Republic	-		2006	7	other																								0	0	0	0	0	0	0	0	0	0	0	0	0	0	0
ERR025768	ERR025768	ERR025768	Holt et al, 2012 (global study)	3	-	Cuba	-		2003	8	other																								0	0	0	0	99.62	0	0	0	0	0	0	0	100	0	0
ERR025767	ERR025767	ERR025767	Holt et al, 2012 (global study)	3	-	Israel	-		2003	8	other																								0	0	0	0	99.62	0	0	0	0	0	0	0	0	0	0
ERR025765	ERR025765	ERR025765	Holt et al, 2012 (global study)	1	-	Madagascar	-		2000	3	other																								0	0	0	0	0	0	0	0	0	0	0	0	0	0	0
ERR025762	ERR025762	ERR025762	Holt et al, 2012 (global study)	2	-	Madagascar	-		1998	1	other																								0	0	0	0	0	0	0	0	0	0	0	0	0	0	0
ERR025761	ERR025761	ERR025761	Holt et al, 2012 (global study)	3	-	Madagascar	-		1998	6	other																								0	0	84.48	0	99.61	0	0	0	0	0	0	0	0	0	0
ERR025758	ERR025758	ERR025758	Holt et al, 2012 (global study)	3	-	French Guiana	-		1998	0	other																								0	0	0	0	0	0	0	0	0	0	0	0	0	0	0
ERR025756	ERR025756	ERR025756	Holt et al, 2012 (global study)	1	-	France	-		1976	1	other																								0	0	0	0	0	0	0	0	0	0	0	0	0	0	0
ERR025755	ERR025755	ERR025755	Holt et al, 2012 (global study)	1	-	France	-		1974	1	other																								0	0	0	0	0	0	0	0	0	0	0	0	0	0	0
ERR025754	ERR025754	ERR025754	Holt et al, 2012 (global study)	1	-	France	-		1974	5	other																								0	0	0	0	0	0	0	0	0	0	0	0	0	0	0
ERR025753	ERR025753	ERR025753	Holt et al, 2012 (global study)	2	-	France	-		1974	3	other																								0	0	0	0	0	0	0	0	0	0	0	0	0	0	0
ERR025751	ERR025751	ERR025751	Holt et al, 2012 (global study)	2	-	Cameroon	-		1973	1	other																								0	0	0	0	0	0	0	0	0	0	0	0	0	0	0
ERR025750	ERR025750	ERR025750	Holt et al, 2012 (global study)	3	-	Senegal	-		1973	1	other																								0	0	0	0	0	0	0	0	0	0	0	0	0	0	0
ERR025749	ERR025749	ERR025749	Holt et al, 2012 (global study)	3	-	France	-		1973	0	other																								0	0	0	0	0	0	0	0	0	0	0	0	0	0	0
ERR025748	ERR025748	ERR025748	Holt et al, 2012 (global study)	3	-	New Caledonia	-		1997	3	other																								0	0	0	0	99.62	0	0	0	0	0	0	0	0	0	0
ERR025747	ERR025747	ERR025747	Holt et al, 2012 (global study)	3	-	France	-		1983	0	other																								0	0	0	0	0	0	0	0	0	0	0	0	0	0	0
ERR025746	ERR025746	ERR025746	Holt et al, 2012 (global study)	2	-	France	-		1973	0	other																								0	0	0	0	0	0	0	0	0	0	0	0	0	0	0
ERR025743	ERR025743	ERR025743	Holt et al, 2012 (global study)	2	-	France	-		1966	0	other																								0	0	0	0	0	0	0	0	0	0	0	0	0	0	0
ERR025742	ERR025742	ERR025742	Holt et al, 2012 (global study)	1	-	France	-		1965	0	other																								0	0	0	0	0	0	0	0	0	0	0	0	0	0	0
ERR025737	ERR025737	ERR025737	Holt et al, 2012 (global study)	4	-	France	-		1959	2	other																								0	0	0	0	0	0	0	0	0	0	0	0	100	0	0
ERR025734	ERR025734	ERR025734	Holt et al, 2012 (global study)	2	-	France	-		1958	2	other																								0	0	0	0	0	0	0	0	0	0	0	0	0	0	0
ERR025732	ERR025732	ERR025732	Holt et al, 2012 (global study)	3	-	Sweden	-		2010	1	other																								0	0	0	0	0	0	0	0	0	0	0	0	100	0	0
ERR025731	ERR025731	ERR025731	Holt et al, 2012 (global study)	2	-	Sweden	-		1945	0	other																								0	0	0	0	0	0	0	0	0	0	0	0	0	0	0
ERR025729	ERR025729	ERR025729	Holt et al, 2012 (global study)	3	-	Sweden	-		1945	0	other																								0	0	0	0	0	0	0	0	0	0	0	0	0	0	0
ERR025726	ERR025726	ERR025726	Holt et al, 2012 (global study)	2	-	Sweden	-		1945	1	other																								0	0	0	0	0	0	0	0	0	0	0	0	0	0	0
ERR025725	ERR025725	ERR025725	Holt et al, 2013 (global study)	3	-	France	-		1979	2	other																								0	0	0	0	0	0	0	0	0	0	0	0	0	0	100
ERR025724	ERR025724	ERR025724	Holt et al, 2012 (global study)	2	-	Sweden	-		1947	1	other																								0	0	0	0	0	0	0	0	0	0	0	0	0	0	0
ERR025721	ERR025721	ERR025721	Holt et al, 2012 (global study)	3	-	Pakistan	-		2003	6	other																								0	0	0	0	0	0	0	0	0	0	0	0	0	0	0
ERR025719	ERR025719	ERR025719	Holt et al, 2012 (global study)	3	-	Pakistan	-		2002	7	other																								0	0	0	0	99.62	0	0	0	0	0	0	0	0	0	0
ERR025718	ERR025718	ERR025718	Holt et al, 2012 (global study)	3	-	Pakistan	-		2002	7	other																								0	0	0	0	99.62	0	0	0	0	0	0	0	0	0	0
ERR025717	ERR025717	ERR025717	Holt et al, 2012 (global study)	3	-	Pakistan	-		2002	8	other																								0	0	0	0	0	0	0	0	0	0	0	0	0	0	0
ERR025716	ERR025716	ERR025716	The et al, 2015 (Bhutan strains)	3	-	France	-		1979	2	other																								0	0	0	0	0	0	0	0	0	0	0	0	0	0	100
ERR025715	ERR025715	ERR025715	Holt et al, 2012 (global study)	2	-	Korea	-		2011	1	other																								0	0	0	0	0	0	0	0	0	0	0	0	0	0	0
ERR025714	ERR025714	ERR025714	Holt et al, 2012 (global study)	3	-	Vietnam	-		2003	4	other																								0	0	0	0	99.62	0	0	0	0	0	0	0	100	0	0
ERR025713	ERR025713	ERR025713	Holt et al, 2012 (global study)	3	-	Vietnam	-		2002	3	other																								0	0	0	0	99.62	0	0	0	0	0	0	0	0	0	0
ERR025712	ERR025712	ERR025712	Holt et al, 2012 (global study)	3	-	Vietnam	-		2002	3	other																								0	0	0	0	99.62	0	0	0	0	0	0	0	0	0	0
ERR025711	ERR025711	ERR025711	Holt et al, 2012 (global study)	3	-	Pakistan	-		2003	6	other																								0	0	0	0	0	0	0	0	0	0	0	0	0	0	0
ERR025710	ERR025710	ERR025710	Holt et al, 2012 (global study)	3	-	Pakistan	-		2003	6	other																								0	0	0	0	0	0	0	0	0	0	0	0	0	0	0
ERR025709	ERR025709	ERR025709	Holt et al, 2012 (global study)	3	-	Pakistan	-		2003	6	other																								0	0	0	0	0	0	0	0	0	0	0	0	0	0	0
ERR025708	ERR025708	ERR025708	Holt et al, 2012 (global study)	3	-	Vietnam	-		2002	7	other																								0	0	0	0	99.62	0	0	0	0	0	0	0	0	0	0
ERR025706	ERR025706	ERR025706	Holt et al, 2012 (global study)	3	-	Vietnam	-		2003	3	other																								0	0	0	0	99.62	0	0	0	0	0	0	0	0	0	0
ERR025705	ERR025705	ERR025705	Holt et al, 2012 (global study)	3	-	Vietnam	-		2003	4	other																								0	0	0	0	99.62	0	0	0	0	0	0	0	0	0	0
ERR025704	ERR025704	ERR025704	Holt et al, 2012 (global study)	3	-	Vietnam	-		2003	4	other																								0	0	0	0	99.62	0	0	0	0	0	0	0	0	0	0
ERR025703	ERR025703	ERR025703	Holt et al, 2012 (global study)	3	-	Vietnam	-		2003	8	other																								0	0	0	0	99.62	0	0	0	0	0	0	0	0	0	0
ERR025701	ERR025701	ERR025701	Holt et al, 2012 (global study)	3	-	Vietnam	-		2003	3	other																								0	0	0	0	99.62	0	0	0	0	0	0	0	0	0	0
ERR025700	ERR025700	ERR025700	Holt et al, 2012 (global study)	3	-	Vietnam	-		2003	10	other																								0	0	0	0	99.62	0	0	0	0	0	0	0	0	0	0
ERR025699	ERR025699	ERR025699	Holt et al, 2012 (global study)	3	-	Vietnam	-		2002	6	other																								0	0	0	0	99.62	0	0	0	0	0	0	0	0	0	0
ERR025698	ERR025698	ERR025698	Holt et al, 2012 (global study)	3	-	Vietnam	-		2001	7	other																								0	0	0	0	99.62	0	0	0	0	0	0	0	0	0	0
ERR025697	ERR025697	ERR025697	Holt et al, 2012 (global study)	3	-	Vietnam	-		2001	7	other																								0	0	0	0	99.62	0	0	0	0	0	0	0	0	0	0
ERR025695	ERR025695	ERR025695	Holt et al, 2012 (global study)	3	-	Vietnam	-		2002	7	other																								0	0	0	0	99.62	0	0	0	0	0	0	0	0	0	0
ERR025693	ERR025693	ERR025693	Holt et al, 2012 (global study)	2	-	Korea	-		1987	5	other																								0	0	0	0	99.61	0	0	0	0	0	0	0	0	0	0
ERR025692	ERR025692	ERR025692	Holt et al, 2012 (global study)	2	-	Korea	-		1985	1	other																								0	0	0	0	0	0	0	0	0	0	0	0	0	0	0
ERR025691	ERR025691	ERR025691	Holt et al, 2012 (global study)	2	-	Korea	-		1982	1	other																								0	0	0	0	0	0	0	0	0	0	0	0	0	0	0
ERR025690	ERR025690	ERR025690	Holt et al, 2012 (global study)	2	-	Korea	-		1981	5	other																								0	0	0	0	99.61	0	0	0	0	0	0	0	0	0	0
ERR025687	ERR025687	ERR025687	Holt et al, 2012 (global study)	2	-	Korea	-		1982	5	other																								0	0	0	0	99.61	0	0	0	0	0	0	0	0	0	0
ERR025686	ERR025686	ERR025686	Holt et al, 2012 (global study)	2	-	Korea	-		1980	6	other																								0	0	0	0	99.61	0	0	0	0	0	0	0	0	0	0
ERR025685	ERR025685	ERR025685	Holt et al, 2012 (global study)	3	-	Vietnam	-		2002	3	other																								0	0	0	0	99.62	0	0	0	0	0	0	0	0	0	0
ERR025683	ERR025683	ERR025683	Holt et al, 2012 (global study)	3	-	Vietnam	-		2001	3	other																								0	0	0	0	99.62	0	0	0	0	0	0	0	0	0	0
ERR025682	ERR025682	ERR025682	Holt et al, 2012 (global study)	2	-	Korea	-		1983	5	other																								0	0	0	0	99.61	0	0	0	0	0	0	0	0	0	0
ERR024627	ERR024627	ERR024627	Holt et al, 2012 (global study)	3	-	Korea	-		1998	8	other																								0	0	0	0	99.62	0	0	0	0	0	0	0	100	0	0
ERR024626	ERR024626	ERR024626	Holt et al, 2012 (global study)	3	-	Korea	-		1994	7	other																								0	0	0	0	99.62	0	0	0	0	0	0	0	0	0	0
ERR024625	ERR024625	ERR024625	Holt et al, 2012 (global study)	3	-	Korea	-		1991	10	other																								0	0	0	0	99.62	0	0	100	0	0	0	0	0	98.52	0
ERR024622	ERR024622	ERR024622	Holt et al, 2012 (global study)	3	-	Korea	-		2010	6	other																								0	0	0	0	0	0	0	0	0	0	0	0	0	0	0
ERR024620	ERR024620	ERR024620	Holt et al, 2012 (global study)	3	-	Korea	-		2003	8	other																								0	0	0	0	99.62	0	0	0	0	0	0	0	0	0	0
ERR024619	ERR024619	ERR024619	Holt et al, 2012 (global study)	2	-	Korea	-		1979	7	other																								0	0	0	0	99.61	0	0	0	0	0	0	0	0	0	0
ERR024618	ERR024618	ERR024618	Holt et al, 2012 (global study)	3	-	Korea	-		1999	15	other																								0	100	0	100	98.41	0	100	0	0	100	0	0	0	98.52	0
ERR024617	ERR024617	ERR024617	Holt et al, 2012 (global study)	3	-	Korea	-		2000	7	other																								0	0	0	0	99.62	0	0	0	0	0	0	0	0	0	0
ERR024616	ERR024616	ERR024616	Holt et al, 2012 (global study)	3	-	Korea	-		2003	17	other																								96.5	0	0	0	99.62	100	0	0	0	0	0	0	0	98.52	0
ERR024614	ERR024614	ERR024614	Holt et al, 2012 (global study)	3	-	France	-		2006	2	other																								0	0	0	0	0	0	0	0	0	0	0	0	0	0	0
ERR024612	ERR024612	ERR024612	Holt et al, 2012 (global study)	3	-	Morocco	-		2006	4	other																								0	0	0	0	99.62	0	0	0	0	0	0	0	0	0	0
ERR024611	ERR024611	ERR024611	Holt et al, 2012 (global study)	3	-	Morocco	-		2006	2	other																								0	0	0	0	0	0	0	0	0	0	0	0	0	0	0
ERR024610	ERR024610	ERR024610	Holt et al, 2012 (global study)	3	-	Senegal	-		2006	2	other																								0	0	0	0	0	0	0	0	0	0	0	0	0	0	0
ERR024609	ERR024609	ERR024609	Holt et al, 2012 (global study)	3	-	Burkina Faso	-		2006	7	other																								0	0	0	0	99.62	0	0	0	0	0	0	0	0	0	0
ERR024608	ERR024608	ERR024608	Holt et al, 2012 (global study)	3	-	French Guiana	-		2006	7	other																								0	0	0	0	99.62	0	0	0	0	0	0	0	0	0	0
ERR024607	ERR024607	ERR024607	Holt et al, 2012 (global study)	2	-	Morocco	-		2005	0	other																								0	0	0	0	0	0	0	0	0	0	0	0	0	0	0
ERR024606	ERR024606	ERR024606	Holt et al, 2012 (global study)	1	-	France	-		2007	5	other																								0	0	0	0	0	0	0	0	0	0	0	0	0	0	0
ERR024605	ERR024605	ERR024605	Holt et al, 2012 (global study)	2	-	Haiti	-		2006	0	other																								0	0	0	0	0	0	0	0	0	0	0	0	0	0	0
ERR024604	ERR024604	ERR024604	Holt et al, 2012 (global study)	2	-	Tanzania	-		2004	0	other																								0	0	0	0	0	0	0	0	0	0	0	0	0	0	0
ERR024085	ERR024085	ERR024085	Holt et al, 2012 (global study)	3	-	Peru	-		2005	5	other																								0	0	0	0	99.61	0	0	0	0	0	0	0	0	0	0
ERR024079	ERR024079	ERR024079	Holt et al, 2012 (global study)	3	-	Brazil	-		2001	7	other																								0	0	0	0	99.62	0	0	0	0	0	0	0	0	0	0
ERR024078	ERR024078	ERR024078	Holt et al, 2012 (global study)	3	-	Brazil	-		2000	3	other																								0	0	0	0	99.6	0	0	0	0	0	0	0	0	0	0
ERR024076	ERR024076	ERR024076	Holt et al, 2012 (global study)	3	-	Egypt	-		2006	7	other																								0	0	0	0	99.62	0	0	0	0	0	0	0	0	0	0
CP000038.1	CP000038.1	Reference-Ss046	Holt et al, 2012 (global study)	3	-	China	-		-	7	other																								0	0	0	0	99.62	0	0	0	0	0	0	0	0	0	0
[truncated: 51 more columns]
