# Supplementary material for: A Shigella sonnei clone with extensive drug resistance associated with waterborne outbreaks in China
Source: Nat Commun. 2022 Nov 30;13:7365. doi: 10.1038/s41467-022-35136-1 (PMC9709761; doi:10.1038/s41467-022-35136-1)
Supplement: Supplementary file 6 — Source Data [file 41467_2022_35136_MOESM6_ESM.xlsx]

## Sheet: Figure 1
Accession	TreeID	StrainName	Study Source	Lineage	Source	Country	Province	Phenotype	Date	cefRaziR	species	final genotype	name
SRR19126997	ZH061	20112H061	This study	3	Patient	China	Beijing	Sporadic	2011	cefRaziR	S. sonnei	3.7.6	Global III
SRR19126996	XJ2012013	2012013	This study	3	Patient	China	Xinjiang	Sporadic	2011	other	S. sonnei	3.7	Global III
SRR19126813	WH88	WH88	This study	3	Patient	China	Hubei	Sporadic	2010	cefRaziR	S. sonnei	3.7.6	Global III
SRR19126774	WH7	WH7	This study	3	Patient	China	Hubei	Sporadic	2011	other	S. sonnei	3.7.6	Global III
SRR19126756	SY230719	230719	This study	3	Patient	China	Liaoning	Sporadic	2007	other	S. sonnei	3.7.6	Global III
SRR5029673	SRR5029673	SRR5029673	Baker et al, 2018 (UK & France strains)	3	-	United Kingdom	-		2015	other	S. sonnei	3.7.29.1.2	Global III VN2.MSM2
SRR5023700	SRR5023700	SRR5023700	Baker et al, 2018 (UK & France strains)	3	-	United Kingdom	-		2015	other	S. sonnei	3.7.29.1.2	Global III VN2.MSM2
SRR5006072	SRR5006072	SRR5006072	Baker et al, 2018 (UK & France strains)	3	-	United Kingdom	-		2015	other	S. sonnei	3.7.25	MSM4
SRR5005327	SRR5005327	SRR5005327	Baker et al, 2018 (UK & France strains)	3	-	United Kingdom	-		2015	other	S. sonnei	3.7.29.1.2	Global III VN2.MSM2
SRR5005299	SRR5005299	SRR5005299	Baker et al, 2018 (UK & France strains)	3	-	United Kingdom	-		2015	other	S. sonnei	3.7.25	MSM4
SRR4788222	SRR4788222	SRR4788222	Baker et al, 2018 (UK & France strains)	3	-	United Kingdom	-		2015	other	S. sonnei	3.7.25	MSM4
SRR4787278	SRR4787278	SRR4787278	Baker et al, 2018 (UK & France strains)	3	-	United Kingdom	-		2015	other	S. sonnei	3.7.29.1.2	Global III VN2.MSM2
SRR4787219	SRR4787219	SRR4787219	Baker et al, 2018 (UK & France strains)	3	-	United Kingdom	-		2015	cefRaziR	S. sonnei	3.7.25	MSM4
SRR4786326	SRR4786326	SRR4786326	Baker et al, 2018 (UK & France strains)	3	-	United Kingdom	-		2015	cefRaziR	S. sonnei	3.7.25	MSM4
SRR4195740	SRR4195740	SRR4195740	Baker et al, 2018 (UK & France strains)	3	-	United Kingdom	-		2016	other	S. sonnei	3.7.25	MSM4
SRR4195487	SRR4195487	SRR4195487	Baker et al, 2018 (UK & France strains)	3	-	United Kingdom	-		2015	other	S. sonnei	3.7.25	MSM4
SRR4192106	SRR4192106	SRR4192106	Baker et al, 2018 (UK & France strains)	3	-	United Kingdom	-		2015	other	S. sonnei	3.7.25	MSM4
SRR3531909	SRR3531909	SRR3531909	Baker et al, 2018 (UK & France strains)	3	-	United Kingdom	-		2015	other	S. sonnei	3.7.25	MSM4
SRR3531903	SRR3531903	SRR3531903	Baker et al, 2018 (UK & France strains)	3	-	United Kingdom	-		2015	cefRaziR	S. sonnei	3.7.25	MSM4
SRR3531897	SRR3531897	SRR3531897	Baker et al, 2018 (UK & France strains)	3	-	United Kingdom	-		2015	other	S. sonnei	3.7.25	MSM4
SRR3531887	SRR3531887	SRR3531887	Baker et al, 2018 (UK & France strains)	3	-	United Kingdom	-		2016	cefRaziR	S. sonnei	3.7.25	MSM4
SRR3531882	SRR3531882	SRR3531882	Baker et al, 2018 (UK & France strains)	3	-	United Kingdom	-		2016	other	S. sonnei	3.7.25	MSM4
SRR3531874	SRR3531874	SRR3531874	Baker et al, 2018 (UK & France strains)	3	-	United Kingdom	-		2015	other	S. sonnei	3.7.25	MSM4
SRR3531866	SRR3531866	SRR3531866	Baker et al, 2018 (UK & France strains)	3	-	United Kingdom	-		2015	other	S. sonnei	3.7.25	MSM4
SRR3531782	SRR3531782	SRR3531782	Baker et al, 2018 (UK & France strains)	3	-	United Kingdom	-		2015	cefRaziR	S. sonnei	3.7.25	MSM4
SRR3531721	SRR3531721	SRR3531721	Baker et al, 2018 (UK & France strains)	3	-	United Kingdom	-		2015	other	S. sonnei	3.7.25	MSM4
SRR3531253	SRR3531253	SRR3531253	Baker et al, 2018 (UK & France strains)	3	-	United Kingdom	-		2015	cefRaziR	S. sonnei	3.7.25	MSM4
SRR3531231	SRR3531231	SRR3531231	Baker et al, 2018 (UK & France strains)	3	-	United Kingdom	-		2015	cefRaziR	S. sonnei	3.7.25	MSM4
SRR3531087	SRR3531087	SRR3531087	Baker et al, 2018 (UK & France strains)	3	-	United Kingdom	-		2015	other	S. sonnei	3.7.25	MSM4
SRR3531029	SRR3531029	SRR3531029	Baker et al, 2018 (UK & France strains)	3	-	United Kingdom	-		2015	other	S. sonnei	3.7.29.1.2	Global III VN2.MSM2
SRR3531022	SRR3531022	SRR3531022	Baker et al, 2018 (UK & France strains)	3	-	United Kingdom	-		2015	cefRaziR	S. sonnei	3.7.25	MSM4
SRR3530807	SRR3530807	SRR3530807	Baker et al, 2018 (UK & France strains)	3	-	United Kingdom	-		2015	other	S. sonnei	3.7.29.1.2	Global III VN2.MSM2
SRR3530795	SRR3530795	SRR3530795	Baker et al, 2018 (UK & France strains)	3	-	United Kingdom	-		2015	cefRaziR	S. sonnei	3.7.25	MSM4
SRR3530773	SRR3530773	SRR3530773	Baker et al, 2018 (UK & France strains)	3	-	United Kingdom	-		2015	cefRaziR	S. sonnei	3.7.25	MSM4
SRR3530640	SRR3530640	SRR3530640	Baker et al, 2018 (UK & France strains)	3	-	United Kingdom	-		2015	other	S. sonnei	3.7.29.1.2	Global III VN2.MSM2
SRR3530638	SRR3530638	SRR3530638	Baker et al, 2018 (UK & France strains)	3	-	United Kingdom	-		2015	other	S. sonnei	3.7.29.1.2	Global III VN2.MSM2
SRR3530636	SRR3530636	SRR3530636	Baker et al, 2018 (UK & France strains)	3	-	United Kingdom	-		2015	other	S. sonnei	3.7.25	MSM4
SRR3530555	SRR3530555	SRR3530555	Baker et al, 2018 (UK & France strains)	3	-	United Kingdom	-		2015	other	S. sonnei	3.7.25	MSM4
SRR3530549	SRR3530549	SRR3530549	Baker et al, 2018 (UK & France strains)	3	-	United Kingdom	-		2015	other	S. sonnei	3.7.25	MSM4
SRR3530435	SRR3530435	SRR3530435	Baker et al, 2018 (UK & France strains)	3	-	United Kingdom	-		2015	other	S. sonnei	3.7.25	MSM4
SRR3530393	SRR3530393	SRR3530393	Baker et al, 2018 (UK & France strains)	3	-	United Kingdom	-		2015	other	S. sonnei	3.7.25	MSM4
SRR19126745	sn1017	sn1017	This study	3	Patient	China	Gansu	Sporadic	2010	other	S. sonnei	3.7.6	Global III
SRR19126734	sn1016	sn1016	This study	3	Patient	China	Gansu	Sporadic	2010	other	S. sonnei	3.7.6	Global III
SRR19126723	sn1004	sn1004	This study	3	Patient	China	Gansu	Sporadic	2010	other	S. sonnei	3.7.6	Global III
SRR19126712	sn0947	sn0947	This study	3	Patient	China	Gansu	Sporadic	2009	other	S. sonnei	3.7.6	Global III
SRR19126701	sn0932	sn0932	This study	3	Patient	China	Gansu	Sporadic	2009	other	S. sonnei	3.7.6	Global III
SRR19126995	sn0815	sn0815	This study	3	Patient	China	Gansu	Sporadic	2008	other	S. sonnei	3.7.6	Global III
SRR19126984	sn0806	sn0806	This study	3	Patient	China	Gansu	Sporadic	2008	other	S. sonnei	3.7.6	Global III
SRR19126973	sn0743	sn0743	This study	3	Patient	China	Gansu	Sporadic	2007	other	S. sonnei	3.7.6	Global III
SRR19126962	sn0742	sn0742	This study	3	Patient	China	Gansu	Sporadic	2007	other	S. sonnei	3.7.6	Global III
SRR19126951	sn0741	sn0741	This study	3	Patient	China	Gansu	Sporadic	2007	other	S. sonnei	3.7.6	Global III
SRR19126940	sn0730	sn0730	This study	3	Patient	China	Gansu	Sporadic	2007	other	S. sonnei	3.7.6	Global III
SRR19126929	sn0729	sn0729	This study	3	Patient	China	Gansu	Sporadic	2007	other	S. sonnei	3.7.6	Global III
SRR19126882	sn0724	sn0724	This study	3	Patient	China	Gansu	Sporadic	2007	other	S. sonnei	3.7.6	Global III
SRR19126871	sn0723	sn0723	This study	3	Patient	China	Gansu	Sporadic	2007	other	S. sonnei	3.7.6	Global III
SRR19126860	sn0722	sn0722	This study	3	Patient	China	Gansu	Sporadic	2007	other	S. sonnei	3.7.6	Global III
SRR19126812	sn0720	sn0720	This study	3	Patient	China	Gansu	Sporadic	2007	other	S. sonnei	3.7.6	Global III
SRR19126801	sn0719	sn0719	This study	3	Patient	China	Gansu	Sporadic	2007	other	S. sonnei	3.7.6	Global III
SRR19126790	sn0717	sn0717	This study	3	Patient	China	Gansu	Sporadic	2007	other	S. sonnei	3.7.6	Global III
SRR19126851	sn0716	sn0716	This study	3	Patient	China	Gansu	Sporadic	2007	other	S. sonnei	3.7.6	Global III
SRR19126840	sn0714	sn0714	This study	3	Patient	China	Gansu	Sporadic	2007	other	S. sonnei	3.7.6	Global III
SRR19126829	sn0713	sn0713	This study	3	Patient	China	Gansu	Sporadic	2007	other	S. sonnei	3.7.6	Global III
SRR19126818	sn0707	sn0707	This study	3	Patient	China	Gansu	Sporadic	2007	other	S. sonnei	3.7.6	Global III
SRR19126915	sn0701	sn0701	This study	3	Patient	China	Gansu	Sporadic	2007	other	S. sonnei	3.7.6	Global III
SRR19126904	sh19sh049	sh19sh049	This study	3	Patient	China	Guangxi-Wuzhou	Outbreak	2019	cefRaziR	S. sonnei	3.7.6	Global III
SRR19126893	sh19sh048	sh19sh048	This study	3	Patient	China	Guangxi-Wuzhou	Outbreak	2019	cefRaziR	S. sonnei	3.7.6	Global III
SRR19126773	sh19sh047	sh19sh047	This study	3	Patient	China	Guangxi-Wuzhou	Outbreak	2019	cefRaziR	S. sonnei	3.7.6	Global III
SRR19126765	sh19sh046	sh19sh046	This study	3	Patient	China	Guangxi-Wuzhou	Outbreak	2019	cefRaziR	S. sonnei	3.7.6	Global III
SRR19126764	sh19sh045	sh19sh045	This study	3	Patient	China	Guangxi-Wuzhou	Outbreak	2019	cefRaziR	S. sonnei	3.7.6	Global III
SRR19126763	sh19sh044	sh19sh044	This study	3	Patient	China	Guangxi-Wuzhou	Outbreak	2019	cefRaziR	S. sonnei	3.7.6	Global III
SRR19126762	sh19sh043	sh19sh043	This study	3	Patient	China	Guangxi-Wuzhou	Outbreak	2019	cefRaziR	S. sonnei	3.7.6	Global III
SRR19126761	sh19sh042	sh19sh042	This study	3	Patient	China	Guangxi-Wuzhou	Outbreak	2019	cefRaziR	S. sonnei	3.7.6	Global III
SRR19126760	sh19sh041	sh19sh041	This study	3	Patient	China	Guangxi-Wuzhou	Outbreak	2019	cefRaziR	S. sonnei	3.7.6	Global III
SRR19126759	sh19sh040	sh19sh040	This study	3	Patient	China	Guangxi-Wuzhou	Outbreak	2019	cefRaziR	S. sonnei	3.7.6	Global III
SRR19126758	sh19sh039	sh19sh039	This study	3	Patient	China	Guangxi-Wuzhou	Outbreak	2019	cefRaziR	S. sonnei	3.7.6	Global III
SRR19126757	sh19sh038	sh19sh038	This study	3	Patient	China	Guangxi-Wuzhou	Outbreak	2019	cefRaziR	S. sonnei	3.7.6	Global III
SRR19126755	sh19sh037	sh19sh037	This study	3	Patient	China	Guangxi-Wuzhou	Outbreak	2019	cefRaziR	S. sonnei	3.7.6	Global III
SRR19126754	sh19sh036	sh19sh036	This study	3	Patient	China	Guangxi-Wuzhou	Outbreak	2019	cefRaziR	S. sonnei	3.7.6	Global III
SRR19126753	sh19sh035	sh19sh035	This study	3	Patient	China	Guangxi-Wuzhou	Outbreak	2019	cefRaziR	S. sonnei	3.7.6	Global III
SRR19126752	sh19sh034	sh19sh034	This study	3	Patient	China	Guangxi-Wuzhou	Outbreak	2019	cefRaziR	S. sonnei	3.7.6	Global III
SRR19126751	sh19sh033	sh19sh033	This study	3	Patient	China	Guangxi-Wuzhou	Outbreak	2019	cefRaziR	S. sonnei	3.7.6	Global III
SRR19126750	sh19sh032	sh19sh032	This study	3	Patient	China	Guangxi-Wuzhou	Outbreak	2019	cefRaziR	S. sonnei	3.7.6	Global III
SRR19126749	sh19sh031	sh19sh031	This study	3	Patient	China	Guangxi-Wuzhou	Outbreak	2019	cefRaziR	S. sonnei	3.7.6	Global III
SRR19126748	sh19sh030	sh19sh030	This study	3	Patient	China	Guangxi-Wuzhou	Outbreak	2019	cefRaziR	S. sonnei	3.7.6	Global III
SRR19126747	sh19sh029	sh19sh029	This study	3	Patient	China	Guangxi-Wuzhou	Outbreak	2019	cefRaziR	S. sonnei	3.7.6	Global III
SRR19126746	sh19sh028	sh19sh028	This study	3	Patient	China	Guangxi-Wuzhou	Outbreak	2019	cefRaziR	S. sonnei	3.7.6	Global III
SRR19126744	sh19sh027	sh19sh027	This study	3	Patient	China	Guangxi-Guigang	Outbreak	2019	cefRaziR	S. sonnei	3.7.6	Global III
SRR19126743	sh19sh026	sh19sh026	This study	3	Patient	China	Guangxi-Guigang	Outbreak	2019	cefRaziR	S. sonnei	3.7.6	Global III
SRR19126742	sh19sh025	sh19sh025	This study	3	Patient	China	Guangxi-Guigang	Outbreak	2019	cefRaziR	S. sonnei	3.7.6	Global III
SRR19126741	sh19sh024	sh19sh024	This study	3	Patient	China	Guangxi-Guigang	Outbreak	2019	cefRaziR	S. sonnei	3.7.6	Global III
SRR19126740	sh19sh023	sh19sh023	This study	3	Patient	China	Guangxi-Guigang	Outbreak	2019	cefRaziR	S. sonnei	3.7.6	Global III
SRR19126739	sh19sh022	sh19sh022	This study	3	Patient	China	Guangxi-Guigang	Outbreak	2019	cefRaziR	S. sonnei	3.7.6	Global III
SRR19126738	sh19sh021	sh19sh021	This study	3	Patient	China	Guangxi-Guigang	Outbreak	2019	cefRaziR	S. sonnei	3.7.6	Global III
SRR19126737	sh19sh020	sh19sh020	This study	3	Water	China	Guangxi-Guigang	Outbreak	2019	cefRaziR	S. sonnei	3.7.6	Global III
SRR19126736	sh19sh019	sh19sh019	This study	3	Patient	China	Guangxi-Guigang	Outbreak	2019	cefRaziR	S. sonnei	3.7.6	Global III
SRR19126735	sh19sh018	sh19sh018	This study	3	Patient	China	Guangxi-Guigang	Outbreak	2019	cefRaziR	S. sonnei	3.7.6	Global III
SRR19126733	sh19sh017	sh19sh017	This study	3	Patient	China	Guangxi-Guigang	Outbreak	2019	cefRaziR	S. sonnei	3.7.6	Global III
SRR19126732	sh19sh016	sh19sh016	This study	3	Patient	China	Guangxi-Guigang	Outbreak	2019	cefRaziR	S. sonnei	3.7.6	Global III
SRR19126731	sh19sh015	sh19sh015	This study	3	Patient	China	Guangxi-Guigang	Outbreak	2019	cefRaziR	S. sonnei	3.7.6	Global III
SRR19126730	sh19sh014	sh19sh014	This study	3	Patient	China	Guangxi-Guigang	Outbreak	2019	cefRaziR	S. sonnei	3.7.6	Global III
SRR19126729	sh19sh013	sh19sh013	This study	3	Patient	China	Guangxi-Guigang	Outbreak	2019	cefRaziR	S. sonnei	3.7.6	Global III
SRR19126728	sh19sh012	sh19sh012	This study	3	Patient	China	Guangxi-Guigang	Outbreak	2019	cefRaziR	S. sonnei	3.7.6	Global III
SRR19126727	sh19sh011	sh19sh011	This study	3	Patient	China	Guangxi-Guigang	Outbreak	2019	cefRaziR	S. sonnei	3.7.6	Global III
SRR19126726	sh19sh010	sh19sh010	This study	3	Patient	China	Guangxi-Guigang	Outbreak	2019	cefRaziR	S. sonnei	3.7.6	Global III
SRR19126725	sh19sh009	sh19sh009	This study	3	Patient	China	Guangxi-Guigang	Outbreak	2019	cefRaziR	S. sonnei	3.7.6	Global III
SRR19126724	sh19sh008	sh19sh008	This study	3	Patient	China	Guangxi-Guigang	Outbreak	2019	cefRaziR	S. sonnei	3.7.6	Global III
SRR19126722	sh19sh007	sh19sh007	This study	3	Patient	China	Guangxi-Guigang	Outbreak	2019	cefRaziR	S. sonnei	3.7.6	Global III
SRR19126721	sh19sh006	sh19sh006	This study	3	Patient	China	Guangxi-Guigang	Outbreak	2019	cefRaziR	S. sonnei	3.7.6	Global III
SRR19126720	sh19sh005	sh19sh005	This study	3	Patient	China	Guangxi-Guigang	Outbreak	2019	cefRaziR	S. sonnei	3.7.6	Global III
SRR19126719	sh19sh004	sh19sh004	This study	3	Patient	China	Guangxi-Guigang	Outbreak	2019	cefRaziR	S. sonnei	3.7.6	Global III
SRR19126718	sh19sh003	sh19sh003	This study	3	Patient	China	Guangxi-Guigang	Outbreak	2019	cefRaziR	S. sonnei	3.7.6	Global III
SRR19126717	sh19sh002	sh19sh002	This study	3	Patient	China	Guangxi-Guigang	Outbreak	2019	cefRaziR	S. sonnei	3.7.6	Global III
SRR19126716	sh16sh588	sh16sh588	This study	3	Patient	China	Guangxi-Baise	Outbreak	2016	cefRaziR	S. sonnei	3.7.6	Global III
SRR19126715	sh16sh587	sh16sh587	This study	3	Patient	China	Guangxi-Baise	Outbreak	2016	cefRaziR	S. sonnei	3.7.6	Global III
SRR19126714	sh16sh581	sh16sh581	This study	3	Patient	China	Guangxi-Baise	Outbreak	2016	cefRaziR	S. sonnei	3.7.6	Global III
SRR19126713	sh16sh580	sh16sh580	This study	3	Patient	China	Guangxi-Baise	Outbreak	2016	cefRaziR	S. sonnei	3.7.6	Global III
SRR19126711	sh16sh578	sh16sh578	This study	3	Patient	China	Guangxi-Baise	Outbreak	2016	cefRaziR	S. sonnei	3.7.6	Global III
SRR19126710	sh16sh577	sh16sh577	This study	3	Patient	China	Guangxi-Baise	Outbreak	2016	cefRaziR	S. sonnei	3.7.6	Global III
SRR19126709	sh16sh576	sh16sh576	This study	3	Patient	China	Guangxi-Baise	Outbreak	2016	cefRaziR	S. sonnei	3.7.6	Global III
SRR19126708	sh16sh575	sh16sh575	This study	3	Patient	China	Guangxi-Baise	Outbreak	2016	cefRaziR	S. sonnei	3.7.6	Global III
SRR19126707	sh16sh574	sh16sh574	This study	3	Patient	China	Guangxi-Baise	Outbreak	2016	cefRaziR	S. sonnei	3.7.6	Global III
SRR19126706	sh16sh573	sh16sh573	This study	3	Patient	China	Guangxi-Baise	Outbreak	2016	cefRaziR	S. sonnei	3.7.6	Global III
SRR19126705	sh16sh568	sh16sh568	This study	3	Patient	China	Guangxi	Sporadic	2015	cefRaziR	S. sonnei	3.7.6	Global III
SRR19126704	sh16sh564	sh16sh564	This study	3	Patient	China	Guangxi	Sporadic	2015	cefRaziR	S. sonnei	3.7.6	Global III
SRR19126703	sh16sh552	sh16sh552	This study	3	Patient	China	Guangxi	Sporadic	2015	cefRaziR	S. sonnei	3.7.6	Global III
SRR19126702	sh16sh550	sh16sh550	This study	3	Patient	China	Guangxi	Sporadic	2015	cefRaziR	S. sonnei	3.7.6	Global III
SRR19126700	sh16sh549	sh16sh549	This study	3	Patient	China	Guangxi	Sporadic	2015	cefRaziR	S. sonnei	3.7.6	Global III
SRR19126699	sh16sh546	sh16sh546	This study	3	Patient	China	Guangxi	Sporadic	2014	cefRaziR	S. sonnei	3.7.6	Global III
SRR19126698	sh16sh543	sh16sh543	This study	3	Patient	China	Guangxi	Sporadic	2014	cefRaziR	S. sonnei	3.7.6	Global III
SRR19126697	sh16sh540	sh16sh540	This study	3	Patient	China	Guangxi	Sporadic	2014	cefRaziR	S. sonnei	3.7.6	Global III
SRR19126696	sh16sh534	sh16sh534	This study	3	Patient	China	Guangxi	Sporadic	2014	cefRaziR	S. sonnei	3.7.6	Global III
SRR19126695	sh16sh529	sh16sh529	This study	3	Patient	China	Guangxi	Sporadic	2014	cefRaziR	S. sonnei	3.7.6	Global III
SRR19126694	sh16sh506	sh16sh506	This study	3	Patient	China	Shanghai	Sporadic	2016	cefRaziR	S. sonnei	3.7.6	Global III
SRR19126693	sh16sh336	sh16sh336	This study	3	Patient	China	Shanghai	Sporadic	2016	cefRaziR	S. sonnei	3.7.6	Global III
SRR19126692	sh16sh309	sh16sh309	This study	3	Patient	China	Guangxi	Sporadic	2015	cefRaziR	S. sonnei	3.7.6	Global III
SRR19126691	sh16sh308	sh16sh308	This study	3	Patient	China	Guangxi	Sporadic	2015	cefRaziR	S. sonnei	3.7.6	Global III
SRR19126994	sh16sh306	sh16sh306	This study	3	Patient	China	Guangxi	Sporadic	2016	cefRaziR	S. sonnei	3.7.6	Global III
SRR19126993	sh16sh303	sh16sh303	This study	3	Patient	China	Guangxi-Nanning	Outbreak	2016	cefRaziR	S. sonnei	3.7.6	Global III
SRR19126992	sh16sh302	sh16sh302	This study	3	Patient	China	Guangxi-Nanning	Outbreak	2016	cefRaziR	S. sonnei	3.7.6	Global III
SRR19126991	sh16sh301	sh16sh301	This study	3	Patient	China	Guangxi-Nanning	Outbreak	2016	cefRaziR	S. sonnei	3.7.6	Global III
SRR19126990	sh16sh300	sh16sh300	This study	3	Patient	China	Guangxi-Nanning	Outbreak	2016	cefRaziR	S. sonnei	3.7.6	Global III
SRR19126989	sh16sh299	sh16sh299	This study	3	Patient	China	Guangxi-Nanning	Outbreak	2016	cefRaziR	S. sonnei	3.7.6	Global III
SRR19126988	sh16sh298	sh16sh298	This study	3	Patient	China	Guangxi-Nanning	Outbreak	2016	cefRaziR	S. sonnei	3.7.6	Global III
SRR19126987	sh16sh297	sh16sh297	This study	3	Patient	China	Guangxi-Nanning	Outbreak	2016	cefRaziR	S. sonnei	3.7.6	Global III
SRR19126986	sh16sh296	sh16sh296	This study	3	Patient	China	Guangxi-Nanning	Outbreak	2016	cefRaziR	S. sonnei	3.7.6	Global III
SRR19126985	sh16sh295	sh16sh295	This study	3	Patient	China	Guangxi-Nanning	Outbreak	2016	cefRaziR	S. sonnei	3.7.6	Global III
SRR19126983	sh16sh294	sh16sh294	This study	3	Patient	China	Guangxi-Nanning	Outbreak	2016	cefRaziR	S. sonnei	3.7.6	Global III
SRR19126982	sh16sh293	sh16sh293	This study	3	Patient	China	Guangxi-Nanning	Outbreak	2016	cefRaziR	S. sonnei	3.7.6	Global III
SRR19126981	sh16sh292	sh16sh292	This study	3	Patient	China	Guangxi-Nanning	Outbreak	2016	cefRaziR	S. sonnei	3.7.6	Global III
SRR19126980	sh16sh291	sh16sh291	This study	3	Patient	China	Guangxi-Nanning	Outbreak	2016	cefRaziR	S. sonnei	3.7.6	Global III
SRR19126979	sh16sh290	sh16sh290	This study	3	Patient	China	Guangxi-Nanning	Outbreak	2016	cefRaziR	S. sonnei	3.7.6	Global III
SRR19126978	sh16sh289	sh16sh289	This study	3	Patient	China	Guangxi-Nanning	Outbreak	2016	cefRaziR	S. sonnei	3.7.6	Global III
SRR19126977	sh16sh288	sh16sh288	This study	3	Patient	China	Guangxi-Nanning	Outbreak	2016	cefRaziR	S. sonnei	3.7.6	Global III
SRR19126976	sh16sh287	sh16sh287	This study	3	Patient	China	Guangxi-Nanning	Outbreak	2016	cefRaziR	S. sonnei	3.7.6	Global III
SRR19126975	sh16sh286	sh16sh286	This study	3	Patient	China	Guangxi-Nanning	Outbreak	2016	cefRaziR	S. sonnei	3.7.6	Global III
SRR19126974	sh16sh285	sh16sh285	This study	3	Patient	China	Guangxi-Nanning	Outbreak	2016	cefRaziR	S. sonnei	3.7.6	Global III
SRR19126972	sh16sh284	sh16sh284	This study	3	Patient	China	Guangxi-Nanning	Outbreak	2016	cefRaziR	S. sonnei	3.7.6	Global III
SRR19126971	sh16sh283	sh16sh283	This study	3	Patient	China	Guangxi-Nanning	Outbreak	2016	cefRaziR	S. sonnei	3.7.6	Global III
SRR19126970	sh16sh281	sh16sh281	This study	3	Patient	China	Guangxi-Nanning	Outbreak	2016	cefRaziR	S. sonnei	3.7.6	Global III
SRR19126969	sh16sh280	sh16sh280	This study	3	Patient	China	Guangxi-Nanning	Outbreak	2016	cefRaziR	S. sonnei	3.7.6	Global III
SRR19126968	sh16sh279	sh16sh279	This study	3	Patient	China	Guangxi-Nanning	Outbreak	2016	cefRaziR	S. sonnei	3.7.6	Global III
SRR19126967	sh16sh278	sh16sh278	This study	3	Patient	China	Guangxi-Nanning	Outbreak	2016	cefRaziR	S. sonnei	3.7.6	Global III
SRR19126966	sh16sh277	sh16sh277	This study	3	Patient	China	Guangxi-Nanning	Outbreak	2016	cefRaziR	S. sonnei	3.7.6	Global III
SRR19126965	sh16sh276	sh16sh276	This study	3	Patient	China	Guangxi-Nanning	Outbreak	2016	cefRaziR	S. sonnei	3.7.6	Global III
SRR19126964	sh16sh275	sh16sh275	This study	3	Patient	China	Guangxi-Nanning	Outbreak	2016	cefRaziR	S. sonnei	3.7.6	Global III
SRR19126963	sh16sh274	sh16sh274	This study	3	Patient	China	Guangxi-Nanning	Outbreak	2016	cefRaziR	S. sonnei	3.7.6	Global III
SRR19126961	sh16sh273	sh16sh273	This study	3	Patient	China	Guangxi-Nanning	Outbreak	2016	cefRaziR	S. sonnei	3.7.6	Global III
SRR19126960	sh16sh272	sh16sh272	This study	3	Patient	China	Guangxi-Nanning	Outbreak	2016	cefRaziR	S. sonnei	3.7.6	Global III
SRR19126959	sh16sh271	sh16sh271	This study	3	Water	China	Guangxi-Nanning	Outbreak	2016	cefRaziR	S. sonnei	3.7.6	Global III
SRR19126958	sh16sh270	sh16sh270	This study	3	Water	China	Guangxi-Nanning	Outbreak	2016	cefRaziR	S. sonnei	3.7.6	Global III
SRR19126957	sh16sh269	sh16sh269	This study	3	Patient	China	Guangxi-Nanning	Outbreak	2016	cefRaziR	S. sonnei	3.7.6	Global III
SRR19126956	sh16sh268	sh16sh268	This study	3	Patient	China	Guangxi-Nanning	Outbreak	2016	cefRaziR	S. sonnei	3.7.6	Global III
SRR19126955	sh16sh267	sh16sh267	This study	3	Patient	China	Guangxi-Nanning	Outbreak	2016	cefRaziR	S. sonnei	3.7.6	Global III
SRR19126954	sh16sh266	sh16sh266	This study	3	Patient	China	Guangxi-Nanning	Outbreak	2016	cefRaziR	S. sonnei	3.7.6	Global III
SRR19126953	sh16sh265	sh16sh265	This study	3	Patient	China	Guangxi-Nanning	Outbreak	2016	cefRaziR	S. sonnei	3.7.6	Global III
SRR19126952	sh16sh264	sh16sh264	This study	3	Patient	China	Guangxi-Nanning	Outbreak	2016	cefRaziR	S. sonnei	3.7.6	Global III
SRR19126950	sh16sh262	sh16sh262	This study	3	Patient	China	Guangxi-Nanning	Outbreak	2016	cefRaziR	S. sonnei	3.7.6	Global III
SRR19126949	sh16sh258	sh16sh258	This study	3	Patient	China	Shanghai	Sporadic	2016	cefRaziR	S. sonnei	3.7.6	Global III
SRR19126948	sh16sh255	sh16sh255	This study	3	Patient	China	Shanghai	Sporadic	2016	cefRaziR	S. sonnei	3.7.6	Global III
SRR19126947	sh16sh009	sh16sh009	This study	3	Patient	China	Guangxi-Baise	Outbreak	2016	cefRaziR	S. sonnei	3.7.6	Global III
SRR19126946	sh16sh008	sh16sh008	This study	3	Patient	China	Guangxi-Baise	Outbreak	2016	cefRaziR	S. sonnei	3.7.6	Global III
SRR19126945	sh16sh007	sh16sh007	This study	3	Patient	China	Guangxi-Baise	Outbreak	2016	cefRaziR	S. sonnei	3.7.6	Global III
SRR19126944	sh16sh006	sh16sh006	This study	3	Patient	China	Guangxi-Baise	Outbreak	2016	cefRaziR	S. sonnei	3.7.6	Global III
SRR19126943	sh16sh005	sh16sh005	This study	3	Patient	China	Guangxi-Baise	Outbreak	2016	cefRaziR	S. sonnei	3.7.6	Global III
SRR19126942	sh16sh004	sh16sh004	This study	3	Patient	China	Guangxi-Baise	Outbreak	2016	cefRaziR	S. sonnei	3.7.6	Global III
SRR19126941	sh16sh003	sh16sh003	This study	3	Patient	China	Guangxi-Baise	Outbreak	2016	cefRaziR	S. sonnei	3.7.6	Global III
SRR19126939	sh16sh001	sh16sh001	This study	3	Water	China	Guangxi-Baise	Outbreak	2016	cefRaziR	S. sonnei	3.7.6	Global III
SRR19126938	sh15sh99	sh15sh99	This study	3	Patient	China	Guangxi-Yulin	Outbreak	2015	cefRaziR	S. sonnei	3.7.6	Global III
SRR19126937	sh15sh98	sh15sh98	This study	3	Patient	China	Guangxi-Yulin	Outbreak	2015	cefRaziR	S. sonnei	3.7.6	Global III
SRR19126936	sh15sh108	sh15sh108	This study	3	Patient	China	Guangxi-Yulin	Outbreak	2015	cefRaziR	S. sonnei	3.7.6	Global III
SRR19126935	sh15sh107	sh15sh107	This study	3	Patient	China	Guangxi-Yulin	Outbreak	2015	cefRaziR	S. sonnei	3.7.6	Global III
SRR19126934	sh15sh106	sh15sh106	This study	3	Patient	China	Guangxi-Yulin	Outbreak	2015	cefRaziR	S. sonnei	3.7.6	Global III
SRR19126933	sh15sh105	sh15sh105	This study	3	Patient	China	Guangxi-Yulin	Outbreak	2015	cefRaziR	S. sonnei	3.7.6	Global III
SRR19126932	sh15sh104	sh15sh104	This study	3	Patient	China	Guangxi-Yulin	Outbreak	2015	cefRaziR	S. sonnei	3.7.6	Global III
SRR19126931	sh15sh103	sh15sh103	This study	3	Patient	China	Guangxi-Yulin	Outbreak	2015	cefRaziR	S. sonnei	3.7.6	Global III
SRR19126930	sh15sh102	sh15sh102	This study	3	Water	China	Guangxi-Yulin	Outbreak	2015	cefRaziR	S. sonnei	3.7.6	Global III
SRR19126928	sh15sh101	sh15sh101	This study	3	Water	China	Guangxi-Yulin	Outbreak	2015	cefRaziR	S. sonnei	3.7.6	Global III
SRR19126927	sh15sh100	sh15sh100	This study	3	Patient	China	Guangxi-Yulin	Outbreak	2015	cefRaziR	S. sonnei	3.7.6	Global III
SRR19126926	sh14sh045	sh14sh045	This study	3	Patient	China	Shanghai	Sporadic	2014	cefRaziR	S. sonnei	3.7.6	Global III
SRR19126889	sh14sh043	sh14sh043	This study	3	Patient	China	Shanghai	Sporadic	2014	cefRaziR	S. sonnei	3.7.6	Global III
SRR19126888	sh14sh038	sh14sh038	This study	3	Patient	China	Shanghai	Sporadic	2014	cefRaziR	S. sonnei	3.7.6	Global III
SRR19126887	sh14sh004	sh14sh004	This study	3	Patient	China	Shanghai	Sporadic	2014	cefRaziR	S. sonnei	3.7.6	Global III
SRR19126886	sh14sh003	sh14sh003	This study	3	Patient	China	Shanghai	Sporadic	2014	cefRaziR	S. sonnei	3.7.6	Global III
SRR19126885	sh13sh180	sh13sh180	This study	3	Patient	China	Shanghai	Sporadic	2013	other	S. sonnei	3.7.6	Global III
SRR19126884	sh13sh178	sh13sh178	This study	3	Patient	China	Shanghai	Sporadic	2013	cefRaziR	S. sonnei	3.7.6	Global III
SRR19126883	sh13sh147	sh13sh147	This study	3	Patient	China	Shanghai	Sporadic	2013	cefRaziR	S. sonnei	3.7.6	Global III
SRR19126881	sh13sh135	sh13sh135	This study	3	Patient	China	Shanghai	Sporadic	2013	cefRaziR	S. sonnei	3.7.6	Global III
SRR19126880	sh13sh134	sh13sh134	This study	3	Patient	China	Shanghai	Sporadic	2013	cefRaziR	S. sonnei	3.7.6	Global III
SRR19126879	sh13D178	41sh13D178	This study	3	Patient	China	Henan	Sporadic	2013	cefRaziR	S. sonnei	3.7.6	Global III
SRR19126878	sh12sh284	sh12sh284	This study	3	Patient	China	Shanghai	Sporadic	2012	other	S. sonnei	3.7.6	Global III
SRR19126877	sh12sh252	sh12sh252	This study	3	Patient	China	Guangxi	Sporadic	2009	other	S. sonnei	3.7.6	Global III
SRR19126876	sh12sh112	sh12sh112	This study	3	Patient	China	Shanghai	Sporadic	2012	other	S. sonnei	3.7.6	Global III
SRR19126875	sh12sh051	sh12sh051	This study	3	Patient	China	Henan	Sporadic	2012	cefRaziR	S. sonnei	3.7.6	Global III
SRR19126874	sh12sh046	sh12sh046	This study	3	Patient	China	Henan	Sporadic	2012	cefRaziR	S. sonnei	3.7.6	Global III
SRR19126873	sh12D205	41sh12D205	This study	3	Patient	China	Henan	Sporadic	2012	cefRaziR	S. sonnei	3.7.6	Global III
SRR19126872	sh11sh488	sh11sh488	This study	3	Patient	China	Shanghai	Sporadic	2011	other	S. sonnei	3.7.6	Global III
SRR19126870	sh11sh487	sh11sh487	This study	3	Patient	China	Shanghai	Sporadic	2011	other	S. sonnei	3.7.6	Global III
SRR19126869	sh11sh418	sh11sh418	This study	3	Patient	China	Shanghai	Sporadic	2011	other	S. sonnei	3.7.6	Global III
SRR19126868	sh11sh374	sh11sh374	This study	1	Patient	China	Shanghai	Sporadic	2011	other	S. sonnei	1	Lineage I
SRR19126867	sh11sh290	sh11sh290	This study	3	Patient	China	Shanghai	Sporadic	2011	other	S. sonnei	3.7.6	Global III
SRR19126866	sh11sh225	sh11sh225	This study	3	Patient	China	Shanghai	Sporadic	2011	other	S. sonnei	3.7.6	Global III
SRR19126865	sh11sh221	sh11sh221	This study	3	Patient	China	Shanghai	Sporadic	2011	cefRaziR	S. sonnei	3.7.6	Global III
SRR19126864	sh11sh211	sh11sh211	This study	3	Patient	China	Shanghai	Sporadic	2011	other	S. sonnei	3.7.6	Global III
SRR19126863	sh11sh125	sh11sh125	This study	3	Patient	China	Shanghai	Sporadic	2011	other	S. sonnei	3.7.6	Global III
SRR19126862	sh11sh103	sh11sh103	This study	3	Patient	China	Shanghai	Sporadic	2011	other	S. sonnei	3.7.6	Global III
SRR19126861	sh11sh079	sh11sh079	This study	3	Patient	China	Shanghai	Sporadic	2011	cefRaziR	S. sonnei	3.7.6	Global III
SRR19126859	sh10sh304	sh10sh304	This study	3	Patient	China	Shanghai	Sporadic	2010	other	S. sonnei	3.7.6	Global III
SRR19126858	sh10sh294	sh10sh294	This study	3	Patient	China	Shanghai	Sporadic	2010	cefRaziR	S. sonnei	3.7.6	Global III
SRR19126857	sh10sh274	sh10sh274	This study	3	Patient	China	Shanghai	Sporadic	2010	cefRaziR	S. sonnei	3.7.6	Global III
SRR19126856	sh10sh266	sh10sh266	This study	3	Patient	China	Shanghai	Sporadic	2010	cefRaziR	S. sonnei	3.7.6	Global III
SRR19126855	sh10sh256	sh10sh256	This study	3	Patient	China	Shanghai	Sporadic	2010	other	S. sonnei	3.7.6	Global III
SRR19126854	sh10sh253	sh10sh253	This study	3	Patient	China	Shanghai	Sporadic	2010	other	S. sonnei	3.7.6	Global III
SRR19126817	sh10sh229	sh10sh229	This study	3	Patient	China	Shanghai	Sporadic	2010	other	S. sonnei	3.7.6	Global III
SRR19126816	sh10sh217	sh10sh217	This study	3	Patient	China	Shanghai	Sporadic	2010	other	S. sonnei	3.7.6	Global III
SRR19126815	sh10sh176	sh10sh176	This study	3	Patient	China	Shanghai	Sporadic	2010	cefRaziR	S. sonnei	3.7.6	Global III
SRR19126814	sh10sh147	sh10sh147	This study	1	Patient	China	Shanghai	Sporadic	2010	other	S. sonnei	1.5	-
SRR19126811	sh10sh126	sh10sh126	This study	1	Patient	China	Shanghai	Sporadic	2010	other	S. sonnei	1.5	-
SRR19126810	sh10sh108	sh10sh108	This study	1	Patient	China	Shanghai	Sporadic	2010	other	S. sonnei	1.5	-
SRR19126809	sh09sh134	sh09sh134	This study	3	Patient	China	Shanghai	Sporadic	2009	other	S. sonnei	3.7.6	Global III
SRR19126808	RY184	RY184	This study	3	Patient	China	Anhui	Sporadic	2014	cefRaziR	S. sonnei	3.7.6	Global III
SRR19126807	R98	WH39	This study	3	Patient	China	Hubei	Sporadic	2013	other	S. sonnei	3.7.6	Global III
SRR19126806	R93	2013ZD005	This study	1	Patient	China	Sichuan	Sporadic	2013	other	S. sonnei	1.5	-
SRR19126805	R92	2013ZD002	This study	1	Patient	China	Sichuan	Sporadic	2013	other	S. sonnei	1.5	-
SRR19126804	R91	2013ZD001	This study	1	Patient	China	Sichuan	Sporadic	2013	other	S. sonnei	1.5	-
SRR19126803	R89	230714	This study	3	Patient	China	Liaoning	Sporadic	2007	other	S. sonnei	3.7.6	Global III
SRR19126802	R86	230610	This study	3	Patient	China	Liaoning	Sporadic	2006	other	S. sonnei	3.7.6	Global III
SRR19126800	R84	230417	This study	3	Patient	China	Liaoning	Sporadic	2004	other	S. sonnei	3.7.6	Global III
SRR19126799	R83	230424	This study	3	Patient	China	Liaoning	Sporadic	2004	other	S. sonnei	3.7.6	Global III
SRR19126798	R69	sh07sh095	This study	3	Patient	China	Shanghai	Sporadic	2007	other	S. sonnei	3.7.6	Global III
SRR19126797	R55	sh12sh240(GX12240)	This study	1	Patient	China	Guangxi	Sporadic	2007	other	S. sonnei	1.5	-
SRR19126796	R53	sn0957	This study	3	Patient	China	Gansu	Sporadic	2009	cefRaziR	S. sonnei	3.7	Global III
SRR19126795	R52	sn0954	This study	3	Patient	China	Gansu	Sporadic	2009	cefRaziR	S. sonnei	3.7	Global III
SRR19126794	R51	sn1010	This study	3	Patient	China	Gansu	Sporadic	2010	other	S. sonnei	3.7.6	Global III
SRR19126793	R50	sn0905	This study	3	Patient	China	Gansu	Sporadic	2009	other	S. sonnei	3.7.6	Global III
SRR19126792	R49	20122H071(BJ2012071)	This study	3	Patient	China	Beijing	Sporadic	2012	other	S. sonnei	3.7.6	Global III
SRR19126791	R44	2010015(BJ2010015)	This study	3	Patient	China	Beijing	Sporadic	2010	other	S. sonnei	3.7.6	Global III
SRR19126789	R43	2009111(BJ2009111)	This study	3	Patient	China	Beijing	Sporadic	2009	other	S. sonnei	3.7.6	Global III
SRR19126788	R42	20092H105(BJ2009105)	This study	3	Patient	China	Beijing	Sporadic	2009	other	S. sonnei	3.7.6	Global III
SRR19126787	R41	20082H086(BJ2008086)	This study	3	Patient	China	Beijing	Sporadic	2008	other	S. sonnei	3.7.6	Global III
SRR19126786	R40	20082H070(BJ2008070)	This study	3	Patient	China	Beijing	Sporadic	2008	other	S. sonnei	3.7.6	Global III
SRR19126785	R39	20082H062(BJ2008062)	This study	3	Patient	China	Beijing	Sporadic	2008	other	S. sonnei	3.7.6	Global III
SRR19126784	R38	20072H025(BJ2007025)	This study	3	Patient	China	Beijing	Sporadic	2007	other	S. sonnei	3.7.6	Global III
SRR19126783	R34	20062H019(BJ2006019)	This study	1	Patient	China	Beijing	Sporadic	2006	other	S. sonnei	1.5	-
SRR19126782	R33	20052H202(BJ2005202)	This study	3	Patient	China	Beijing	Sporadic	2005	other	S. sonnei	3.7.6	Global III
SRR19126853	R31	1951（BJ1951）	This study	3	Patient	China	Beijing	Sporadic	2005	other	S. sonnei	3.7.6	Global III
SRR19126852	R27	13SY302	This study	1	Patient	China	Anhui	Sporadic	2013	other	S. sonnei	1.5	-
SRR19126850	R26	x7	This study	3	Patient	China	Anhui	Sporadic	2010	other	S. sonnei	3.7.6	Global III
SRR19126849	R21	sn0606	This study	3	Patient	China	Gansu	Sporadic	2006	other	S. sonnei	3.7.6	Global III
SRR19126848	R20	sn0702	This study	3	Patient	China	Gansu	Sporadic	2007	other	S. sonnei	3.7.6	Global III
SRR19126847	R137	2008111(XJ08111)	This study	3	Patient	China	Xinjiang	Sporadic	2008	cefRaziR	S. sonnei	3.7	Global III
SRR19126846	R133	230611	This study	3	Patient	China	Liaoning	Sporadic	2006	other	S. sonnei	3.7.6	Global III
SRR19126845	R13	sn1105	This study	3	Patient	China	Gansu	Sporadic	2011	other	S. sonnei	3.7.6	Global III
SRR19126844	R118	2012072(XJ12072)	This study	3	Patient	China	Xinjiang	Sporadic	2012	other	S. sonnei	3.7	Global III
SRR19126843	R117	2012251(XJ12251)	This study	3	Patient	China	Xinjiang	Sporadic	2012	other	S. sonnei	3.7	Global III
SRR19126842	R116	2012250(XJ12250)	This study	3	Patient	China	Xinjiang	Sporadic	2012	other	S. sonnei	3.7	Global III
SRR19126841	R115	2012249(XJ12249)	This study	3	Patient	China	Xinjiang	Sporadic	2012	other	S. sonnei	3.7	Global III
SRR19126839	R114	2012156(XJ12156)	This study	3	Patient	China	Xinjiang	Sporadic	2012	other	S. sonnei	3.7	Global III
SRR19126838	R112	XJSS1	This study	3	Patient	China	Xinjiang	Sporadic	2009	other	S. sonnei	3.7	Global III
SRR19126837	R108	WH80	This study	3	Patient	China	Hubei	Sporadic	2010	cefRaziR	S. sonnei	3.7.6	Global III
SRR19126836	R107	WH72	This study	3	Patient	China	Hubei	Sporadic	2009	other	S. sonnei	3.7.6	Global III
SRR19126835	R104	WH58	This study	1	Patient	China	Hubei	Sporadic	2006	other	S. sonnei	1.5	-
SRR19126834	R103	WH29	This study	3	Patient	China	Hubei	Sporadic	2013	cefRaziR	S. sonnei	3.7.6	Global III
SRR19126833	R10	HNsh09202(HN09202)	This study	3	Patient	China	Henan	Sporadic	2009	other	S. sonnei	3.7.6	Global III
SRR19126832	R08	HNsh08183(HN08183)	This study	3	Patient	China	Henan	Sporadic	2008	other	S. sonnei	3.7.6	Global III
SRR19126831	lj16015	lj16015	This study	3	Patient	China	Shanxi	Sporadic	2016	other	S. sonnei	3.7.6	Global III
SRR19126830	lj16011	LJ16011	This study	3	Patient	China	Shanxi	Sporadic	2016	cefRaziR	S. sonnei	3.7.6	Global III
SRR19126828	lj16007	LJ16007	This study	3	Patient	China	Shanxi	Sporadic	2016	cefRaziR	S. sonnei	3.7.6	Global III
SRR19126827	lj14023	lj14023	This study	3	Patient	China	Shanxi	Sporadic	2014	other	S. sonnei	3.7.6	Global III
SRR19126826	lj13015	lj13015	This study	3	Patient	China	Shanxi	Sporadic	2013	other	S. sonnei	3.7.6	Global III
SRR19126825	lj11042	LJ11042	This study	3	Patient	China	Shanxi	Sporadic	2011	other	S. sonnei	3.7.6	Global III
SRR19126824	lj11031	LJ11031	This study	3	Patient	China	Shanxi	Sporadic	2011	other	S. sonnei	3.7.6	Global III
SRR19126823	lj11023	LJ11023	This study	3	Patient	China	Shanxi	Sporadic	2011	other	S. sonnei	3.7.6	Global III
SRR19126822	lj07024	LJ07024	This study	3	Patient	China	Shanxi	Sporadic	2007	other	S. sonnei	3.7.6	Global III
SRR19126821	HN12187	41sh12D187(HN12187)	This study	3	Patient	China	Henan	Sporadic	2012	cefRaziR	S. sonnei	3.7.6	Global III
SRR19126820	HN09238	NHsh09238(HN09238)	This study	3	Patient	China	Henan	Sporadic	2009	other	S. sonnei	3.7.6	Global III
SRR19126819	HN09187	NHsh09187(HN09187)	This study	3	Patient	China	Henan	Sporadic	2009	other	S. sonnei	3.7.6	Global III
SRR19126925	HN08184	HNsh08184	This study	3	Patient	China	Henan	Sporadic	2008	other	S. sonnei	3.7.6	Global III
ERR1541589	ERR1541589	ERR1541589	Baker et al, 2018 (UK & France strains)	3	-	France	-		2013	other	S. sonnei	3.4.1	Latin America III
ERR1541578	ERR1541578	ERR1541578	Baker et al, 2018 (UK & France strains)	3	-	France	-		2012	other	S. sonnei	3.6.1	CipR_parent
ERR1516071	ERR1516071	ERR1516071	Baker et al, 2018 (UK & France strains)	3	-	France	-		2010	other	S. sonnei	3.7.25	MSM4
ERR1364329	ERR1364329	ERR1364329	Baker et al, 2018 (UK & France strains)	3	-	United Kingdom	-		2014	other	S. sonnei	3.7.29.1.2	Global III VN2.MSM2
ERR1364327	ERR1364327	ERR1364327	Baker et al, 2018 (UK & France strains)	3	-	United Kingdom	-		2014	other	S. sonnei	3.7.29.1.2	Global III VN2.MSM2
ERR1364293	ERR1364293	ERR1364293	Baker et al, 2018 (UK & France strains)	3	-	United Kingdom	-		2013	other	S. sonnei	3.7.25	MSM4
ERR1364277	ERR1364277	ERR1364277	Baker et al, 2018 (UK & France strains)	3	-	United Kingdom	-		2012	other	S. sonnei	3.7.18	Global III
ERR1364276	ERR1364276	ERR1364276	Baker et al, 2018 (UK & France strains)	3	-	United Kingdom	-		2012	other	S. sonnei	3.7.18	Global III
ERR1364263	ERR1364263	ERR1364263	Baker et al, 2018 (UK & France strains)	3	-	United Kingdom	-		2012	other	S. sonnei	3.7.18	Global III
ERR1364257	ERR1364257	ERR1364257	Baker et al, 2018 (UK & France strains)	3	-	United Kingdom	-		2011	other	S. sonnei	3.7.18	Global III
ERR1364253	ERR1364253	ERR1364253	Baker et al, 2018 (UK & France strains)	3	-	United Kingdom	-		2011	other	S. sonnei	3.7.30.1	Global III Middle East III
ERR1364242	ERR1364242	ERR1364242	Baker et al, 2018 (UK & France strains)	3	-	United Kingdom	-		2011	other	S. sonnei	3.7.18	Global III
ERR1364234	ERR1364234	ERR1364234	Baker et al, 2018 (UK & France strains)	3	-	United Kingdom	-		2011	other	S. sonnei	3.7.25	MSM4
ERR1364227	ERR1364227	ERR1364227	Baker et al, 2018 (UK & France strains)	3	-	United Kingdom	-		2010	other	S. sonnei	3.7.18	Global III
ERR1364216	ERR1364216	ERR1364216	Baker et al, 2018 (UK & France strains)	3	-	United Kingdom	-		2010	other	S. sonnei	3.7.18	Global III
ERR1364207	ERR1364207	ERR1364207	Baker et al, 2018 (UK & France strains)	3	-	United Kingdom	-		2010	other	S. sonnei	3.7.18	Global III
ERR1364206	ERR1364206	ERR1364206	Baker et al, 2018 (UK & France strains)	3	-	United Kingdom	-		2010	other	S. sonnei	3.6.3	Central Asia III
ERR1364193	ERR1364193	ERR1364193	Baker et al, 2018 (UK & France strains)	3	-	United Kingdom	-		2009	other	S. sonnei	3.7.25	MSM4
ERR1364192	ERR1364192	ERR1364192	Baker et al, 2018 (UK & France strains)	3	-	United Kingdom	-		2009	other	S. sonnei	3.7.25	MSM4
ERR1364191	ERR1364191	ERR1364191	Baker et al, 2018 (UK & France strains)	3	-	United Kingdom	-		2009	other	S. sonnei	3.7.18	Global III
ERR1364170	ERR1364170	ERR1364170	Baker et al, 2018 (UK & France strains)	3	-	United Kingdom	-		2009	other	S. sonnei	3.6.1	CipR_parent
ERR028706	ERR028706	ERR028706	Holt et al, 2012 (global study)	2	-	Brazil	-		1997	other	S. sonnei	2.1.5	-
ERR028705	ERR028705	ERR028705	Holt et al, 2012 (global study)	3	-	Brazil	-		2000	other	S. sonnei	3.6.1	CipR_parent
ERR028704	ERR028704	ERR028704	Holt et al, 2012 (global study)	3	-	Brazil	-		2000	other	S. sonnei	3.4.6	Latin America III
ERR028703	ERR028703	ERR028703	Holt et al, 2012 (global study)	3	-	Nepal	-		2006	other	S. sonnei	3.4.6	Latin America III
ERR028695	ERR028695	ERR028695	Holt et al, 2012 (global study)	3	-	United Kingdom	-		2001	other	S. sonnei	3.7.30.3	Global III Middle East III
ERR028694	ERR028694	ERR028694	Holt et al, 2012 (global study)	3	-	United Kingdom	-		1990	other	S. sonnei	3.7.32	Global III
ERR028692	ERR028692	ERR028692	Holt et al, 2012 (global study)	1	-	United Kingdom	-		2004	other	S. sonnei	1.5.1	-
ERR028691	ERR028691	ERR028691	Holt et al, 2012 (global study)	3	-	Mexico	-		1998	other	S. sonnei	3.1	-
ERR028690	ERR028690	ERR028690	Holt et al, 2012 (global study)	3	-	Iran	-		2003	other	S. sonnei	3.7.30.1	Global III Middle East III
ERR028689	ERR028689	ERR028689	Holt et al, 2012 (global study)	3	-	United Kingdom	-		2002	other	S. sonnei	3.7.7	Global III
ERR028688	ERR028688	ERR028688	Holt et al, 2012 (global study)	3	-	United Kingdom	-		2000	other	S. sonnei	3.1	-
ERR028685	ERR028685	ERR028685	Holt et al, 2012 (global study)	3	-	Brazil	-		2002	other	S. sonnei	3.4.5	Latin America III
ERR028679	ERR028679	ERR028679	Holt et al, 2012 (global study)	3	-	Sri Lanka	-		2004	other	S. sonnei	3.6	Central Asia III
ERR028676	ERR028676	ERR028676	Holt et al, 2012 (global study)	3	-	United Kingdom	-		2004	other	S. sonnei	3.7.25	MSM4
ERR028675	ERR028675	ERR028675	Holt et al, 2012 (global study)	2	-	United Kingdom	-		1991	other	S. sonnei	2.1.6	-
ERR028672	ERR028672	ERR028672	Holt et al, 2012 (global study)	2	-	Dominican Republic	-		2006	other	S. sonnei	2.1.8	-
ERR025768	ERR025768	ERR025768	Holt et al, 2012 (global study)	3	-	Cuba	-		2003	other	S. sonnei	3.7.21	Global III
ERR025767	ERR025767	ERR025767	Holt et al, 2012 (global study)	3	-	Israel	-		2003	other	S. sonnei	3.7.30.4	Global III Israel III
ERR025765	ERR025765	ERR025765	Holt et al, 2012 (global study)	1	-	Madagascar	-		2000	other	S. sonnei	1.5.3	-
ERR025762	ERR025762	ERR025762	Holt et al, 2012 (global study)	2	-	Madagascar	-		1998	other	S. sonnei	2.5.2	-
ERR025761	ERR025761	ERR025761	Holt et al, 2012 (global study)	3	-	Madagascar	-		1998	other	S. sonnei	3.5	-
ERR025758	ERR025758	ERR025758	Holt et al, 2012 (global study)	3	-	French Guiana	-		1998	other	S. sonnei	3.7.33	Global III
ERR025756	ERR025756	ERR025756	Holt et al, 2012 (global study)	1	-	France	-		1976	other	S. sonnei	1.6.1	-
ERR025755	ERR025755	ERR025755	Holt et al, 2012 (global study)	1	-	France	-		1974	other	S. sonnei	1.6.2	-
ERR025754	ERR025754	ERR025754	Holt et al, 2012 (global study)	1	-	France	-		1974	other	S. sonnei	1.5.2	-
ERR025753	ERR025753	ERR025753	Holt et al, 2012 (global study)	2	-	France	-		1974	other	S. sonnei	2.10.9	Latin America IIa
ERR025751	ERR025751	ERR025751	Holt et al, 2012 (global study)	2	-	Cameroon	-		1973	other	S. sonnei	2.2	-
ERR025750	ERR025750	ERR025750	Holt et al, 2012 (global study)	3	-	Senegal	-		1973	other	S. sonnei	3.8	-
ERR025749	ERR025749	ERR025749	Holt et al, 2012 (global study)	3	-	France	-		1973	other	S. sonnei	3.1	-
ERR025748	ERR025748	ERR025748	Holt et al, 2012 (global study)	3	-	New Caledonia	-		1997	other	S. sonnei	3.7.30.2	Global III Middle East III
ERR025747	ERR025747	ERR025747	Holt et al, 2012 (global study)	3	-	France	-		1983	other	S. sonnei	3.4	Latin America III
ERR025746	ERR025746	ERR025746	Holt et al, 2012 (global study)	2	-	France	-		1973	other	S. sonnei	2.1.4	-
ERR025743	ERR025743	ERR025743	Holt et al, 2012 (global study)	2	-	France	-		1966	other	S. sonnei	2.1.4	-
ERR025742	ERR025742	ERR025742	Holt et al, 2012 (global study)	1	-	France	-		1965	other	S. sonnei	1.6.3	-
ERR025737	ERR025737	ERR025737	Holt et al, 2012 (global study)	4	-	France	-		1959	other	S. sonnei	4	Lineage IV
ERR025734	ERR025734	ERR025734	Holt et al, 2012 (global study)	2	-	France	-		1958	other	S. sonnei	2.4.1	-
ERR025732	ERR025732	ERR025732	Holt et al, 2012 (global study)	3	-	Sweden	-		2010	other	S. sonnei	3.2	-
ERR025731	ERR025731	ERR025731	Holt et al, 2012 (global study)	2	-	Sweden	-		1945	other	S. sonnei	2.1.2	-
ERR025729	ERR025729	ERR025729	Holt et al, 2012 (global study)	3	-	Sweden	-		1945	other	S. sonnei	3.2	-
ERR025726	ERR025726	ERR025726	Holt et al, 2012 (global study)	2	-	Sweden	-		1945	other	S. sonnei	2.1.2	-
ERR025725	ERR025725	ERR025725	Holt et al, 2013 (global study)	3	-	France	-		1979	other	S. sonnei	3.9	-
ERR025724	ERR025724	ERR025724	Holt et al, 2012 (global study)	2	-	Sweden	-		1947	other	S. sonnei	2.9.1	Latin America IIa
ERR025721	ERR025721	ERR025721	Holt et al, 2012 (global study)	3	-	Pakistan	-		2003	other	S. sonnei	3.6	Central Asia III
ERR025719	ERR025719	ERR025719	Holt et al, 2012 (global study)	3	-	Pakistan	-		2002	other	S. sonnei	3.7.4	Global III
ERR025718	ERR025718	ERR025718	Holt et al, 2012 (global study)	3	-	Pakistan	-		2002	other	S. sonnei	3.7.1	Global III
ERR025717	ERR025717	ERR025717	Holt et al, 2012 (global study)	3	-	Pakistan	-		2002	other	S. sonnei	3.6	Central Asia III
ERR025716	ERR025716	ERR025716	The et al, 2015 (Bhutan strains)	3	-	France	-		1979	other	S. sonnei	3.9	-
ERR025715	ERR025715	ERR025715	Holt et al, 2012 (global study)	2	-	Korea	-		2011	other	S. sonnei	2.6	-
ERR025714	ERR025714	ERR025714	Holt et al, 2012 (global study)	3	-	Vietnam	-		2003	other	S. sonnei	3.7.29	Global III VN
ERR025713	ERR025713	ERR025713	Holt et al, 2012 (global study)	3	-	Vietnam	-		2002	other	S. sonnei	3.7.29	Global III VN
ERR025712	ERR025712	ERR025712	Holt et al, 2012 (global study)	3	-	Vietnam	-		2002	other	S. sonnei	3.7.29.1	Global III VN2
ERR025711	ERR025711	ERR025711	Holt et al, 2012 (global study)	3	-	Pakistan	-		2003	other	S. sonnei	3.6.3	Central Asia III
ERR025710	ERR025710	ERR025710	Holt et al, 2012 (global study)	3	-	Pakistan	-		2003	other	S. sonnei	3.6	Central Asia III
ERR025709	ERR025709	ERR025709	Holt et al, 2012 (global study)	3	-	Pakistan	-		2003	other	S. sonnei	3.6.3	Central Asia III
ERR025708	ERR025708	ERR025708	Holt et al, 2012 (global study)	3	-	Vietnam	-		2002	other	S. sonnei	3.7.29	Global III VN
ERR025706	ERR025706	ERR025706	Holt et al, 2012 (global study)	3	-	Vietnam	-		2003	other	S. sonnei	3.7.29	Global III VN
ERR025705	ERR025705	ERR025705	Holt et al, 2012 (global study)	3	-	Vietnam	-		2003	other	S. sonnei	3.7.29	Global III VN
ERR025704	ERR025704	ERR025704	Holt et al, 2012 (global study)	3	-	Vietnam	-		2003	other	S. sonnei	3.7.29	Global III VN
ERR025703	ERR025703	ERR025703	Holt et al, 2012 (global study)	3	-	Vietnam	-		2003	other	S. sonnei	3.7.29.1	Global III VN2
ERR025701	ERR025701	ERR025701	Holt et al, 2012 (global study)	3	-	Vietnam	-		2003	other	S. sonnei	3.7.29.1	Global III VN2
ERR025700	ERR025700	ERR025700	Holt et al, 2012 (global study)	3	-	Vietnam	-		2003	other	S. sonnei	3.7.29.1	Global III VN2
ERR025699	ERR025699	ERR025699	Holt et al, 2012 (global study)	3	-	Vietnam	-		2002	other	S. sonnei	3.7.29.1	Global III VN2
ERR025698	ERR025698	ERR025698	Holt et al, 2012 (global study)	3	-	Vietnam	-		2001	other	S. sonnei	3.7.14	Global III
ERR025697	ERR025697	ERR025697	Holt et al, 2012 (global study)	3	-	Vietnam	-		2001	other	S. sonnei	3.7.14	Global III
ERR025695	ERR025695	ERR025695	Holt et al, 2012 (global study)	3	-	Vietnam	-		2002	other	S. sonnei	3.7.14	Global III
ERR025693	ERR025693	ERR025693	Holt et al, 2012 (global study)	2	-	Korea	-		1987	other	S. sonnei	2.8.1	Korea II
ERR025692	ERR025692	ERR025692	Holt et al, 2012 (global study)	2	-	Korea	-		1985	other	S. sonnei	2.8.1	Korea II
ERR025691	ERR025691	ERR025691	Holt et al, 2012 (global study)	2	-	Korea	-		1982	other	S. sonnei	2.8.1	Korea II
ERR025690	ERR025690	ERR025690	Holt et al, 2012 (global study)	2	-	Korea	-		1981	other	S. sonnei	2.8.1	Korea II
ERR025687	ERR025687	ERR025687	Holt et al, 2012 (global study)	2	-	Korea	-		1982	other	S. sonnei	2.8.1	Korea II
ERR025686	ERR025686	ERR025686	Holt et al, 2012 (global study)	2	-	Korea	-		1980	other	S. sonnei	2.8.1	Korea II
ERR025685	ERR025685	ERR025685	Holt et al, 2012 (global study)	3	-	Vietnam	-		2002	other	S. sonnei	3.7.14	Global III
ERR025683	ERR025683	ERR025683	Holt et al, 2012 (global study)	3	-	Vietnam	-		2001	other	S. sonnei	3.7.29	Global III VN
ERR025682	ERR025682	ERR025682	Holt et al, 2012 (global study)	2	-	Korea	-		1983	other	S. sonnei	2.8.1	Korea II
ERR024627	ERR024627	ERR024627	Holt et al, 2012 (global study)	3	-	Korea	-		1998	other	S. sonnei	3.7.6	Global III
ERR024626	ERR024626	ERR024626	Holt et al, 2012 (global study)	3	-	Korea	-		1994	other	S. sonnei	3.7.13	Global III
ERR024625	ERR024625	ERR024625	Holt et al, 2012 (global study)	3	-	Korea	-		1991	other	S. sonnei	3.7.13	Global III
ERR024622	ERR024622	ERR024622	Holt et al, 2012 (global study)	3	-	Korea	-		2010	other	S. sonnei	3.6.1	CipR_parent
ERR024620	ERR024620	ERR024620	Holt et al, 2012 (global study)	3	-	Korea	-		2003	other	S. sonnei	3.7.4	Global III
ERR024619	ERR024619	ERR024619	Holt et al, 2012 (global study)	2	-	Korea	-		1979	other	S. sonnei	2.8.1	Korea II
ERR024618	ERR024618	ERR024618	Holt et al, 2012 (global study)	3	-	Korea	-		1999	other	S. sonnei	3.7.6	Global III
ERR024617	ERR024617	ERR024617	Holt et al, 2012 (global study)	3	-	Korea	-		2000	other	S. sonnei	3.7.6	Global III
ERR024616	ERR024616	ERR024616	Holt et al, 2012 (global study)	3	-	Korea	-		2003	other	S. sonnei	3.7.6	Global III
ERR024614	ERR024614	ERR024614	Holt et al, 2012 (global study)	3	-	France	-		2006	other	S. sonnei	3.6.2	Central Asia III
ERR024612	ERR024612	ERR024612	Holt et al, 2012 (global study)	3	-	Morocco	-		2006	other	S. sonnei	3.7.17	Global III
ERR024611	ERR024611	ERR024611	Holt et al, 2012 (global study)	3	-	Morocco	-		2006	other	S. sonnei	3.6.2	Central Asia III
ERR024610	ERR024610	ERR024610	Holt et al, 2012 (global study)	3	-	Senegal	-		2006	other	S. sonnei	3.6.1	CipR_parent
ERR024609	ERR024609	ERR024609	Holt et al, 2012 (global study)	3	-	Burkina Faso	-		2006	other	S. sonnei	3.7.16	Global III
ERR024608	ERR024608	ERR024608	Holt et al, 2012 (global study)	3	-	French Guiana	-		2006	other	S. sonnei	3.7.22	Global III
ERR024607	ERR024607	ERR024607	Holt et al, 2012 (global study)	2	-	Morocco	-		2005	other	S. sonnei	2.10.1	Latin America IIa
ERR024606	ERR024606	ERR024606	Holt et al, 2012 (global study)	1	-	France	-		2007	other		uncalled	NA
ERR024605	ERR024605	ERR024605	Holt et al, 2012 (global study)	2	-	Haiti	-		2006	other	S. sonnei	2.10.8	Latin America IIa
ERR024604	ERR024604	ERR024604	Holt et al, 2012 (global study)	2	-	Tanzania	-		2004	other	S. sonnei	2.5.1	-
ERR024085	ERR024085	ERR024085	Holt et al, 2012 (global study)	3	-	Peru	-		2005	other	S. sonnei	3.4.1	Latin America III
ERR024079	ERR024079	ERR024079	Holt et al, 2012 (global study)	3	-	Brazil	-		2001	other	S. sonnei	3.4.5	Latin America III
ERR024078	ERR024078	ERR024078	Holt et al, 2012 (global study)	3	-	Brazil	-		2000	other	S. sonnei	3.4.6	Latin America III
ERR024076	ERR024076	ERR024076	Holt et al, 2012 (global study)	3	-	Egypt	-		2006	other	S. sonnei	3.7.25	MSM4
SRR19126924	BJ20092H102	20092H102	This study	3	Patient	China	Beijing	Sporadic	2009	other	S. sonnei	3.7.6	Global III
SRR19126923	41sh13D174	41sh13D174	This study	3	Patient	China	Henan	Sporadic	2013	cefRaziR	S. sonnei	3.7.6	Global III
SRR19126922	2020SXXXj	2020SXXXj	This study	3	Patient	China	Anhui-Huainan	Outbreak	2020	cefRaziR	S. sonnei	3.7.6	Global III
SRR19126921	2020SXWSZ	2020SXWSZ	This study	3	Patient	China	Anhui-Huainan	Outbreak	2020	cefRaziR	S. sonnei	3.7.6	Global III
SRR19126920	2020SXWbk	2020SXWbk	This study	3	Patient	China	Anhui-Huainan	Outbreak	2020	cefRaziR	S. sonnei	3.7.6	Global III
SRR19126919	2020SXLYX	2020SXLYX	This study	3	Patient	China	Anhui-Huainan	Outbreak	2020	cefRaziR	S. sonnei	3.7.6	Global III
SRR19126918	2020SXFB051	2020SXFB051	This study	3	Patient	China	Anhui-Huainan	Outbreak	2020	cefRaziR	S. sonnei	3.7.6	Global III
SRR19126917	2020SXFB049	2020SXFB049	This study	3	Patient	China	Anhui-Huainan	Outbreak	2020	cefRaziR	S. sonnei	3.7.6	Global III
SRR19126916	2020SXFB048	2020SXFB048	This study	3	Patient	China	Anhui-Huainan	Outbreak	2020	cefRaziR	S. sonnei	3.7.6	Global III
SRR19126914	2020SXFB046	2020SXFB046	This study	3	Patient	China	Anhui-Huainan	Outbreak	2020	cefRaziR	S. sonnei	3.7.6	Global III
SRR19126913	2020SXFB044	2020SXFB044	This study	3	Patient	China	Anhui-Huainan	Outbreak	2020	cefRaziR	S. sonnei	3.7.6	Global III
SRR19126912	2020SXFB042	2020SXFB042	This study	3	Patient	China	Anhui-Huainan	Outbreak	2020	cefRaziR	S. sonnei	3.7.6	Global III
SRR19126911	2020SXFB039	2020SXFB039	This study	3	Patient	China	Anhui-Huainan	Outbreak	2020	cefRaziR	S. sonnei	3.7.6	Global III
SRR19126910	2020SXFB037	2020SXFB037	This study	3	Patient	China	Anhui-Huainan	Outbreak	2020	cefRaziR	S. sonnei	3.7.6	Global III
SRR19126909	2020SXFB035	2020SXFB035	This study	3	Patient	China	Anhui-Huainan	Outbreak	2020	cefRaziR	S. sonnei	3.7.6	Global III
SRR19126908	2020SXFB034	2020SXFB034	This study	3	Patient	China	Anhui-Huainan	Outbreak	2020	cefRaziR	S. sonnei	3.7.6	Global III
SRR19126907	2020SXFB032	2020SXFB032	This study	3	Patient	China	Anhui-Huainan	Outbreak	2020	cefRaziR	S. sonnei	3.7.6	Global III
SRR19126906	2020SXFB029	2020SXFB029	This study	3	Patient	China	Anhui-Huainan	Outbreak	2020	cefRaziR	S. sonnei	3.7.6	Global III
SRR19126905	2020SXFB028	2020SXFB028	This study	3	Patient	China	Anhui-Huainan	Outbreak	2020	cefRaziR	S. sonnei	3.7.6	Global III
SRR19126903	2020SXFB027	2020SXFB027	This study	3	Patient	China	Anhui-Huainan	Outbreak	2020	cefRaziR	S. sonnei	3.7.6	Global III
SRR19126902	2020SXFB026	2020SXFB026	This study	3	Patient	China	Anhui-Huainan	Outbreak	2020	cefRaziR	S. sonnei	3.7.6	Global III
SRR19126901	2020SXFB025	2020SXFB025	This study	3	Patient	China	Anhui-Huainan	Outbreak	2020	cefRaziR	S. sonnei	3.7.6	Global III
SRR19126900	2020SXFB024	2020SXFB024	This study	3	Patient	China	Anhui-Huainan	Outbreak	2020	cefRaziR	S. sonnei	3.7.6	Global III
SRR19126899	2020SXFB023	2020SXFB023	This study	3	Patient	China	Anhui-Huainan	Outbreak	2020	cefRaziR	S. sonnei	3.7.6	Global III
SRR19126898	2020SXFB022	2020SXFB022	This study	3	Patient	China	Anhui-Huainan	Outbreak	2020	cefRaziR	S. sonnei	3.7.6	Global III
SRR19126897	2020SXFB021	2020SXFB021	This study	3	Patient	China	Anhui-Huainan	Outbreak	2020	cefRaziR	S. sonnei	3.7.6	Global III
SRR19126896	2020SXFB020	2020SXFB020	This study	3	Patient	China	Anhui-Huainan	Outbreak	2020	cefRaziR	S. sonnei	3.7.6	Global III
SRR19126895	2020SXFB019	2020SXFB019	This study	3	Patient	China	Anhui-Huainan	Outbreak	2020	cefRaziR	S. sonnei	3.7.6	Global III
SRR19126894	2020SXFB018	2020SXFB018	This study	3	Patient	China	Anhui-Huainan	Outbreak	2020	cefRaziR	S. sonnei	3.7.6	Global III
SRR19126892	2020SXFB016	2020SXFB016	This study	3	Patient	China	Anhui-Huainan	Outbreak	2020	cefRaziR	S. sonnei	3.7.6	Global III
SRR19126891	2020SXFB015	2020SXFB015	This study	3	Patient	China	Anhui-Huainan	Outbreak	2020	cefRaziR	S. sonnei	3.7.6	Global III
SRR19126890	2020SXFB013	2020SXFB013	This study	3	Patient	China	Anhui-Huainan	Outbreak	2020	cefRaziR	S. sonnei	3.7.6	Global III
SRR19126781	2020SXFB012	2020SXFB012	This study	3	Patient	China	Anhui-Huainan	Outbreak	2020	cefRaziR	S. sonnei	3.7.6	Global III
SRR19126780	2020SXFB011	2020SXFB011	This study	3	Patient	China	Anhui-Huainan	Outbreak	2020	cefRaziR	S. sonnei	3.7.6	Global III
SRR19126779	2020SXFB009	2020SXFB009	This study	3	Patient	China	Anhui-Huainan	Outbreak	2020	cefRaziR	S. sonnei	3.7.6	Global III
SRR19126778	2020SXFB007	2020SXFB007	This study	3	Patient	China	Anhui-Huainan	Outbreak	2020	cefRaziR	S. sonnei	3.7.6	Global III
SRR19126777	2020SXFB006	2020SXFB006	This study	3	Patient	China	Anhui-Huainan	Outbreak	2020	cefRaziR	S. sonnei	3.7.6	Global III
SRR19126776	2020SXFB005	2020SXFB005	This study	3	Patient	China	Anhui-Huainan	Outbreak	2020	cefRaziR	S. sonnei	3.7.6	Global III
SRR19126775	2020SXFB003	2020SXFB003	This study	3	Patient	China	Anhui-Huainan	Outbreak	2020	cefRaziR	S. sonnei	3.7.6	Global III
SRR19126772	2020SXFB001	2020SXFB001	This study	3	Patient	China	Anhui-Huainan	Outbreak	2020	cefRaziR	S. sonnei	3.7.6	Global III
SRR19126771	20112H151	20112H151	This study	3	Patient	China	Beijing	Sporadic	2011	cefRaziR	S. sonnei	3.7.6	Global III
SRR19126770	11sh13D152	41sh13D152	This study	3	Patient	China	Henan	Sporadic	2013	cefRaziR	S. sonnei	3.7.6	Global III
SRR19126769	230608	230608	This study	3	Patient	China	Liaoning	Sporadic	2006	other	S. sonnei	3.7.6	Global III
SRR19126768	230603	230603	This study	3	Patient	China	Liaoning	Sporadic	2006	other	S. sonnei	3.7.6	Global III
SRR19126767	21679	21679	This study	2	Patient	China	-	Sporadic	-	other	S. sonnei	2.1	-
SRR19126766	21535	21535	This study	3	Patient	China	-	Sporadic	-	other	S. sonnei	3.7.6	Global III

## Sheet: Figure 2
TreeID	CTX-M-14	CTX-M-55	CTX-M-27	CMY-2	mphA	ErmB
ZH061	100	0	0	0	100	0
XJ2012013	0	0	0	0	0	0
WH88	0	0	0	100	100	0
WH7	100	0	0	0	0	0
SY230719	0	0	0	0	0	0
sn1017	0	0	0	0	0	0
sn1016	100	0	0	0	0	0
sn1004	0	0	0	0	0	0
sn0947	0	0	0	0	0	0
sn0932	0	0	0	0	0	0
sn0815	0	0	0	0	0	0
sn0806	0	0	0	0	0	0
sn0743	100	0	0	0	0	0
sn0742	100	0	0	0	0	0
sn0741	100	0	0	0	0	0
sn0730	100	0	0	0	0	0
sn0729	100	0	0	0	0	0
sn0724	100	0	0	0	0	0
sn0723	100	0	0	0	0	0
sn0722	100	0	0	0	0	0
sn0720	100	0	0	0	0	0
sn0719	100	0	0	0	0	0
sn0717	100	0	0	0	0	0
sn0716	100	0	0	0	0	0
sn0714	100	0	0	0	0	0
sn0713	100	0	0	0	0	0
sn0707	100	0	0	0	0	0
sn0701	100	0	0	0	0	0
sh19sh049	100	0	0	0	100	0
sh19sh048	100	0	0	0	100	0
sh19sh047	100	0	0	0	100	0
sh19sh046	100	0	0	0	100	0
sh19sh045	100	0	0	0	100	0
sh19sh044	100	0	0	0	100	0
sh19sh043	100	0	0	0	100	0
sh19sh042	100	0	0	0	100	0
sh19sh041	100	0	0	0	100	0
sh19sh040	100	0	0	0	100	0
sh19sh039	100	0	0	0	100	0
sh19sh038	100	0	0	0	100	0
sh19sh037	100	0	0	0	100	0
sh19sh036	100	0	0	0	100	0
sh19sh035	100	0	0	0	100	0
sh19sh034	100	0	0	0	100	0
sh19sh033	100	0	0	0	100	0
sh19sh032	100	0	0	0	100	0
sh19sh031	100	0	0	0	100	0
sh19sh030	100	0	0	0	100	0
sh19sh029	100	0	0	0	100	0
sh19sh028	100	0	0	0	100	0
sh19sh027	100	0	0	0	100	0
sh19sh026	100	0	0	0	100	0
sh19sh025	100	0	0	0	100	0
sh19sh024	100	0	0	0	100	0
sh19sh023	100	0	0	0	100	0
sh19sh022	100	0	0	0	100	0
sh19sh021	100	0	0	0	100	0
sh19sh020	100	0	0	0	100	0
sh19sh019	100	0	0	0	100	0
sh19sh018	100	0	0	0	100	0
sh19sh017	100	0	0	0	100	0
sh19sh016	100	0	0	0	100	0
sh19sh015	100	0	0	0	100	0
sh19sh014	100	0	0	0	100	0
sh19sh013	100	0	0	0	100	0
sh19sh012	100	0	0	0	100	0
sh19sh011	100	0	0	0	100	0
sh19sh010	100	0	0	0	100	0
sh19sh009	100	0	0	0	100	0
sh19sh008	100	0	0	0	100	0
sh19sh007	100	0	0	0	100	0
sh19sh006	100	0	0	0	100	0
sh19sh005	100	0	0	0	100	0
sh19sh004	100	0	0	0	100	0
sh19sh003	100	0	0	0	100	0
sh19sh002	100	0	0	0	100	0
sh16sh588	100	0	0	0	100	0
sh16sh587	100	0	0	0	100	0
sh16sh581	100	0	0	0	100	0
sh16sh580	100	0	0	0	100	0
sh16sh578	100	0	0	0	100	0
sh16sh577	100	0	0	0	100	0
sh16sh576	100	0	0	0	100	0
sh16sh575	100	0	0	0	100	0
sh16sh574	100	0	0	0	100	0
sh16sh573	100	0	0	0	100	0
sh16sh568	100	0	0	0	100	0
sh16sh564	100	0	0	0	100	0
sh16sh552	100	0	0	0	100	0
sh16sh550	100	0	0	0	100	0
sh16sh549	100	0	0	0	100	0
sh16sh546	100	0	0	0	100	0
sh16sh543	100	0	0	0	100	0
sh16sh540	100	0	0	0	100	0
sh16sh534	100	0	0	0	100	0
sh16sh529	100	0	0	0	100	0
sh16sh506	100	0	0	0	100	0
sh16sh336	100	0	0	0	100	0
sh16sh309	100	0	0	0	100	0
sh16sh308	100	0	0	0	100	0
sh16sh306	100	0	0	0	100	0
sh16sh303	100	0	0	0	100	0
sh16sh302	100	0	0	0	100	0
sh16sh301	100	0	0	0	100	0
sh16sh300	100	0	0	0	100	0
sh16sh299	100	0	0	0	100	0
sh16sh298	100	0	0	0	100	0
sh16sh297	100	0	0	0	100	0
sh16sh296	100	0	0	0	100	0
sh16sh295	100	0	0	0	100	0
sh16sh294	100	0	0	0	100	0
sh16sh293	100	0	0	0	100	0
sh16sh292	100	0	0	0	100	0
sh16sh291	100	0	0	0	100	0
sh16sh290	100	0	0	0	100	0
sh16sh289	100	0	0	0	100	0
sh16sh288	100	0	0	0	100	0
sh16sh287	100	0	0	0	100	0
sh16sh286	100	0	0	0	100	0
sh16sh285	100	0	0	0	100	0
sh16sh284	100	0	0	0	100	0
sh16sh283	100	0	0	0	100	0
sh16sh281	100	0	0	0	100	0
sh16sh280	100	0	0	0	100	0
sh16sh279	100	0	0	0	100	0
sh16sh278	100	0	0	0	100	0
sh16sh277	100	0	0	0	100	0
sh16sh276	100	0	0	0	100	0
sh16sh275	100	0	0	0	100	0
sh16sh274	100	0	0	0	100	0
sh16sh273	100	0	0	0	100	0
sh16sh272	100	0	0	0	100	0
sh16sh271	100	0	0	0	100	0
sh16sh270	100	0	0	0	100	0
sh16sh269	100	0	0	0	100	0
sh16sh268	100	0	0	0	100	0
sh16sh267	100	0	0	0	100	0
sh16sh266	100	0	0	0	100	0
sh16sh265	100	0	0	0	100	0
sh16sh264	100	0	0	0	100	0
sh16sh262	100	0	0	0	100	0
sh16sh258	100	0	0	0	100	0
sh16sh255	100	0	0	0	100	0
sh16sh009	100	0	0	0	100	0
sh16sh008	100	0	0	0	100	0
sh16sh007	100	0	0	0	100	0
sh16sh006	100	0	0	0	100	0
sh16sh005	100	0	0	0	100	0
sh16sh004	100	0	0	0	100	0
sh16sh003	100	0	0	0	100	0
sh16sh001	100	0	0	0	100	0
sh15sh99	100	0	0	0	100	0
sh15sh98	100	0	0	0	100	0
sh15sh108	100	0	0	0	100	0
sh15sh107	100	0	0	0	100	0
sh15sh106	100	0	0	0	100	0
sh15sh105	100	0	0	0	100	0
sh15sh104	100	0	0	0	100	0
sh15sh103	100	0	0	0	100	0
sh15sh102	100	0	0	0	100	0
sh15sh101	100	0	0	0	100	0
sh15sh100	100	0	0	0	100	0
sh14sh045	100	0	0	0	100	0
sh14sh043	100	0	0	0	100	0
sh14sh038	0	0	0	100	100	0
sh14sh004	0	0	0	100	100	0
sh14sh003	0	0	0	100	100	0
sh13sh180	0	100	0	0	0	0
sh13sh178	0	0	0	100	100	0
sh13sh147	100	0	0	0	100	0
sh13sh135	100	0	0	0	100	0
sh13sh134	100	0	0	0	100	0
sh13D178	0	0	0	100	100	97.96
sh12sh284	100	0	0	0	0	0
sh12sh252	0	0	0	0	0	0
sh12sh112	0	100	0	0	0	0
sh12sh051	0	0	0	100	100	0
sh12sh046	0	0	0	100	100	0
sh12D205	100	0	0	0	100	97.96
sh11sh488	100	0	0	0	0	0
sh11sh487	100	0	0	0	0	0
sh11sh418	100	0	0	0	0	0
sh11sh374	100	0	0	0	0	0
sh11sh290	100	0	0	0	0	0
sh11sh225	100	0	0	0	0	0
sh11sh221	0	0	0	100	100	0
sh11sh211	100	0	0	0	0	0
sh11sh125	100	0	0	0	0	0
sh11sh103	100	0	0	0	0	0
sh11sh079	100	0	0	0	100	0
sh10sh304	100	0	0	0	0	0
sh10sh294	100	0	0	0	100	0
sh10sh274	100	0	0	0	100	0
sh10sh266	100	0	0	0	0	97.96
sh10sh256	100	0	0	0	0	0
sh10sh253	100	0	0	0	0	0
sh10sh229	100	0	0	0	0	0
sh10sh217	100	0	0	0	0	0
sh10sh176	100	0	0	0	100	97.96
sh10sh147	100	0	0	0	0	0
sh10sh126	100	0	0	0	0	0
sh10sh108	100	0	0	0	0	0
sh09sh134	0	0	0	0	0	0
RY184	0	100	0	0	100	0
R98	0	100	0	0	0	0
R93	0	0	0	0	0	0
R92	0	100	0	0	0	0
R91	0	100	0	0	0	0
R89	0	0	0	0	0	0
R86	0	0	0	0	0	0
R84	0	0	0	0	0	0
R83	0	0	0	0	0	0
R69	0	100	0	0	0	0
R55	0	0	0	0	0	0
R53	0	0	0	0	100	0
R52	100	0	0	0	100	0
R51	100	0	0	0	0	0
R50	0	100	0	0	0	0
R49	100	0	0	0	0	0
R44	100	0	0	0	0	0
R43	100	0	0	0	0	0
R42	0	0	0	0	0	0
R41	0	100	0	0	0	0
R40	0	100	0	0	0	0
R39	0	0	0	0	0	0
R38	100	0	0	0	0	0
R34	100	0	0	0	0	0
R33	0	0	0	0	0	0
R31	0	0	100	0	0	0
R27	0	0	0	0	0	0
R26	100	0	0	0	0	0
R21	0	100	0	0	0	0
R20	100	0	0	0	0	0
R137	100	0	0	0	0	97.96
R133	0	100	0	0	0	0
R13	100	0	0	0	0	0
R118	0	0	0	0	0	0
R117	0	100	0	0	0	0
R116	0	100	0	0	0	0
R115	0	100	0	0	0	0
R114	0	100	0	0	0	0
R112	0	0	0	0	0	0
R108	0	0	0	100	100	0
R107	100	0	0	0	0	0
R104	100	0	0	0	0	0
R103	100	0	0	0	100	0
R10	100	0	0	0	0	0
R08	100	0	0	0	0	0
lj16015	0	100	0	0	0	0
lj16011	100	0	0	0	100	0
lj16007	100	0	0	0	100	0
lj14023	0	100	0	0	0	0
lj13015	0	100	0	0	0	0
lj11042	100	0	0	0	0	0
lj11031	100	0	0	0	0	0
lj11023	100	0	0	0	0	0
lj07024	100	0	0	0	0	0
HN12187	0	0	0	100	100	0
HN09238	0	0	0	0	0	0
HN09187	0	0	0	0	0	0
HN08184	100	0	0	0	0	0
BJ20092H102	100	0	0	0	0	0
41sh13D174	0	0	0	0	100	97.96
2020SXXXj	100	0	0	0	100	0
2020SXWSZ	100	0	0	0	100	0
2020SXWbk	100	0	0	0	100	0
2020SXLYX	100	0	0	0	100	0
2020SXFB051	100	0	0	0	100	0
2020SXFB049	100	0	0	0	100	0
2020SXFB048	100	0	0	0	100	0
2020SXFB046	100	0	0	0	100	0
2020SXFB044	100	0	0	0	100	0
2020SXFB042	100	0	0	0	100	0
2020SXFB039	100	0	0	0	100	0
2020SXFB037	100	0	0	0	100	0
2020SXFB035	100	0	0	0	100	0
2020SXFB034	100	0	0	0	100	0
2020SXFB032	100	0	0	0	100	0
2020SXFB029	100	0	0	0	100	0
2020SXFB028	100	0	0	0	100	0
2020SXFB027	100	0	0	0	100	0
2020SXFB026	100	0	0	0	100	0
2020SXFB025	100	0	0	0	100	0
2020SXFB024	100	0	0	0	100	0
2020SXFB023	100	0	0	0	100	0
2020SXFB022	100	0	0	0	100	0
2020SXFB021	100	0	0	0	100	0
2020SXFB020	100	0	0	0	100	0
2020SXFB019	100	0	0	0	100	0
2020SXFB018	100	0	0	0	100	0
2020SXFB016	100	0	0	0	100	0
2020SXFB015	100	0	0	0	100	0
2020SXFB013	100	0	0	0	100	0
2020SXFB012	100	0	0	0	100	0
2020SXFB011	100	0	0	0	100	0
2020SXFB009	100	0	0	0	100	0
2020SXFB007	100	0	0	0	100	0
2020SXFB006	100	0	0	0	100	0
2020SXFB005	100	0	0	0	100	0
2020SXFB003	100	0	0	0	100	0
2020SXFB001	100	0	0	0	100	0
20112H151	100	0	0	0	100	0
11sh13D152	0	0	0	100	100	0
230608	0	0	0	0	0	0
230603	0	0	0	0	0	0
21679	0	0	0	0	0	0
21535	0	0	0	0	0	0
SRR5029673	0	0	0	0	100	97.96
SRR5023700	0	0	0	0	100	97.96
SRR5006072	0	0	0	0	100	97.96
SRR5005327	0	0	0	0	100	97.96
SRR5005299	0	0	0	0	100	97.96
SRR4788222	0	0	0	0	100	97.96
SRR4787278	0	0	0	0	100	97.96
SRR4787219	0	0	100	0	100	97.96
SRR4786326	0	0	100	0	100	97.96
SRR4195740	0	0	0	0	100	97.96
SRR4195487	0	0	0	0	100	97.96
SRR4192106	0	0	0	0	100	97.96
SRR3531909	0	0	0	0	100	97.96
SRR3531903	0	0	100	0	100	97.96
SRR3531897	0	0	0	0	100	97.96
SRR3531887	0	0	100	0	100	97.96
SRR3531882	0	0	0	0	100	97.96
SRR3531874	0	0	0	0	100	97.96
SRR3531866	0	0	0	0	100	97.96
SRR3531782	0	0	100	0	100	97.96
SRR3531721	0	0	0	0	100	97.96
SRR3531253	0	0	100	0	100	97.96
SRR3531231	0	0	100	0	100	97.96
SRR3531087	0	0	0	0	100	97.96
SRR3531029	0	0	0	0	100	97.96
SRR3531022	0	0	100	0	100	97.96
SRR3530807	0	0	0	0	100	97.96
SRR3530795	0	0	100	0	100	97.96
SRR3530773	0	0	100	0	100	97.96
SRR3530640	0	0	0	0	100	97.96
SRR3530638	0	0	0	0	100	97.96
SRR3530636	0	0	0	0	100	97.96
SRR3530555	0	0	0	0	100	97.96
SRR3530549	0	0	0	0	100	97.96
SRR3530435	0	0	0	0	100	97.96
SRR3530393	0	0	0	0	100	97.96
ERR1541589	0	0	0	0	0	0
ERR1541578	0	0	0	0	0	0
ERR1516071	0	0	0	0	100	97.96
ERR1364329	0	0	0	0	100	97.96
ERR1364327	0	0	0	0	100	97.96
ERR1364293	0	0	0	0	0	0
ERR1364277	0	0	0	0	99.67	0
ERR1364276	0	0	0	0	99.67	0
ERR1364263	0	0	0	0	99.67	0
ERR1364257	0	0	0	0	99.67	0
ERR1364253	0	0	0	0	0	0
ERR1364242	0	0	0	0	99.67	0
ERR1364234	0	0	0	0	0	0
ERR1364227	0	0	0	0	99.67	0
ERR1364216	0	0	0	0	99.67	0
ERR1364207	0	0	0	0	99.67	0
ERR1364206	0	0	0	0	0	0
ERR1364193	0	0	0	0	100	97.96
ERR1364192	0	0	0	0	0	0
ERR1364191	0	0	0	0	99.67	0
ERR1364170	0	0	0	0	100	0
ERR028706	0	0	0	0	0	0
ERR028705	0	0	0	0	0	0
ERR028704	0	0	0	0	0	0
ERR028703	0	0	0	0	0	0
ERR028695	0	0	0	0	0	0
ERR028694	0	0	0	0	0	0
ERR028692	0	0	0	0	0	0
ERR028691	0	0	0	0	0	0
ERR028690	0	0	0	0	0	0
ERR028689	0	0	0	0	0	0
ERR028688	0	0	0	0	0	0
ERR028685	0	0	0	0	0	0
ERR028679	0	0	0	0	0	0
ERR028676	0	0	0	0	0	0
ERR028675	0	0	0	0	0	0
ERR028672	0	0	0	0	0	0
ERR025768	0	0	0	0	0	0
ERR025767	0	0	0	0	0	0
ERR025765	0	0	0	0	0	0
ERR025762	0	0	0	0	0	0
ERR025761	0	0	0	0	0	0
ERR025758	0	0	0	0	0	0
ERR025756	0	0	0	0	0	0
ERR025755	0	0	0	0	0	0
ERR025754	0	0	0	0	0	0
ERR025753	0	0	0	0	0	0
ERR025751	0	0	0	0	0	0
ERR025750	0	0	0	0	0	0
ERR025749	0	0	0	0	0	0
ERR025748	0	0	0	0	0	0
ERR025747	0	0	0	0	0	0
ERR025746	0	0	0	0	0	0
ERR025743	0	0	0	0	0	0
ERR025742	0	0	0	0	0	0
ERR025737	0	0	0	0	0	0
ERR025734	0	0	0	0	0	0
ERR025732	0	0	0	0	0	0
ERR025731	0	0	0	0	0	0
ERR025729	0	0	0	0	0	0
ERR025726	0	0	0	0	0	0
ERR025725	0	0	0	0	0	0
ERR025724	0	0	0	0	0	0
ERR025721	0	0	0	0	0	0
ERR025719	0	0	0	0	0	0
ERR025718	0	0	0	0	0	0
ERR025717	0	0	0	0	0	0
ERR025716	0	0	0	0	0	0
ERR025715	0	0	0	0	0	0
ERR025714	0	0	0	0	0	0
ERR025713	0	0	0	0	0	0
ERR025712	0	0	0	0	0	0
ERR025711	0	0	0	0	0	0
ERR025710	0	0	0	0	0	0
ERR025709	0	0	0	0	0	0
ERR025708	0	0	0	0	0	0
ERR025706	0	0	0	0	0	0
ERR025705	0	0	0	0	0	0
ERR025704	0	0	0	0	0	0
ERR025703	0	0	0	0	0	0
ERR025701	0	0	0	0	0	0
ERR025700	0	0	0	0	100	0
ERR025699	0	0	0	0	0	0
ERR025698	0	0	0	0	0	0
ERR025697	0	0	0	0	0	0
ERR025695	0	0	0	0	0	0
ERR025693	0	0	0	0	0	0
ERR025692	0	0	0	0	0	0
ERR025691	0	0	0	0	0	0
ERR025690	0	0	0	0	0	0
ERR025687	0	0	0	0	0	0
ERR025686	0	0	0	0	0	0
ERR025685	0	0	0	0	0	0
ERR025683	0	0	0	0	0	0
ERR025682	0	0	0	0	0	0
ERR024627	0	0	0	0	0	0
ERR024626	0	0	0	0	0	0
ERR024625	0	0	0	0	100	0
ERR024622	0	0	0	0	0	0
ERR024620	0	0	0	0	0	0
ERR024619	0	0	0	0	0	0
ERR024618	0	0	0	0	0	0
ERR024617	0	0	0	0	0	0
ERR024616	0	0	0	0	100	0
ERR024614	0	0	0	0	0	0
ERR024612	0	0	0	0	0	0
ERR024611	0	0	0	0	0	0
ERR024610	0	0	0	0	0	0
ERR024609	0	0	0	0	0	0
ERR024608	0	0	0	0	0	0
ERR024607	0	0	0	0	0	0
ERR024606	0	0	0	0	0	0
ERR024605	0	0	0	0	0	0
ERR024604	0	0	0	0	0	0
ERR024085	0	0	0	0	0	0
ERR024079	0	0	0	0	0	0
ERR024078	0	0	0	0	0	0
ERR024076	0	0	0	0	0	0
CP000038.1	0	0	0	0	0	0

## Sheet: Figure 3
TreeID	StrainName	AAC(3)-IId	AAC(3)-IV	AAC(6')-Ib7	aadA15	aadA1-ANT(3'')-IIa	aadA2	aadA22	aadA23	aadA24	aadA3	aadA5	aadB-ANT(2'')-Ia	ACT-30	APH(3')-Ia	APH(3')-IIa	APH(4)-Ia	APH(6)-Ic	CARB-21	catI	cmlA5	cmlA6	CMY-2	CTX-M-1	CTX-M-10	CTX-M-14	CTX-M-15	CTX-M-27	CTX-M-3	CTX-M-35	CTX-M-55	CTX-M-64	dfrA1	dfrA12	dfrA14	dfrA17	dfrA19	dfrA5	dfrA7	dfrA8	dfrK	ErmB	floR	FosC2	LRA-3	MCR-1	mphA	OXA-1	OXA-10
ZH061	20112H061	96.5	0	0	0	99.62	0	0	0	0	0	100	0	0	0	0	0	0	0	0	0	0	0	0	0	100	0	0	0	0	0	0	99.36	0	0	100	0	0	0	0	0	0	0	0	0	0	100	0	0
XJ2012013	2012013	0	0	0	0	99.62	0	0	0	0	0	0	0	0	0	0	0	0	0	0	0	0	0	0	0	0	0	0	0	0	0	0	99.36	0	0	0	0	0	0	0	0	0	0	0	0	0	0	0	0
WH88	WH88	96.5	0	0	0	99.62	0	0	0	0	0	100	0	0	0	0	0	0	0	0	0	0	100	0	0	0	0	0	0	0	0	0	99.36	0	0	100	0	0	0	0	0	0	0	0	0	0	100	0	0
WH7	WH7	96.5	0	0	0	99.62	0	0	0	0	0	0	0	0	0	0	0	0	0	0	0	0	0	0	0	100	0	0	0	0	0	0	99.36	0	0	0	0	0	0	0	0	0	0	0	0	0	0	0	0
SY230719	230719	0	0	0	0	99.62	0	0	0	0	0	0	0	0	0	0	0	0	0	0	0	0	0	0	0	0	0	0	0	0	0	0	99.36	0	0	0	0	0	0	0	0	0	0	0	0	0	0	0	0
sn1017	sn1017	0	0	0	0	99.62	0	0	0	0	0	0	0	0	0	0	0	0	0	0	0	0	0	0	0	0	0	0	0	0	0	0	99.36	0	0	0	0	0	0	0	0	0	0	0	0	0	0	0	0
sn1016	sn1016	0	0	0	0	99.62	0	0	0	0	0	0	0	0	0	0	0	0	0	0	0	0	0	0	0	100	0	0	0	0	0	0	99.36	0	0	0	0	0	0	0	0	0	0	0	0	0	0	0	0
sn1004	sn1004	0	0	0	0	99.62	0	0	0	0	0	0	0	0	0	0	0	0	0	0	0	0	0	0	0	0	0	0	0	0	0	0	99.36	0	0	0	0	0	0	0	0	0	0	0	0	0	0	0	0
sn0947	sn0947	0	0	0	0	99.62	0	0	0	0	0	0	0	0	0	0	0	0	0	0	0	0	0	0	0	0	0	0	0	0	0	0	99.36	0	0	0	0	0	0	0	0	0	0	0	0	0	0	0	0
sn0932	sn0932	0	0	0	0	99.62	0	0	0	0	0	0	0	0	0	0	0	0	0	0	0	0	0	0	0	0	0	0	0	0	0	0	99.36	0	0	0	0	0	0	0	0	0	0	0	0	0	0	0	0
sn0815	sn0815	0	0	0	0	99.62	0	0	0	0	0	0	0	0	0	0	0	0	0	0	0	0	0	0	0	0	0	0	0	0	0	0	99.36	0	0	0	0	0	0	0	0	0	0	0	0	0	0	0	0
sn0806	sn0806	0	0	0	0	99.62	0	0	0	0	0	0	0	0	0	0	0	0	0	0	0	0	0	0	0	0	0	0	0	0	0	0	99.36	0	0	0	0	0	0	0	0	0	0	0	0	0	0	0	0
sn0743	sn0743	96.5	0	0	0	99.62	0	0	0	0	0	0	0	0	0	0	0	0	0	0	0	0	0	0	0	100	0	0	0	0	0	0	99.36	0	0	0	0	0	0	0	0	0	0	0	0	0	0	0	0
sn0742	sn0742	96.5	0	0	0	99.62	0	0	0	0	0	0	0	0	0	0	0	0	0	0	0	0	0	0	0	100	0	0	0	0	0	0	99.36	0	0	0	0	0	0	0	0	0	0	0	0	0	0	0	0
sn0741	sn0741	96.5	0	0	0	99.62	0	0	0	0	0	0	0	0	0	0	0	0	0	0	0	0	0	0	0	100	0	0	0	0	0	0	99.36	0	0	0	0	0	0	0	0	0	0	0	0	0	0	0	0
sn0730	sn0730	96.5	0	0	0	99.62	0	0	0	0	0	0	0	0	0	0	0	0	0	0	0	0	0	0	0	100	0	0	0	0	0	0	99.36	0	0	0	0	0	0	0	0	0	0	0	0	0	0	0	0
sn0729	sn0729	96.5	0	0	0	99.62	0	0	0	0	0	0	0	0	0	0	0	0	0	0	0	0	0	0	0	100	0	0	0	0	0	0	99.36	0	0	0	0	0	0	0	0	0	0	0	0	0	0	0	0
sn0724	sn0724	96.5	0	0	0	99.62	0	0	0	0	0	0	0	0	0	0	0	0	0	0	0	0	0	0	0	100	0	0	0	0	0	0	99.36	0	0	0	0	0	0	0	0	0	0	0	0	0	0	0	0
sn0723	sn0723	96.5	0	0	0	99.62	0	0	0	0	0	0	0	0	0	0	0	0	0	0	0	0	0	0	0	100	0	0	0	0	0	0	99.36	0	0	0	0	0	0	0	0	0	0	0	0	0	0	0	0
sn0722	sn0722	96.5	0	0	0	99.62	0	0	0	0	0	0	0	0	0	0	0	0	0	0	0	0	0	0	0	100	0	0	0	0	0	0	99.36	0	0	0	0	0	0	0	0	0	0	0	0	0	0	0	0
sn0720	sn0720	96.5	0	0	0	99.62	0	0	0	0	0	0	0	0	0	0	0	0	0	0	0	0	0	0	0	100	0	0	0	0	0	0	99.36	0	0	0	0	0	0	0	0	0	0	0	0	0	0	0	0
sn0719	sn0719	96.5	0	0	0	99.62	0	0	0	0	0	0	0	0	0	0	0	0	0	0	0	0	0	0	0	100	0	0	0	0	0	0	99.36	0	0	0	0	0	0	0	0	0	0	0	0	0	0	0	0
sn0717	sn0717	96.5	0	0	0	99.62	0	0	0	0	0	0	0	0	0	0	0	0	0	0	0	0	0	0	0	100	0	0	0	0	0	0	99.36	0	0	0	0	0	0	0	0	0	0	0	0	0	0	0	0
sn0716	sn0716	96.5	0	0	0	99.62	0	0	0	0	0	0	0	0	0	0	0	0	0	0	0	0	0	0	0	100	0	0	0	0	0	0	99.36	0	0	0	0	0	0	0	0	0	0	0	0	0	0	0	0
sn0714	sn0714	96.5	0	0	0	99.62	0	0	0	0	0	0	0	0	0	0	0	0	0	0	0	0	0	0	0	100	0	0	0	0	0	0	99.36	0	0	0	0	0	0	0	0	0	0	0	0	0	0	0	0
sn0713	sn0713	96.5	0	0	0	99.62	0	0	0	0	0	0	0	0	0	0	0	0	0	0	0	0	0	0	0	100	0	0	0	0	0	0	99.36	0	0	0	0	0	0	0	0	0	0	0	0	0	0	0	0
sn0707	sn0707	96.5	0	0	0	99.62	0	0	0	0	0	0	0	0	0	0	0	0	0	0	0	0	0	0	0	100	0	0	0	0	0	0	99.36	0	0	0	0	0	0	0	0	0	0	0	0	0	0	0	0
sn0701	sn0701	96.5	0	0	0	99.62	0	0	0	0	0	0	0	0	0	0	0	0	0	0	0	0	0	0	0	100	0	0	0	0	0	0	99.36	0	0	0	0	0	0	0	0	0	0	0	0	0	0	0	0
sh19sh049	sh19sh049	96.5	0	0	0	99.62	0	0	0	0	0	99.62	0	0	0	0	0	0	0	0	0	0	0	0	0	100	0	0	0	0	0	0	99.36	0	0	100	0	0	0	0	0	0	0	0	0	0	100	0	0
sh19sh048	sh19sh048	96.5	0	0	0	99.62	0	0	0	0	0	99.62	0	0	0	0	0	0	0	0	0	0	0	0	0	100	0	0	0	0	0	0	99.36	0	0	100	0	0	0	0	0	0	0	0	0	0	100	0	0
sh19sh047	sh19sh047	96.5	0	0	0	99.62	0	0	0	0	0	99.62	0	0	0	0	0	0	0	0	0	0	0	0	0	100	0	0	0	0	0	0	99.36	0	0	100	0	0	0	0	0	0	0	0	0	0	100	0	0
sh19sh046	sh19sh046	96.5	0	0	0	99.62	0	0	0	0	0	99.62	0	0	0	0	0	0	0	0	0	0	0	0	0	100	0	0	0	0	0	0	99.36	0	0	100	0	0	0	0	0	0	0	0	0	0	100	0	0
sh19sh045	sh19sh045	96.5	0	0	0	99.62	0	0	0	0	0	99.62	0	0	0	0	0	0	0	0	0	0	0	0	0	100	0	0	0	0	0	0	99.36	0	0	100	0	0	0	0	0	0	0	0	0	0	100	0	0
sh19sh044	sh19sh044	96.5	0	0	0	99.62	0	0	0	0	0	99.62	0	0	0	0	0	0	0	0	0	0	0	0	0	100	0	0	0	0	0	0	99.36	0	0	100	0	0	0	0	0	0	0	0	0	0	100	0	0
sh19sh043	sh19sh043	96.5	0	0	0	99.62	0	0	0	0	0	99.62	0	0	0	0	0	0	0	0	0	0	0	0	0	100	0	0	0	0	0	0	99.36	0	0	100	0	0	0	0	0	0	0	0	0	0	100	0	0
sh19sh042	sh19sh042	96.5	0	0	0	99.62	0	0	0	0	0	99.62	0	0	0	0	0	0	0	0	0	0	0	0	0	100	0	0	0	0	0	0	99.36	0	0	100	0	0	0	0	0	0	0	0	0	0	100	0	0
sh19sh041	sh19sh041	96.5	0	0	0	99.62	0	0	0	0	0	99.62	0	0	0	0	0	0	0	0	0	0	0	0	0	100	0	0	0	0	0	0	99.36	0	0	100	0	0	0	0	0	0	0	0	0	0	100	0	0
sh19sh040	sh19sh040	96.5	0	0	0	99.62	0	0	0	0	0	99.62	0	0	0	0	0	0	0	0	0	0	0	0	0	100	0	0	0	0	0	0	99.36	0	0	100	0	0	0	0	0	0	0	0	0	0	100	0	0
sh19sh039	sh19sh039	96.5	0	0	0	99.62	0	0	0	0	0	99.62	0	0	0	0	0	0	0	0	0	0	0	0	0	100	0	0	0	0	0	0	99.36	0	0	100	0	0	0	0	0	0	0	0	0	0	100	0	0
sh19sh038	sh19sh038	96.5	0	0	0	99.62	0	0	0	0	0	99.62	0	0	0	0	0	0	0	0	0	0	0	0	0	100	0	0	0	0	0	0	99.36	0	0	100	0	0	0	0	0	0	0	0	0	0	100	0	0
sh19sh037	sh19sh037	96.5	0	0	0	99.62	0	0	0	0	0	99.62	0	0	0	0	0	0	0	0	0	0	0	0	0	100	0	0	0	0	0	0	99.36	0	0	100	0	0	0	0	0	0	0	0	0	0	100	0	0
sh19sh036	sh19sh036	96.5	0	0	0	99.62	0	0	0	0	0	99.62	0	0	0	0	0	0	0	0	0	0	0	0	0	100	0	0	0	0	0	0	99.36	0	0	100	0	0	0	0	0	0	0	0	0	0	100	0	0
sh19sh035	sh19sh035	96.5	0	0	0	99.62	0	0	0	0	0	99.62	0	0	0	0	0	0	0	0	0	0	0	0	0	100	0	0	0	0	0	0	99.36	0	0	100	0	0	0	0	0	0	0	0	0	0	100	0	0
sh19sh034	sh19sh034	96.5	0	0	0	99.62	0	0	0	0	0	99.62	0	0	0	0	0	0	0	0	0	0	0	0	0	100	0	0	0	0	0	0	99.36	0	0	100	0	0	0	0	0	0	0	0	0	0	100	0	0
sh19sh033	sh19sh033	96.5	0	0	0	99.62	0	0	0	0	0	99.62	0	0	0	0	0	0	0	0	0	0	0	0	0	100	0	0	0	0	0	0	99.36	0	0	100	0	0	0	0	0	0	0	0	0	0	100	0	0
sh19sh032	sh19sh032	96.5	0	0	0	99.62	0	0	0	0	0	99.62	0	0	0	0	0	0	0	0	0	0	0	0	0	100	0	0	0	0	0	0	99.36	0	0	100	0	0	0	0	0	0	0	0	0	0	100	0	0
sh19sh031	sh19sh031	96.5	0	0	0	99.62	0	0	0	0	0	99.62	0	0	0	0	0	0	0	0	0	0	0	0	0	100	0	0	0	0	0	0	99.36	0	0	100	0	0	0	0	0	0	0	0	0	0	100	0	0
sh19sh030	sh19sh030	96.5	0	0	0	99.62	0	0	0	0	0	99.62	0	0	0	0	0	0	0	0	0	0	0	0	0	100	0	0	0	0	0	0	99.36	0	0	100	0	0	0	0	0	0	0	0	0	0	100	0	0
sh19sh029	sh19sh029	96.5	0	0	0	99.62	0	0	0	0	0	99.62	0	0	0	0	0	0	0	0	0	0	0	0	0	100	0	0	0	0	0	0	99.36	0	0	100	0	0	0	0	0	0	0	0	0	0	100	0	0
sh19sh028	sh19sh028	96.5	0	0	0	99.62	0	0	0	0	0	99.62	0	0	0	0	0	0	0	0	0	0	0	0	0	100	0	0	0	0	0	0	99.36	0	0	100	0	0	0	0	0	0	0	0	0	0	100	0	0
sh19sh027	sh19sh027	96.5	0	0	0	99.62	0	0	0	0	0	100	0	0	0	0	0	0	0	0	0	0	0	0	0	100	0	0	0	0	0	0	99.36	0	0	100	0	0	0	0	0	0	0	0	0	0	100	0	0
sh19sh026	sh19sh026	96.5	0	0	0	99.62	0	0	0	0	0	100	0	0	0	0	0	0	0	0	0	0	0	0	0	100	0	0	0	0	0	0	99.36	0	0	100	0	0	0	0	0	0	0	0	0	0	100	0	0
sh19sh025	sh19sh025	96.5	0	0	0	99.62	0	0	0	0	0	100	0	0	0	0	0	0	0	0	0	0	0	0	0	100	0	0	0	0	0	0	99.36	0	0	100	0	0	0	0	0	0	0	0	0	0	100	0	0
sh19sh024	sh19sh024	96.5	0	0	0	99.62	0	0	0	0	0	100	0	0	0	0	0	0	0	0	0	0	0	0	0	100	0	0	0	0	0	0	99.36	0	0	100	0	0	0	0	0	0	0	0	0	0	100	0	0
sh19sh023	sh19sh023	96.5	0	0	0	99.62	0	0	0	0	0	100	0	0	0	0	0	0	0	0	0	0	0	0	0	100	0	0	0	0	0	0	99.36	0	0	100	0	0	0	0	0	0	0	0	0	0	100	0	0
sh19sh022	sh19sh022	96.5	0	0	0	99.62	0	0	0	0	0	100	0	0	0	0	0	0	0	0	0	0	0	0	0	100	0	0	0	0	0	0	99.36	0	0	100	0	0	0	0	0	0	0	0	0	0	100	0	0
sh19sh021	sh19sh021	96.5	0	0	0	99.62	0	0	0	0	0	100	0	0	0	0	0	0	0	0	0	0	0	0	0	100	0	0	0	0	0	0	99.36	0	0	100	0	0	0	0	0	0	0	0	0	0	100	0	0
sh19sh020	sh19sh020	96.5	0	0	0	99.62	0	0	0	0	0	100	0	0	0	0	0	0	0	0	0	0	0	0	0	100	0	0	0	0	0	0	99.36	0	0	100	0	0	0	0	0	0	0	0	0	0	100	0	0
sh19sh019	sh19sh019	96.5	0	0	0	99.62	0	0	0	0	0	100	0	0	0	0	0	0	0	0	0	0	0	0	0	100	0	0	0	0	0	0	99.36	0	0	100	0	0	0	0	0	0	0	0	0	0	100	0	0
sh19sh018	sh19sh018	96.5	0	0	0	99.62	0	0	0	0	0	100	0	0	0	0	0	0	0	0	0	0	0	0	0	100	0	0	0	0	0	0	99.36	0	0	100	0	0	0	0	0	0	0	0	0	0	100	0	0
sh19sh017	sh19sh017	96.5	0	0	0	99.62	0	0	0	0	0	100	0	0	0	0	0	0	0	0	0	0	0	0	0	100	0	0	0	0	0	0	99.36	0	0	100	0	0	0	0	0	0	0	0	0	0	100	0	0
sh19sh016	sh19sh016	96.5	0	0	0	99.62	0	0	0	0	0	100	0	0	0	0	0	0	0	0	0	0	0	0	0	100	0	0	0	0	0	0	99.36	0	0	100	0	0	0	0	0	0	0	0	0	0	100	0	0
sh19sh015	sh19sh015	96.5	0	0	0	99.62	0	0	0	0	0	100	0	0	0	0	0	0	0	0	0	0	0	0	0	100	0	0	0	0	0	0	99.36	0	0	100	0	0	0	0	0	0	0	0	0	0	100	0	0
sh19sh014	sh19sh014	96.5	0	0	0	99.62	0	0	0	0	0	100	0	0	0	0	0	0	0	0	0	0	0	0	0	100	0	0	0	0	0	0	99.36	0	0	100	0	0	0	0	0	0	0	0	0	0	100	0	0
sh19sh013	sh19sh013	96.5	0	0	0	99.62	0	0	0	0	0	100	0	0	0	0	0	0	0	0	0	0	0	0	0	100	0	0	0	0	0	0	99.36	0	0	100	0	0	0	0	0	0	0	0	0	0	100	0	0
sh19sh012	sh19sh012	96.5	0	0	0	99.62	0	0	0	0	0	100	0	0	0	0	0	0	0	0	0	0	0	0	0	100	0	0	0	0	0	0	99.36	0	0	100	0	0	0	0	0	0	0	0	0	0	100	0	0
sh19sh011	sh19sh011	96.5	0	0	0	99.62	0	0	0	0	0	100	0	0	0	0	0	0	0	0	0	0	0	0	0	100	0	0	0	0	0	0	99.36	0	0	100	0	0	0	0	0	0	0	0	0	0	100	0	0
sh19sh010	sh19sh010	96.5	0	0	0	99.62	0	0	0	0	0	100	0	0	0	0	0	0	0	0	0	0	0	0	0	100	0	0	0	0	0	0	99.36	0	0	100	0	0	0	0	0	0	0	0	0	0	100	0	0
sh19sh009	sh19sh009	96.5	0	0	0	99.62	0	0	0	0	0	100	0	0	0	0	0	0	0	0	0	0	0	0	0	100	0	0	0	0	0	0	99.36	0	0	100	0	0	0	0	0	0	0	0	0	0	100	0	0
sh19sh008	sh19sh008	96.5	0	0	0	99.62	0	0	0	0	0	100	0	0	0	0	0	0	0	0	0	0	0	0	0	100	0	0	0	0	0	0	99.36	0	0	100	0	0	0	0	0	0	0	0	0	0	100	0	0
sh19sh007	sh19sh007	96.5	0	0	0	99.62	0	0	0	0	0	100	0	0	0	0	0	0	0	0	0	0	0	0	0	100	0	0	0	0	0	0	99.36	0	0	100	0	0	0	0	0	0	0	0	0	0	100	0	0
sh19sh006	sh19sh006	96.5	0	0	0	99.62	0	0	0	0	0	100	0	0	0	0	0	0	0	0	0	0	0	0	0	100	0	0	0	0	0	0	99.36	0	0	100	0	0	0	0	0	0	0	0	0	0	100	0	0
sh19sh005	sh19sh005	96.5	0	0	0	99.62	0	0	0	0	0	100	0	0	0	0	0	0	0	0	0	0	0	0	0	100	0	0	0	0	0	0	99.36	0	0	100	0	0	0	0	0	0	0	0	0	0	100	0	0
sh19sh004	sh19sh004	96.5	0	0	0	99.62	0	0	0	0	0	100	0	0	0	0	0	0	0	0	0	0	0	0	0	100	0	0	0	0	0	0	99.36	0	0	100	0	0	0	0	0	0	0	0	0	0	100	0	0
sh19sh003	sh19sh003	96.5	0	0	0	99.62	0	0	0	0	0	100	0	0	0	0	0	0	0	0	0	0	0	0	0	100	0	0	0	0	0	0	99.36	0	0	100	0	0	0	0	0	0	0	0	0	0	100	0	0
sh19sh002	sh19sh002	96.5	0	0	0	99.62	0	0	0	0	0	100	0	0	0	0	0	0	0	0	0	0	0	0	0	100	0	0	0	0	0	0	99.36	0	0	100	0	0	0	0	0	0	0	0	0	0	100	0	0
sh16sh588	sh16sh588	96.5	0	0	0	99.62	0	0	0	0	0	100	0	0	0	0	0	0	0	0	0	0	0	0	0	100	0	0	0	0	0	0	99.36	0	0	100	0	0	0	0	0	0	0	0	0	0	100	0	0
sh16sh587	sh16sh587	96.5	0	0	0	99.62	0	0	0	0	0	100	0	0	0	0	0	0	0	0	0	0	0	0	0	100	0	0	0	0	0	0	99.36	0	0	100	0	0	0	0	0	0	0	0	0	0	100	0	0
sh16sh581	sh16sh581	96.5	0	0	0	99.62	0	0	0	0	0	100	0	0	0	0	0	0	0	0	0	0	0	0	0	100	0	0	0	0	0	0	99.36	0	0	100	0	0	0	0	0	0	0	0	0	0	100	0	0
sh16sh580	sh16sh580	96.5	0	0	0	99.62	0	0	0	0	0	100	0	0	0	0	0	0	0	0	0	0	0	0	0	100	0	0	0	0	0	0	99.36	0	0	100	0	0	0	0	0	0	0	0	0	0	100	0	0
sh16sh578	sh16sh578	96.5	0	0	0	99.62	0	0	0	0	0	100	0	0	0	0	0	0	0	0	0	0	0	0	0	100	0	0	0	0	0	0	99.36	0	0	100	0	0	0	0	0	0	0	0	0	0	100	0	0
sh16sh577	sh16sh577	96.5	0	0	0	99.62	0	0	0	0	0	100	0	0	0	0	0	0	0	0	0	0	0	0	0	100	0	0	0	0	0	0	99.36	0	0	100	0	0	0	0	0	0	0	0	0	0	100	0	0
sh16sh576	sh16sh576	96.5	0	0	0	99.62	0	0	0	0	0	100	0	0	0	0	0	0	0	0	0	0	0	0	0	100	0	0	0	0	0	0	99.36	0	0	100	0	0	0	0	0	0	0	0	0	0	100	0	0
sh16sh575	sh16sh575	96.5	0	0	0	99.62	0	0	0	0	0	100	0	0	0	0	0	0	0	0	0	0	0	0	0	100	0	0	0	0	0	0	99.36	0	0	100	0	0	0	0	0	0	0	0	0	0	100	0	0
sh16sh574	sh16sh574	96.5	0	0	0	99.62	0	0	0	0	0	100	0	0	0	0	0	0	0	0	0	0	0	0	0	100	0	0	0	0	0	0	99.36	0	0	100	0	0	0	0	0	0	0	0	0	0	100	0	0
sh16sh573	sh16sh573	96.5	0	0	0	99.62	0	0	0	0	0	100	0	0	0	0	0	0	0	0	0	0	0	0	0	100	0	0	0	0	0	0	99.36	0	0	100	0	0	0	0	0	0	0	0	0	0	100	0	0
sh16sh568	sh16sh568	96.5	0	0	0	99.62	0	0	0	0	0	100	0	0	0	0	0	0	0	0	0	0	0	0	0	100	0	0	0	0	0	0	99.36	0	0	100	0	0	0	0	0	0	0	0	0	0	100	0	0
sh16sh564	sh16sh564	96.5	0	0	0	99.62	0	0	0	0	0	100	0	0	0	0	0	0	0	0	0	0	0	0	0	100	0	0	0	0	0	0	99.36	0	0	100	0	0	0	0	0	0	0	0	0	0	100	0	0
sh16sh552	sh16sh552	96.5	0	0	0	99.62	0	0	0	0	0	100	0	0	0	0	0	0	0	0	0	0	0	0	0	100	0	0	0	0	0	0	99.36	0	0	100	0	0	0	0	0	0	0	0	0	0	100	0	0
sh16sh550	sh16sh550	96.5	0	0	0	99.62	0	0	0	0	0	100	0	0	0	0	0	0	0	0	0	0	0	0	0	100	0	0	0	0	0	0	99.36	0	0	100	0	0	0	0	0	0	0	0	0	0	100	0	0
sh16sh549	sh16sh549	96.5	0	0	0	99.62	0	0	0	0	0	100	0	0	0	0	0	0	0	0	0	0	0	0	0	100	0	0	0	0	0	0	99.36	0	0	100	0	0	0	0	0	0	0	0	0	0	100	0	0
sh16sh546	sh16sh546	96.5	0	0	0	99.62	0	0	0	0	0	100	0	0	0	0	0	0	0	0	0	0	0	0	0	100	0	0	0	0	0	0	99.36	0	0	100	0	0	0	0	0	0	0	0	0	0	100	0	0
sh16sh543	sh16sh543	96.5	0	0	0	99.62	0	0	0	0	0	100	0	0	0	0	0	0	0	0	0	0	0	0	0	100	0	0	0	0	0	0	99.36	0	0	100	0	0	0	0	0	0	0	0	0	0	100	0	0
sh16sh540	sh16sh540	96.5	0	0	0	99.62	0	0	0	0	0	100	0	0	0	0	0	0	0	0	0	0	0	0	0	100	0	0	0	0	0	0	99.36	0	0	100	0	0	0	0	0	0	0	0	0	0	100	0	0
sh16sh534	sh16sh534	96.5	0	0	0	99.62	0	0	0	0	0	100	0	0	0	0	0	0	0	0	0	0	0	0	0	100	0	0	0	0	0	0	99.36	0	0	100	0	0	0	0	0	0	0	0	0	0	100	0	0
sh16sh529	sh16sh529	96.5	0	0	0	99.62	0	0	0	0	0	100	0	0	0	0	0	0	0	0	0	0	0	0	0	100	0	0	0	0	0	0	99.36	0	0	100	0	0	0	0	0	0	0	0	0	0	100	0	0
sh16sh506	sh16sh506	96.15	0	0	0	99.62	0	0	0	0	0	0	0	0	0	0	0	0	0	0	0	0	0	0	0	100	0	0	0	0	0	0	99.36	0	0	0	0	0	0	0	0	0	0	0	0	0	100	0	0
sh16sh336	sh16sh336	96.15	0	0	0	99.62	0	0	0	0	0	0	0	0	0	0	0	0	0	0	0	0	0	0	0	100	0	0	0	0	0	0	99.36	0	0	0	0	0	0	0	0	0	0	0	0	0	100	0	0
sh16sh309	sh16sh309	96.5	0	0	0	99.62	0	0	0	0	0	100	0	0	0	0	0	0	0	0	0	0	0	0	0	100	0	0	0	0	0	0	99.36	0	0	100	0	0	0	0	0	0	0	0	0	0	100	0	0
sh16sh308	sh16sh308	96.5	0	0	0	99.62	0	0	0	0	0	100	0	0	0	0	0	0	0	0	0	0	0	0	0	100	0	0	0	0	0	0	99.36	0	0	100	0	0	0	0	0	0	0	0	0	0	100	0	0
sh16sh306	sh16sh306	96.15	0	0	0	99.62	0	0	0	0	0	0	0	0	0	0	0	0	0	0	0	0	0	0	0	100	0	0	0	0	0	0	99.36	0	0	0	0	0	0	0	0	0	0	0	0	0	100	0	0
sh16sh303	sh16sh303	96.5	0	0	0	99.62	0	0	0	0	0	99.62	0	0	0	0	0	0	0	0	0	0	0	0	0	100	0	0	0	0	0	0	0	0	0	100	0	0	0	0	0	0	0	0	0	100	100	0	0
sh16sh302	sh16sh302	96.5	0	0	0	99.62	0	0	0	0	0	99.62	0	0	0	0	0	0	0	0	0	0	0	0	0	100	0	0	0	0	0	0	99.36	0	0	100	0	0	0	0	0	0	0	0	0	100	100	0	0
sh16sh301	sh16sh301	96.5	0	0	0	99.62	0	0	0	0	0	99.62	0	0	0	0	0	0	0	0	0	0	0	0	0	100	0	0	0	0	0	0	99.36	0	0	100	0	0	0	0	0	0	0	0	0	100	100	0	0
sh16sh300	sh16sh300	96.5	0	0	0	99.62	0	0	0	0	0	99.62	0	0	0	0	0	0	0	0	0	0	0	0	0	100	0	0	0	0	0	0	99.36	0	0	100	0	0	0	0	0	0	0	0	0	100	100	0	0
sh16sh299	sh16sh299	96.5	0	0	0	99.62	0	0	0	0	0	99.62	0	0	0	0	0	0	0	0	0	0	0	0	0	100	0	0	0	0	0	0	99.36	0	0	100	0	0	0	0	0	0	0	0	0	0	100	0	0
sh16sh298	sh16sh298	96.5	0	0	0	99.62	0	0	0	0	0	99.62	0	0	0	0	0	0	0	0	0	0	0	0	0	100	0	0	0	0	0	0	99.36	0	0	100	0	0	0	0	0	0	0	0	0	0	100	0	0
sh16sh297	sh16sh297	96.5	0	0	0	99.62	0	0	0	0	0	99.62	0	0	0	0	0	0	0	0	0	0	0	0	0	100	0	0	0	0	0	0	99.36	0	0	100	0	0	0	0	0	0	0	0	0	100	100	0	0
sh16sh296	sh16sh296	96.5	0	0	0	99.62	0	0	0	0	0	99.62	0	0	0	0	0	0	0	0	0	0	0	0	0	100	0	0	0	0	0	0	99.36	0	0	100	0	0	0	0	0	0	0	0	0	0	100	0	0
sh16sh295	sh16sh295	96.5	0	0	0	99.62	0	0	0	0	0	99.62	0	0	0	0	0	0	0	0	0	0	0	0	0	100	0	0	0	0	0	0	99.36	0	0	100	0	0	0	0	0	0	0	0	0	100	100	0	0
sh16sh294	sh16sh294	96.5	0	0	0	99.62	0	0	0	0	0	99.62	0	0	0	0	0	0	0	0	0	0	0	0	0	100	0	0	0	0	0	0	99.36	0	0	100	0	0	0	0	0	0	0	0	0	100	100	0	0
sh16sh293	sh16sh293	96.5	0	0	0	99.62	0	0	0	0	0	99.62	0	0	0	0	0	0	0	0	0	0	0	0	0	100	0	0	0	0	0	0	99.36	0	0	100	0	0	0	0	0	0	0	0	0	0	100	0	0
sh16sh292	sh16sh292	96.5	0	0	0	99.62	0	0	0	0	0	99.62	0	0	0	0	0	0	0	0	0	0	0	0	0	100	0	0	0	0	0	0	99.36	0	0	100	0	0	0	0	0	0	0	0	0	100	100	0	0
sh16sh291	sh16sh291	96.5	0	0	0	99.62	0	0	0	0	0	99.62	0	0	0	0	0	0	0	0	0	0	0	0	0	100	0	0	0	0	0	0	99.36	0	0	100	0	0	0	0	0	0	0	0	0	100	100	0	0
sh16sh290	sh16sh290	96.5	0	0	0	99.62	0	0	0	0	0	99.62	0	0	0	0	0	0	0	0	0	0	0	0	0	100	0	0	0	0	0	0	99.36	0	0	100	0	0	0	0	0	0	0	0	0	100	100	0	0
sh16sh289	sh16sh289	96.5	0	0	0	99.62	0	0	0	0	0	99.62	0	0	0	0	0	0	0	0	0	0	0	0	0	100	0	0	0	0	0	0	99.36	0	0	100	0	0	0	0	0	0	0	0	0	100	100	0	0
sh16sh288	sh16sh288	96.5	0	0	0	99.62	0	0	0	0	0	99.62	0	0	0	0	0	0	0	0	0	0	0	0	0	100	0	0	0	0	0	0	99.36	0	0	100	0	0	0	0	0	0	0	0	0	100	100	0	0
sh16sh287	sh16sh287	96.5	0	0	0	99.62	0	0	0	0	0	99.62	0	0	0	0	0	0	0	0	0	0	0	0	0	100	0	0	0	0	0	0	99.36	0	0	100	0	0	0	0	0	0	0	0	0	100	100	0	0
sh16sh286	sh16sh286	96.5	0	0	0	99.62	0	0	0	0	0	99.62	0	0	0	0	0	0	0	0	0	0	0	0	0	100	0	0	0	0	0	0	99.36	0	0	100	0	0	0	0	0	0	0	0	0	100	100	0	0
sh16sh285	sh16sh285	96.5	0	0	0	99.62	0	0	0	0	0	99.62	0	0	0	0	0	0	0	0	0	0	0	0	0	100	0	0	0	0	0	0	99.36	0	0	100	0	0	0	0	0	0	0	0	0	100	100	0	0
sh16sh284	sh16sh284	96.5	0	0	0	99.62	0	0	0	0	0	99.62	0	0	0	0	0	0	0	0	0	0	0	0	0	100	0	0	0	0	0	0	99.36	0	0	100	0	0	0	0	0	0	0	0	0	100	100	0	0
sh16sh283	sh16sh283	96.5	0	0	0	99.62	0	0	0	0	0	99.62	95.92	0	0	0	0	0	0	0	100	0	0	0	0	100	0	0	0	0	0	0	99.36	0	0	100	0	0	0	0	0	0	99.26	0	0	100	100	0	100
sh16sh281	sh16sh281	96.5	0	0	0	99.62	0	0	0	0	0	99.62	0	0	0	0	0	0	0	0	0	0	0	0	0	100	0	0	0	0	0	0	99.36	0	0	100	0	0	0	0	0	0	0	0	0	100	100	0	0
sh16sh280	sh16sh280	96.5	0	0	0	99.62	0	0	0	0	0	99.62	0	0	0	0	0	0	0	0	0	0	0	0	0	100	0	0	0	0	0	0	99.36	0	0	100	0	0	0	0	0	0	0	0	0	100	100	0	0
sh16sh279	sh16sh279	96.5	0	0	0	99.62	0	0	0	0	0	99.62	0	0	0	0	0	0	0	0	0	0	0	0	0	100	0	0	0	0	0	0	99.36	0	0	100	0	0	0	0	0	0	0	0	0	0	100	0	0
sh16sh278	sh16sh278	96.5	0	0	0	99.62	0	0	0	0	0	99.62	0	0	0	0	0	0	0	0	0	0	0	0	0	100	0	0	0	0	0	0	99.36	0	0	100	0	0	0	0	0	0	0	0	0	100	100	0	0
sh16sh277	sh16sh277	96.5	0	0	0	99.62	0	0	0	0	0	99.62	0	0	0	0	0	0	0	0	0	0	0	0	0	100	0	0	0	0	0	0	99.36	0	0	100	0	0	0	0	0	0	0	0	0	100	100	0	0
sh16sh276	sh16sh276	96.5	0	0	0	99.62	0	0	0	0	0	99.62	0	0	0	0	0	0	0	0	0	0	0	0	0	100	0	0	0	0	0	0	99.36	0	0	100	0	0	0	0	0	0	0	0	0	100	100	0	0
sh16sh275	sh16sh275	96.5	0	0	0	99.62	0	0	0	0	0	99.62	0	0	0	0	0	0	0	0	0	0	0	0	0	100	0	0	0	0	0	0	99.36	0	0	100	0	0	0	0	0	0	0	0	0	100	100	0	0
sh16sh274	sh16sh274	96.5	0	0	0	99.62	0	0	0	0	0	99.62	0	0	0	0	0	0	0	0	0	0	0	0	0	100	0	0	0	0	0	0	99.36	0	0	100	0	0	0	0	0	0	0	0	0	100	100	0	0
sh16sh273	sh16sh273	96.5	0	0	0	99.62	0	0	0	0	0	99.62	0	0	0	0	0	0	0	0	0	0	0	0	0	100	0	0	0	0	0	0	99.36	0	0	100	0	0	0	0	0	0	0	0	0	100	100	0	0
sh16sh272	sh16sh272	96.5	0	0	0	99.62	0	0	0	0	0	99.62	0	0	0	0	0	0	0	0	0	0	0	0	0	100	0	0	0	0	0	0	99.36	0	0	100	0	0	0	0	0	0	0	0	0	100	100	0	0
sh16sh271	sh16sh271	96.5	0	0	0	99.62	0	0	0	0	0	99.62	0	0	0	0	0	0	0	0	0	0	0	0	0	100	0	0	0	0	0	0	99.36	0	0	100	0	0	0	0	0	0	0	0	0	0	100	0	0
sh16sh270	sh16sh270	96.5	0	0	0	99.62	0	0	0	0	0	99.62	0	0	0	0	0	0	0	0	0	0	0	0	0	100	0	0	0	0	0	0	99.36	0	0	100	0	0	0	0	0	0	0	0	0	0	100	0	0
sh16sh269	sh16sh269	96.5	0	0	0	99.62	0	0	0	0	0	99.62	0	0	0	0	0	0	0	0	0	0	0	0	0	100	0	0	0	0	0	0	99.36	0	0	100	0	0	0	0	0	0	0	0	0	0	100	0	0
sh16sh268	sh16sh268	96.5	0	0	0	99.62	0	0	0	0	0	99.62	0	0	0	0	0	0	0	0	0	0	0	0	0	100	0	0	0	0	0	0	99.36	0	0	100	0	0	0	0	0	0	0	0	0	100	100	0	0
sh16sh267	sh16sh267	96.5	0	0	0	99.62	0	0	0	0	0	99.62	0	0	0	0	0	0	0	0	0	0	0	0	0	100	0	0	0	0	0	0	99.36	0	0	100	0	0	0	0	0	0	0	0	0	100	100	0	0
sh16sh266	sh16sh266	96.5	0	0	0	99.62	0	0	0	0	0	99.62	0	0	0	0	0	0	0	0	0	0	0	0	0	100	0	0	0	0	0	0	99.36	0	0	100	0	0	0	0	0	0	0	0	0	100	100	0	0
sh16sh265	sh16sh265	96.5	0	0	0	99.62	0	0	0	0	0	99.62	0	0	0	0	0	0	0	0	0	0	0	0	0	100	0	0	0	0	0	0	99.36	0	0	100	0	0	0	0	0	0	0	0	0	0	100	0	0
sh16sh264	sh16sh264	96.5	0	0	0	99.62	0	0	0	0	0	99.62	0	0	0	0	0	0	0	0	0	0	0	0	0	100	0	0	0	0	0	0	99.36	0	0	100	0	0	0	0	0	0	0	0	0	0	100	0	0
sh16sh262	sh16sh262	96.5	0	0	0	99.62	0	0	0	0	0	99.62	0	0	0	0	0	0	0	0	0	0	0	0	0	100	0	0	0	0	0	0	99.36	0	0	100	0	0	0	0	0	0	0	0	0	100	100	0	0
sh16sh258	sh16sh258	96.15	0	0	0	99.62	0	0	0	0	0	0	0	0	0	0	0	0	0	0	0	0	0	0	0	100	0	0	0	0	0	0	99.36	0	0	0	0	0	0	0	0	0	0	0	0	0	100	0	0
sh16sh255	sh16sh255	96.15	0	0	0	99.62	0	0	0	0	0	0	0	0	0	0	0	0	0	0	0	0	0	0	0	100	0	0	0	0	0	0	99.36	0	0	0	0	0	0	0	0	0	0	0	0	0	100	0	0
sh16sh009	sh16sh009	96.5	0	0	0	99.62	0	0	0	0	0	100	0	0	0	0	0	0	0	0	0	0	0	0	0	100	0	0	0	0	0	0	99.36	0	0	100	0	0	0	0	0	0	0	0	0	0	100	0	0
sh16sh008	sh16sh008	96.5	0	0	0	99.62	0	0	0	0	0	100	0	0	0	0	0	0	0	0	0	0	0	0	0	100	0	0	0	0	0	0	99.36	0	0	100	0	0	0	0	0	0	0	0	0	0	100	0	0
sh16sh007	sh16sh007	96.5	0	0	0	99.62	0	0	0	0	0	100	0	0	0	0	0	0	0	0	0	0	0	0	0	100	0	0	0	0	0	0	99.36	0	0	100	0	0	0	0	0	0	0	0	0	0	100	0	0
sh16sh006	sh16sh006	96.5	0	0	0	99.62	0	0	0	0	0	100	0	0	0	0	0	0	0	0	0	0	0	0	0	100	0	0	0	0	0	0	99.36	0	0	100	0	0	0	0	0	0	0	0	0	0	100	0	0
sh16sh005	sh16sh005	96.5	0	0	0	99.62	0	0	0	0	0	100	0	0	0	0	0	0	0	0	0	0	0	0	0	100	0	0	0	0	0	0	99.36	0	0	100	0	0	0	0	0	0	0	0	0	0	100	0	0
sh16sh004	sh16sh004	96.5	0	0	0	99.62	0	0	0	0	0	100	0	0	0	0	0	0	0	0	0	0	0	0	0	100	0	0	0	0	0	0	99.36	0	0	100	0	0	0	0	0	0	0	0	0	0	100	0	0
sh16sh003	sh16sh003	96.5	0	0	0	99.62	0	0	0	0	0	100	0	0	0	0	0	0	0	0	0	0	0	0	0	100	0	0	0	0	0	0	99.36	0	0	100	0	0	0	0	0	0	0	0	0	0	100	0	0
sh16sh001	sh16sh001	96.5	0	0	0	99.62	0	0	0	0	0	100	0	0	0	0	0	0	0	0	0	0	0	0	0	100	0	0	0	0	0	0	99.36	0	0	100	0	0	0	0	0	0	0	0	0	0	100	0	0
sh15sh99	sh15sh99	96.15	0	0	0	99.62	0	0	0	0	0	0	0	0	0	0	0	0	0	0	0	0	0	0	0	100	0	0	0	0	0	0	99.36	0	0	0	0	0	0	0	0	0	0	0	0	0	100	0	0
sh15sh98	sh15sh98	96.15	0	0	0	99.62	0	0	0	0	0	0	0	0	0	0	0	0	0	0	0	0	0	0	0	100	0	0	0	0	0	0	99.36	0	0	0	0	0	0	0	0	0	0	0	0	0	100	0	0
sh15sh108	sh15sh108	96.15	0	0	0	99.62	0	0	0	0	0	0	0	0	0	0	0	0	0	0	0	0	0	0	0	100	0	0	0	0	0	0	99.36	0	0	0	0	0	0	0	0	0	0	0	0	0	100	0	0
sh15sh107	sh15sh107	96.15	0	0	0	99.62	0	0	0	0	0	0	0	0	0	0	0	0	0	0	0	0	0	0	0	100	0	0	0	0	0	0	99.36	0	0	0	0	0	0	0	0	0	0	0	0	0	100	0	0
sh15sh106	sh15sh106	96.15	0	0	0	99.62	0	0	0	0	0	0	0	0	0	0	0	0	0	0	0	0	0	0	0	100	0	0	0	0	0	0	99.36	0	0	0	0	0	0	0	0	0	0	0	0	0	100	0	0
sh15sh105	sh15sh105	96.15	0	0	0	99.62	0	0	0	0	0	0	0	0	0	0	0	0	0	0	0	0	0	0	0	100	0	0	0	0	0	0	99.36	0	0	0	0	0	0	0	0	0	0	0	0	0	100	0	0
sh15sh104	sh15sh104	96.15	0	0	0	99.62	0	0	0	0	0	0	0	0	0	0	0	0	0	0	0	0	0	0	0	100	0	0	0	0	0	0	99.36	0	0	0	0	0	0	0	0	0	0	0	0	0	100	0	0
sh15sh103	sh15sh103	96.15	0	0	0	99.62	0	0	0	0	0	0	0	0	0	0	0	0	0	0	0	0	0	0	0	100	0	0	0	0	0	0	99.36	0	0	0	0	0	0	0	0	0	0	0	0	0	100	0	0
sh15sh102	sh15sh102	96.15	0	0	0	99.62	0	0	0	0	0	0	0	0	0	0	0	0	0	0	0	0	0	0	0	100	0	0	0	0	0	0	99.36	0	0	0	0	0	0	0	0	0	0	0	0	0	100	0	0
sh15sh101	sh15sh101	96.15	0	0	0	99.62	0	0	0	0	0	0	0	0	0	0	0	0	0	0	0	0	0	0	0	100	0	0	0	0	0	0	99.36	0	0	0	0	0	0	0	0	0	0	0	0	0	100	0	0
sh15sh100	sh15sh100	96.15	0	0	0	99.62	0	0	0	0	0	0	0	0	0	0	0	0	0	0	0	0	0	0	0	100	0	0	0	0	0	0	99.36	0	0	0	0	0	0	0	0	0	0	0	0	0	100	0	0
sh14sh045	sh14sh045	96.15	0	0	0	99.62	0	0	0	0	0	0	0	0	0	0	0	0	0	0	0	0	0	0	0	100	0	0	0	0	0	0	99.36	0	0	0	0	0	0	0	0	0	0	0	0	0	100	0	0
sh14sh043	sh14sh043	96.15	0	0	0	99.62	0	0	0	0	0	0	0	0	0	0	0	0	0	0	0	0	0	0	0	100	0	0	0	0	0	0	99.36	0	0	0	0	0	0	0	0	0	0	0	0	0	100	0	0
sh14sh038	sh14sh038	96.5	0	0	0	99.62	0	0	0	0	0	100	0	0	0	0	0	0	0	0	0	0	100	0	0	0	0	0	0	0	0	0	99.36	0	0	100	0	0	0	0	0	0	0	0	0	0	100	0	0
sh14sh004	sh14sh004	96.5	0	0	0	99.62	0	0	0	0	0	100	0	0	0	0	0	0	0	0	0	0	100	0	0	0	0	0	0	0	0	0	99.36	0	0	100	0	0	0	0	0	0	0	0	0	0	100	0	0
sh14sh003	sh14sh003	96.5	0	0	0	99.62	0	0	0	0	0	100	0	0	0	0	0	0	0	0	0	0	100	0	0	0	0	0	0	0	0	0	99.36	0	0	100	0	0	0	0	0	0	0	0	0	0	100	0	0
sh13sh180	sh13sh180	0	0	0	0	99.62	0	0	0	0	0	0	0	0	0	0	0	0	0	0	0	0	0	0	0	0	0	0	0	0	100	0	99.36	0	0	0	0	0	0	0	0	0	0	0	0	0	0	0	0
sh13sh178	sh13sh178	96.5	0	0	0	99.62	0	0	0	0	0	100	0	0	0	0	0	0	0	0	0	0	100	0	0	0	0	0	0	0	0	0	99.36	0	0	100	0	0	0	0	0	0	0	0	0	0	100	0	0
sh13sh147	sh13sh147	96.15	0	0	0	99.62	0	0	0	0	0	0	0	0	0	0	0	0	0	0	0	0	0	0	0	100	0	0	0	0	0	0	99.36	0	0	0	0	0	0	0	0	0	0	0	0	0	100	0	0
sh13sh135	sh13sh135	96.5	0	0	0	99.62	0	0	0	0	0	100	0	0	0	0	0	0	0	0	0	0	0	0	0	100	0	0	0	0	0	0	99.36	0	0	100	0	0	0	0	0	0	0	0	0	0	100	0	0
sh13sh134	sh13sh134	96.5	0	0	0	99.62	0	0	0	0	0	100	0	0	0	0	0	0	0	0	0	0	0	0	0	100	0	0	0	0	0	100	99.36	0	0	100	0	0	0	0	0	0	0	0	0	0	100	0	0
sh13D178	41sh13D178	96.5	0	0	0	99.62	0	0	0	0	0	100	0	0	0	0	0	0	0	0	0	0	100	0	0	0	0	0	0	0	0	0	99.36	0	0	100	0	0	0	0	0	97.96	0	0	0	0	100	0	0
sh12sh284	sh12sh284	96.5	0	0	0	99.62	0	0	0	0	0	0	0	0	0	0	0	0	0	0	0	0	0	0	0	100	0	0	0	0	0	0	99.36	0	0	0	0	0	0	0	0	0	0	0	0	0	0	0	0
sh12sh252	sh12sh252	96.5	0	0	0	99.62	0	0	0	0	0	0	0	0	0	0	0	0	0	0	0	0	0	0	0	0	0	0	0	0	0	0	99.36	0	0	0	0	0	0	0	0	0	0	0	0	0	0	0	0
sh12sh112	sh12sh112	0	0	0	0	99.62	0	0	0	0	0	0	0	0	0	0	0	0	0	0	0	0	0	0	0	0	0	0	0	0	100	0	99.36	0	0	0	0	0	0	0	0	0	0	0	0	0	0	0	0
sh12sh051	sh12sh051	96.5	0	0	0	99.62	0	0	0	0	0	100	0	0	0	0	0	0	0	0	0	0	100	0	0	0	0	0	0	0	0	0	99.36	0	0	100	0	0	0	0	0	0	0	0	0	0	100	0	0
sh12sh046	sh12sh046	96.5	0	0	0	99.62	0	0	0	0	0	100	0	0	0	0	0	0	0	0	0	0	100	0	0	0	0	0	0	0	0	0	99.36	0	0	100	0	0	0	0	0	0	0	0	0	0	100	0	0
sh12D205	41sh12D205	96.5	0	0	0	99.62	0	0	0	0	0	100	0	0	0	0	0	0	0	0	0	0	0	0	0	100	0	0	0	0	0	0	99.36	0	0	100	0	0	0	0	0	97.96	0	0	0	0	100	0	0
sh11sh488	sh11sh488	96.5	0	0	0	99.62	0	0	0	0	0	0	0	0	0	0	0	0	0	0	0	0	0	0	0	100	0	0	0	0	0	0	99.36	0	0	0	0	0	0	0	0	0	0	0	0	0	0	0	0
sh11sh487	sh11sh487	96.5	0	0	0	99.62	0	0	0	0	0	0	0	0	0	0	0	0	0	0	0	0	0	0	0	100	0	0	0	0	0	0	99.36	0	0	0	0	0	0	0	0	0	0	0	0	100	0	0	0
sh11sh418	sh11sh418	96.5	0	0	0	99.62	0	0	0	0	0	0	0	0	0	0	0	0	0	0	0	0	0	0	0	100	0	0	0	0	0	0	99.36	0	0	0	0	0	0	0	0	0	0	0	0	100	0	0	0
sh11sh374	sh11sh374	0	0	0	0	0	0	0	0	0	0	0	0	0	0	0	0	0	0	0	0	0	0	0	0	100	0	0	0	0	0	0	0	0	0	100	0	0	99.36	0	0	0	0	0	0	0	0	0	0
sh11sh290	sh11sh290	96.5	0	0	0	99.62	0	0	0	0	0	0	0	0	0	0	0	0	0	0	0	0	0	0	0	100	0	0	0	0	0	0	99.36	0	0	0	0	0	0	0	0	0	0	0	0	0	0	0	0
sh11sh225	sh11sh225	96.5	0	0	0	99.62	0	0	0	0	0	0	0	0	0	0	0	0	0	0	0	0	0	0	0	100	0	0	0	0	0	0	99.36	0	0	0	0	0	0	0	0	0	0	0	0	0	0	0	0
sh11sh221	sh11sh221	96.5	0	0	0	99.62	0	0	0	0	0	100	0	0	0	0	0	0	0	0	0	0	100	0	0	0	0	0	0	0	0	0	99.36	0	0	100	0	0	0	0	0	0	0	0	0	0	100	0	0
sh11sh211	sh11sh211	96.5	0	0	0	99.62	0	0	0	0	0	0	0	0	0	0	0	0	0	0	0	0	0	0	0	100	0	0	0	0	0	0	99.36	0	0	0	0	0	0	0	0	0	0	0	0	0	0	0	0
sh11sh125	sh11sh125	96.5	0	0	0	99.62	0	0	0	0	0	0	0	0	0	0	0	0	0	0	0	0	0	0	0	100	0	0	0	0	0	0	99.36	0	0	0	0	0	0	0	0	0	0	0	0	100	0	0	0
sh11sh103	sh11sh103	96.5	0	0	0	99.62	0	0	0	0	0	0	0	0	0	0	0	0	0	0	0	0	0	0	0	100	0	0	0	0	0	0	99.36	0	0	0	0	0	0	0	0	0	0	0	0	0	0	0	0
sh11sh079	sh11sh079	96.5	0	0	0	99.62	0	0	0	0	0	100	0	0	0	0	0	0	0	0	0	0	0	0	0	100	0	0	0	0	0	0	99.36	0	0	100	0	0	0	0	0	0	0	0	0	0	100	0	0
sh10sh304	sh10sh304	0	0	0	0	99.62	0	0	0	0	0	0	0	0	0	0	0	0	0	0	0	0	0	0	0	100	0	0	0	0	0	0	99.36	0	0	0	0	0	0	0	0	0	0	0	0	0	0	0	0
sh10sh294	sh10sh294	96.5	0	0	0	99.62	0	0	0	0	0	100	0	0	0	0	0	0	0	0	0	0	0	0	0	100	0	0	0	0	0	0	99.36	0	0	100	0	0	0	0	0	0	0	0	0	0	100	0	0
sh10sh274	sh10sh274	96.5	0	0	0	99.62	0	0	0	0	0	100	0	0	0	0	0	0	0	0	0	0	0	0	0	100	0	0	0	0	0	0	99.36	0	0	100	0	0	0	0	0	0	0	0	0	0	100	0	0
sh10sh266	sh10sh266	0	0	0	0	99.62	0	0	0	0	0	0	0	0	0	0	0	0	0	0	0	0	0	0	0	100	0	0	0	0	0	0	99.36	0	0	0	0	0	0	0	0	97.96	0	0	0	0	0	0	0
sh10sh256	sh10sh256	0	0	0	0	99.62	0	0	0	0	0	0	0	0	0	0	0	0	0	0	0	0	0	0	0	100	0	0	0	0	0	0	99.36	0	0	0	0	0	0	0	0	0	0	0	0	0	0	0	0
sh10sh253	sh10sh253	96.5	0	0	0	99.62	0	0	0	0	0	0	0	0	0	0	0	0	0	0	0	0	0	0	0	100	0	0	0	0	0	0	99.36	0	0	0	0	0	0	0	0	0	0	0	0	0	0	0	0
sh10sh229	sh10sh229	0	0	0	0	99.62	0	0	0	0	0	0	0	0	0	0	0	0	0	0	0	0	0	0	0	100	0	0	0	0	0	0	99.36	0	0	0	0	0	0	0	0	0	0	0	0	0	0	0	0
sh10sh217	sh10sh217	96.5	0	0	0	99.62	0	0	0	0	0	0	0	0	0	0	0	0	0	0	0	0	0	0	0	100	0	0	0	0	0	0	99.36	0	0	0	0	0	0	0	0	0	0	0	0	0	0	0	0
sh10sh176	sh10sh176	96.5	0	0	0	99.62	0	0	0	0	0	100	0	0	0	0	0	0	0	0	0	0	0	0	0	100	0	0	0	0	0	0	99.36	0	0	100	0	0	0	0	0	97.96	0	0	0	0	100	0	0
sh10sh147	sh10sh147	0	0	0	0	0	0	0	0	0	0	0	0	0	0	0	0	0	0	0	0	0	0	0	0	100	0	0	0	0	0	0	0	0	0	0	0	0	0	0	0	0	0	0	0	0	0	0	0
sh10sh126	sh10sh126	0	0	0	0	0	0	0	0	0	0	0	0	0	0	0	0	0	0	0	0	0	0	0	0	100	0	0	0	0	0	0	0	0	0	0	0	0	0	0	0	0	0	0	0	0	0	0	0
sh10sh108	sh10sh108	0	0	0	0	0	0	0	0	0	0	0	0	0	0	0	0	0	0	0	0	0	0	0	0	100	0	0	0	0	0	0	0	0	0	0	0	0	0	0	0	0	0	0	0	0	0	0	0
sh09sh134	sh09sh134	0	0	0	0	99.62	0	0	0	0	0	0	0	0	0	0	0	0	0	0	0	0	0	0	0	0	0	0	0	0	0	0	99.36	0	0	0	0	0	0	0	0	0	0	0	0	0	0	0	0
RY184	RY184	96.5	0	0	0	99.62	0	0	0	0	0	100	0	0	0	0	0	0	0	0	0	0	0	0	0	0	0	0	0	0	100	0	99.36	0	0	100	0	0	0	0	0	0	0	0	0	0	100	0	0
R98	WH39	0	0	0	0	99.62	0	0	0	0	0	0	0	100	0	0	0	0	0	0	0	0	0	0	100	0	0	0	0	0	100	0	99.36	0	0	0	0	0	0	0	0	0	0	0	0	0	0	0	0
R93	2013ZD005	0	0	0	0	99.62	0	0	0	0	0	0	0	0	0	0	0	0	0	0	0	0	0	0	0	0	0	0	0	0	0	0	99.36	0	0	0	0	0	0	0	0	0	0	0	0	0	0	0	0
R92	2013ZD002	0	0	0	0	0	0	0	0	0	0	0	0	0	0	0	0	0	0	0	0	0	0	0	0	0	0	0	0	0	100	0	0	0	0	0	0	0	0	0	0	0	0	0	0	0	0	0	0
R91	2013ZD001	0	0	0	0	0	0	0	0	0	0	0	0	0	0	0	0	0	0	0	0	0	0	0	0	0	0	0	0	0	100	0	0	0	0	0	0	0	0	0	0	0	0	0	0	0	0	0	0
R89	230714	0	0	0	0	99.62	0	0	0	0	0	0	0	100	0	0	0	0	0	0	0	0	0	0	0	0	0	0	0	0	0	0	99.36	0	0	0	0	0	0	0	0	0	0	0	0	0	0	0	0
R86	230610	0	0	0	0	99.62	0	0	0	0	0	0	0	100	0	0	0	0	0	0	0	0	0	0	0	0	0	0	0	0	0	0	99.36	0	0	0	0	0	0	0	0	0	0	0	0	0	0	0	0
R84	230417	0	0	0	0	99.62	0	0	0	0	0	0	0	100	0	0	0	0	0	0	0	0	0	0	0	0	0	0	0	0	0	0	99.36	0	0	0	0	0	0	0	0	0	0	0	0	0	0	0	0
R83	230424	0	0	0	0	99.62	0	0	0	0	0	0	0	100	0	0	0	0	0	0	0	0	0	0	0	0	0	0	0	0	0	0	99.36	0	0	0	0	0	0	0	0	0	0	0	0	0	0	0	0
R69	sh07sh095	0	0	0	0	99.62	0	0	0	0	0	0	0	100	0	0	0	0	0	0	0	0	0	0	0	0	0	0	0	0	100	0	99.36	0	0	0	0	0	0	0	0	0	0	0	0	0	0	0	0
R55	sh12sh240(GX12240)	0	0	0	0	0	0	0	0	0	0	0	0	0	0	0	0	0	0	0	0	0	0	0	0	0	0	0	0	0	0	0	0	0	0	0	0	0	0	0	0	0	0	0	0	0	0	0	0
R53	sn0957	95.1	0	0	0	99.62	0	0	0	0	0	100	0	0	0	0	0	0	0	0	0	0	0	0	0	0	0	0	100	0	0	0	99.36	0	0	100	0	0	0	0	0	0	0	0	0	0	100	0	0
R52	sn0954	95.1	0	0	0	99.62	0	0	0	0	0	100	0	0	0	0	0	0	0	0	0	0	0	0	0	100	0	0	100	0	0	0	99.36	0	0	100	0	0	0	0	0	0	0	0	0	0	100	0	0
R51	sn1010	0	0	0	0	99.62	0	0	0	0	0	0	0	100	0	0	0	0	0	0	0	0	0	0	0	100	0	0	0	0	0	0	99.36	0	0	0	0	0	0	0	0	0	0	0	0	0	0	0	0
R50	sn0905	0	0	0	0	99.62	0	0	0	0	0	0	0	100	0	0	0	0	0	0	0	0	0	0	0	0	0	0	0	0	100	0	99.36	0	0	0	0	0	0	0	0	0	0	0	0	0	0	0	0
R49	20122H071(BJ2012071)	96.5	0	0	0	99.62	0	0	0	0	0	0	0	100	0	0	0	0	0	0	0	0	0	0	0	100	0	0	0	0	0	0	99.36	0	0	0	0	0	0	0	0	0	0	0	0	0	0	0	0
R44	2010015(BJ2010015)	96.5	0	0	0	99.62	0	0	0	0	0	0	0	100	0	0	0	0	0	0	0	0	0	0	0	100	0	0	0	0	0	0	99.36	0	0	0	0	0	0	0	0	0	0	0	0	0	0	0	0
R43	2009111(BJ2009111)	96.5	0	0	0	99.62	0	0	0	0	0	0	0	100	0	0	0	0	0	0	0	0	0	0	0	100	0	0	0	0	0	0	99.36	0	0	0	0	0	0	0	0	0	0	0	0	0	0	0	0
R42	20092H105(BJ2009105)	96.5	0	0	0	99.62	0	0	0	0	0	0	0	100	0	0	0	0	0	0	0	0	0	0	0	0	0	0	0	0	0	0	99.36	0	0	0	0	0	0	0	0	0	0	0	0	0	0	0	0
R41	20082H086(BJ2008086)	0	0	0	0	99.62	0	0	0	0	0	0	0	100	0	0	0	0	0	0	0	0	0	0	0	0	0	0	0	0	100	0	99.36	0	0	0	0	0	0	0	0	0	0	0	0	0	0	0	0
R40	20082H070(BJ2008070)	0	0	0	0	99.62	0	0	0	0	0	0	0	100	0	0	0	0	0	0	0	0	0	0	0	0	0	0	0	0	100	0	99.36	0	0	0	0	0	0	0	0	0	0	0	0	0	0	0	0
R39	20082H062(BJ2008062)	0	0	0	0	99.62	0	0	0	0	0	0	0	100	0	0	0	0	0	0	0	0	0	0	0	0	0	0	0	0	0	0	99.36	0	0	0	0	0	0	0	0	0	0	0	0	0	0	0	0
R38	20072H025(BJ2007025)	0	0	0	0	99.62	0	0	0	0	0	0	0	100	0	0	0	0	0	0	0	0	0	0	0	100	0	0	0	0	0	0	99.36	0	0	0	0	0	0	0	0	0	0	0	0	0	0	0	0
R34	20062H019(BJ2006019)	0	0	0	0	0	0	0	0	0	0	0	0	0	0	0	0	0	0	0	0	0	0	0	0	100	0	0	0	0	0	0	0	0	0	0	0	0	0	0	0	0	0	0	0	0	0	0	0
R33	20052H202(BJ2005202)	0	0	0	0	99.62	0	0	0	0	0	0	0	100	0	0	0	0	0	0	0	0	0	0	0	0	0	0	0	0	0	0	99.36	0	0	0	0	0	0	0	0	0	0	0	0	0	0	0	0
R31	1951（BJ1951）	0	0	0	0	99.62	0	0	0	0	0	0	0	100	0	0	0	0	0	0	0	0	0	0	0	0	0	100	0	0	0	0	99.36	0	0	0	0	0	0	0	0	0	0	0	0	0	0	0	0
R27	13SY302	96.5	0	0	0	0	0	0	0	0	0	0	0	0	0	0	0	0	0	0	0	0	0	0	0	0	0	0	0	0	0	0	0	100	0	0	0	0	0	0	0	0	0	0	0	0	0	0	0
R26	x7	96.5	0	0	0	99.62	0	0	0	0	0	0	0	100	0	0	0	0	0	0	0	0	0	0	0	100	0	0	0	0	0	0	99.36	0	0	0	0	0	0	0	0	0	0	0	0	0	0	0	0
R21	sn0606	0	0	0	0	99.62	0	0	0	0	0	0	0	100	0	0	0	0	0	0	0	0	0	0	0	0	0	0	0	0	100	0	99.36	0	0	0	0	0	0	0	0	0	0	0	0	0	0	0	0
R20	sn0702	96.5	0	0	0	99.62	0	0	0	0	0	0	0	100	0	0	0	0	0	0	0	0	0	0	0	100	0	0	0	0	0	0	99.36	0	0	0	0	0	0	0	0	0	0	0	0	0	0	0	0
R137	2008111(XJ08111)	0	0	0	0	99.62	0	0	0	0	0	0	0	100	0	0	0	0	0	0	0	0	0	0	0	100	0	0	0	0	0	0	99.36	0	0	0	0	0	0	0	0	97.96	0	0	0	0	0	0	0
R133	230611	0	0	0	0	99.62	0	0	0	0	0	0	0	100	0	0	0	0	0	0	0	0	0	0	0	0	0	0	0	0	100	0	99.36	0	0	0	0	0	0	0	0	0	0	0	0	0	0	0	0
R13	sn1105	96.5	0	0	0	99.62	0	0	0	0	0	0	0	100	0	0	0	0	0	0	0	0	0	0	0	100	0	0	0	0	0	0	99.36	0	0	0	0	0	0	0	0	0	0	0	0	0	0	0	0
R118	2012072(XJ12072)	0	0	0	0	99.62	0	0	0	0	0	0	0	0	0	0	0	0	0	0	0	0	0	0	0	0	0	0	0	0	0	0	99.36	0	0	0	0	0	0	0	0	0	0	0	0	0	0	0	0
R117	2012251(XJ12251)	0	0	0	0	99.62	0	0	0	0	0	0	0	0	0	0	0	0	0	0	0	0	0	0	0	0	0	0	0	0	100	0	99.36	0	0	0	0	0	0	0	0	0	0	0	0	0	0	0	0
R116	2012250(XJ12250)	0	0	0	0	99.62	0	0	0	0	0	0	0	0	0	0	0	0	0	0	0	0	0	0	0	0	0	0	0	0	100	0	99.36	0	0	0	0	0	0	0	0	0	0	0	0	0	0	0	0
R115	2012249(XJ12249)	0	0	0	0	99.62	0	0	0	0	0	0	0	0	0	0	0	0	0	0	0	0	0	0	0	0	0	0	0	0	100	0	99.36	0	0	0	0	0	0	0	0	0	0	0	0	0	0	0	0
R114	2012156(XJ12156)	0	0	0	0	99.62	0	0	0	0	0	0	0	0	0	0	0	0	0	0	0	0	0	0	0	0	0	0	0	0	100	0	99.36	0	0	0	0	0	0	0	0	0	0	0	0	0	0	0	0
R112	XJSS1	0	0	0	0	99.62	0	0	0	0	0	0	0	0	0	0	0	0	0	0	0	0	0	0	0	0	0	0	0	0	0	0	99.36	0	0	0	0	0	0	0	0	0	0	0	0	0	0	0	0
R108	WH80	96.5	0	0	0	99.62	0	0	0	0	0	100	0	100	0	0	0	0	0	0	0	0	100	0	0	0	0	0	0	0	0	0	99.36	0	0	0	0	0	0	0	0	0	0	0	0	0	100	0	0
R107	WH72	96.5	0	0	0	99.62	0	0	0	0	0	0	0	100	0	0	0	0	0	0	0	0	0	0	0	100	0	0	0	0	0	0	99.36	0	0	0	0	0	0	0	0	0	0	0	0	0	0	0	0
R104	WH58	0	0	0	0	0	0	0	0	0	0	0	0	0	0	0	0	0	0	0	0	0	0	0	0	100	0	0	0	0	0	0	0	0	0	0	0	0	0	0	0	0	0	0	0	0	0	0	0
R103	WH29	96.15	0	0	0	99.62	0	0	0	0	0	0	0	100	0	0	0	0	0	0	0	0	0	0	0	100	0	0	0	0	0	0	99.36	0	0	0	0	0	0	0	0	0	0	0	0	0	100	0	0
R10	HNsh09202(HN09202)	96.5	0	0	0	99.62	0	0	0	0	0	0	0	100	0	0	0	0	0	0	0	0	0	0	0	100	0	0	0	0	0	0	99.36	0	0	0	0	0	0	0	0	0	0	0	0	0	0	0	0
R08	HNsh08183(HN08183)	0	0	0	0	99.62	0	0	0	0	0	0	0	100	0	0	0	0	0	0	0	0	0	0	0	100	0	0	0	0	0	0	99.36	0	0	0	0	0	0	0	0	0	0	0	0	0	0	0	0
lj16015	lj16015	0	0	0	0	99.62	0	0	0	0	0	0	0	0	0	0	0	0	0	0	0	0	0	0	0	0	0	0	0	0	100	0	99.36	0	0	0	0	0	0	0	0	0	0	0	0	0	0	0	0
lj16011	LJ16011	96.15	0	0	0	99.62	0	0	0	0	0	0	0	0	0	0	0	0	0	0	0	0	0	0	0	100	0	0	0	0	0	0	99.36	0	0	0	0	0	0	0	0	0	0	0	0	0	100	0	0
lj16007	LJ16007	96.15	0	0	0	99.62	0	0	0	0	0	0	0	0	0	0	0	0	0	0	0	0	0	0	0	100	0	0	0	0	0	0	99.36	0	0	0	0	0	0	0	0	0	0	0	0	0	100	0	0
lj14023	lj14023	0	0	0	0	99.62	0	0	0	0	0	0	0	0	0	0	0	0	0	0	0	0	0	0	0	0	0	0	0	0	100	0	99.36	0	0	0	0	0	0	0	0	0	0	0	0	0	0	0	0
lj13015	lj13015	0	0	0	0	99.62	0	0	0	0	0	0	0	0	0	0	0	0	0	0	0	0	0	0	0	0	0	0	0	0	100	0	99.36	0	0	0	0	0	0	0	0	0	0	0	0	0	0	0	0
lj11042	LJ11042	96.5	0	0	0	99.62	0	0	0	0	0	0	0	0	0	0	0	0	0	0	0	0	0	0	0	100	0	0	0	0	0	0	99.36	0	0	0	0	0	0	0	0	0	0	0	0	0	0	0	0
lj11031	LJ11031	96.5	0	0	0	99.62	0	0	0	0	0	0	0	0	0	0	0	0	0	0	0	0	0	0	0	100	0	0	0	0	0	0	99.36	0	0	0	0	0	0	0	0	0	0	0	0	0	0	0	0
lj11023	LJ11023	96.5	0	0	0	99.62	0	0	0	0	0	0	0	0	0	0	0	0	0	0	0	0	0	0	0	100	0	0	0	0	0	0	99.36	0	0	0	0	0	0	0	0	0	0	0	0	0	0	0	0
lj07024	LJ07024	0	0	0	0	99.62	0	0	0	0	0	0	0	0	0	0	0	0	0	0	0	0	0	0	0	100	0	0	0	0	0	0	99.36	0	0	0	0	0	0	0	0	0	0	0	0	0	0	0	0
HN12187	41sh12D187(HN12187)	96.5	0	0	0	99.62	0	0	0	0	0	100	0	0	0	0	0	0	0	0	0	0	100	0	0	0	0	0	0	0	0	0	99.36	0	0	100	0	0	0	0	0	0	0	0	0	0	100	0	0
HN09238	NHsh09238(HN09238)	0	0	0	0	99.62	0	0	0	0	0	0	0	0	0	0	0	0	0	0	0	0	0	0	0	0	0	0	0	0	0	0	99.36	0	0	0	0	0	0	0	0	0	0	0	0	0	0	0	0
HN09187	NHsh09187(HN09187)	0	0	0	0	99.62	0	0	0	0	0	0	0	0	0	0	0	0	0	0	0	0	0	0	0	0	0	0	0	0	0	0	99.36	0	0	0	0	0	0	0	0	0	0	0	0	0	0	0	0
HN08184	HNsh08184	0	0	0	0	99.62	0	0	0	0	0	0	0	0	0	0	0	0	0	0	0	0	0	0	0	100	0	0	0	0	0	0	99.36	0	0	0	0	0	0	0	0	0	0	0	0	0	0	0	0
BJ20092H102	20092H102	96.5	0	0	0	99.62	0	0	0	0	0	0	0	0	0	0	0	0	0	0	0	0	0	0	0	100	0	0	0	0	0	0	99.36	0	0	0	0	0	0	0	0	0	0	0	0	0	0	0	0
41sh13D174	41sh13D174	0	0	0	0	100	0	0	98.61	100	0	100	100	0	0	0	0	0	0	0	0	100	0	0	0	0	100	0	0	0	0	0	99.36	0	0	100	0	0	0	0	0	97.96	0	0	0	0	100	0	0
2020SXXXj	2020SXXXj	96.15	0	0	0	99.62	0	0	0	0	0	0	0	0	0	0	0	0	0	0	0	0	0	0	0	100	0	0	0	0	0	0	99.36	0	0	0	0	0	0	0	0	0	0	0	0	0	100	0	0
2020SXWSZ	2020SXWSZ	96.15	0	0	0	99.62	0	0	0	0	0	0	0	0	0	0	0	0	0	0	0	0	0	0	0	100	0	0	0	0	0	0	99.36	0	0	0	0	0	0	0	0	0	0	0	0	0	100	0	0
2020SXWbk	2020SXWbk	96.15	0	0	0	99.62	0	0	0	0	0	0	0	0	0	0	0	0	0	0	0	0	0	0	0	100	0	0	0	0	0	0	99.36	0	0	0	0	0	0	0	0	0	0	0	0	0	100	0	0
2020SXLYX	2020SXLYX	96.15	0	0	0	99.62	0	0	0	0	0	0	0	0	0	0	0	0	0	0	0	0	0	0	0	100	0	0	0	0	0	0	99.36	0	0	0	0	0	0	0	0	0	0	0	0	0	100	0	0
2020SXFB051	2020SXFB051	96.15	0	0	0	99.62	0	0	0	0	0	0	0	0	0	0	0	0	0	0	0	0	0	0	0	100	0	0	0	0	0	0	99.36	0	0	0	0	0	0	0	0	0	0	0	0	0	100	0	0
2020SXFB049	2020SXFB049	96.15	0	0	0	99.62	0	0	0	0	0	0	0	0	0	0	0	0	0	0	0	0	0	0	0	100	0	0	0	0	0	0	99.36	0	0	0	0	0	0	0	0	0	0	0	0	0	100	0	0
2020SXFB048	2020SXFB048	96.15	0	0	0	99.62	0	0	0	0	0	0	0	0	0	0	0	0	0	0	0	0	0	0	0	100	0	0	0	0	0	0	99.36	0	0	0	0	0	0	0	0	0	0	0	0	0	100	0	0
2020SXFB046	2020SXFB046	96.15	0	0	0	99.62	0	0	0	0	0	0	0	0	0	0	0	0	0	0	0	0	0	0	0	100	0	0	0	0	0	0	99.36	0	0	0	0	0	0	0	0	0	0	0	0	0	100	0	0
2020SXFB044	2020SXFB044	96.15	0	0	0	99.62	0	0	0	0	0	0	0	0	0	0	0	0	0	0	0	0	0	0	0	100	0	0	0	0	0	0	99.36	0	0	0	0	0	0	0	0	0	0	0	0	0	100	0	0
2020SXFB042	2020SXFB042	96.15	0	0	0	99.62	0	0	0	0	0	0	0	0	0	0	0	0	0	0	0	0	0	0	0	100	0	0	0	0	0	0	99.36	0	0	0	0	0	0	0	0	0	0	0	0	0	100	0	0
2020SXFB039	2020SXFB039	96.15	0	0	0	99.62	0	0	0	0	0	0	0	0	0	0	0	0	0	0	0	0	0	0	0	100	0	0	0	0	0	0	99.36	0	0	0	0	0	0	0	0	0	0	0	0	0	100	0	0
2020SXFB037	2020SXFB037	96.15	0	0	0	99.62	0	0	0	0	0	0	0	0	0	0	0	0	0	0	0	0	0	0	0	100	0	0	0	0	0	0	99.36	0	0	0	0	0	0	0	0	0	0	0	0	0	100	0	0
2020SXFB035	2020SXFB035	96.15	0	0	0	99.62	0	0	0	0	0	0	0	0	0	0	0	0	0	0	0	0	0	0	0	100	0	0	0	0	0	0	99.36	0	0	0	0	0	0	0	0	0	0	0	0	0	100	0	0
2020SXFB034	2020SXFB034	96.15	0	0	0	99.62	0	0	0	0	0	0	0	0	0	0	0	0	0	0	0	0	0	0	0	100	0	0	0	0	0	0	99.36	0	0	0	0	0	0	0	0	0	0	0	0	0	100	0	0
2020SXFB032	2020SXFB032	96.15	0	0	0	99.62	0	0	0	0	0	0	0	0	0	0	0	0	0	0	0	0	0	0	0	100	0	0	0	0	0	0	99.36	0	0	0	0	0	0	0	0	0	0	0	0	0	100	0	0
2020SXFB029	2020SXFB029	96.15	0	0	0	99.62	0	0	0	0	0	0	0	0	0	0	0	0	0	0	0	0	0	0	0	100	0	0	0	0	0	0	99.36	0	0	0	0	0	0	0	0	0	0	0	0	0	100	0	0
2020SXFB028	2020SXFB028	96.15	0	0	0	99.62	0	0	0	0	0	0	0	0	0	0	0	0	0	0	0	0	0	0	0	100	0	0	0	0	0	0	99.36	0	0	0	0	0	0	0	0	0	0	0	0	0	100	0	0
2020SXFB027	2020SXFB027	96.15	0	0	0	99.62	0	0	0	0	0	0	0	0	0	0	0	0	0	0	0	0	0	0	0	100	0	0	0	0	0	0	99.36	0	0	0	0	0	0	0	0	0	0	0	0	0	100	0	0
2020SXFB026	2020SXFB026	96.15	0	0	0	99.62	0	0	0	0	0	0	0	0	0	0	0	0	0	0	0	0	0	0	0	100	0	0	0	0	0	0	99.36	0	0	0	0	0	0	0	0	0	0	0	0	0	100	0	0
2020SXFB025	2020SXFB025	96.15	0	0	0	99.62	0	0	0	0	0	0	0	0	0	0	0	0	0	0	0	0	0	0	0	100	0	0	0	0	0	0	99.36	0	0	0	0	0	0	0	0	0	0	0	0	0	100	0	0
2020SXFB024	2020SXFB024	96.15	0	0	0	99.62	0	0	0	0	0	0	0	0	0	0	0	0	0	0	0	0	0	0	0	100	0	0	0	0	0	0	99.36	0	0	0	0	0	0	0	0	0	0	0	0	0	100	0	0
2020SXFB023	2020SXFB023	96.15	0	0	0	99.62	0	0	0	0	0	0	0	0	0	0	0	0	0	0	0	0	0	0	0	100	0	0	0	0	0	0	99.36	0	0	0	0	0	0	0	0	0	0	0	0	0	100	0	0
2020SXFB022	2020SXFB022	96.15	0	0	0	99.62	0	0	0	0	0	0	0	0	0	0	0	0	0	0	0	0	0	0	0	100	0	0	0	0	0	0	99.36	0	0	0	0	0	0	0	0	0	0	0	0	0	100	0	0
2020SXFB021	2020SXFB021	96.15	0	0	0	99.62	0	0	0	0	0	0	0	0	0	0	0	0	0	0	0	0	0	0	0	100	0	0	0	0	0	0	99.36	0	0	0	0	0	0	0	0	0	0	0	0	0	100	0	0
2020SXFB020	2020SXFB020	96.15	0	0	0	99.62	0	0	0	0	0	0	0	0	0	0	0	0	0	0	0	0	0	0	0	100	0	0	0	0	0	0	99.36	0	0	0	0	0	0	0	0	0	0	0	0	0	100	0	0
2020SXFB019	2020SXFB019	96.15	0	0	0	99.62	0	0	0	0	0	0	0	0	0	0	0	0	0	0	0	0	0	0	0	100	0	0	0	0	0	0	99.36	0	0	0	0	0	0	0	0	0	0	0	0	0	100	0	0
2020SXFB018	2020SXFB018	96.15	0	0	0	99.62	0	0	0	0	0	0	0	0	0	0	0	0	0	0	0	0	0	0	0	100	0	0	0	0	0	0	99.36	0	0	0	0	0	0	0	0	0	0	0	0	0	100	0	0
2020SXFB016	2020SXFB016	96.15	0	0	0	99.62	0	0	0	0	0	0	0	0	0	0	0	0	0	0	0	0	0	0	0	100	0	0	0	0	0	0	99.36	0	0	0	0	0	0	0	0	0	0	0	0	0	100	0	0
2020SXFB015	2020SXFB015	96.15	0	0	0	99.62	0	0	0	0	0	0	0	0	0	0	0	0	0	0	0	0	0	0	0	100	0	0	0	0	0	0	99.36	0	0	0	0	0	0	0	0	0	0	0	0	0	100	0	0
2020SXFB013	2020SXFB013	96.15	0	0	0	99.62	0	0	0	0	0	0	0	0	0	0	0	0	0	0	0	0	0	0	0	100	0	0	0	0	0	0	99.36	0	0	0	0	0	0	0	0	0	0	0	0	0	100	0	0
2020SXFB012	2020SXFB012	96.15	0	0	0	99.62	0	0	0	0	0	0	0	0	0	0	0	0	0	0	0	0	0	0	0	100	0	0	0	0	0	0	99.36	0	0	0	0	0	0	0	0	0	0	0	0	0	100	0	0
2020SXFB011	2020SXFB011	96.15	0	0	0	99.62	0	0	0	0	0	0	0	0	0	0	0	0	0	0	0	0	0	0	0	100	0	0	0	0	0	0	99.36	0	0	0	0	0	0	0	0	0	0	0	0	0	100	0	0
2020SXFB009	2020SXFB009	96.15	0	0	0	99.62	0	0	0	0	0	0	0	0	0	0	0	0	0	0	0	0	0	0	0	100	0	0	0	0	0	0	99.36	0	0	0	0	0	0	0	0	0	0	0	0	0	100	0	0
2020SXFB007	2020SXFB007	96.15	0	0	0	99.62	0	0	0	0	0	0	0	0	0	0	0	0	0	0	0	0	0	0	0	100	0	0	0	0	0	0	99.36	0	0	0	0	0	0	0	0	0	0	0	0	0	100	0	0
2020SXFB006	2020SXFB006	96.15	0	0	0	99.62	0	0	0	0	0	0	0	0	0	0	0	0	0	0	0	0	0	0	0	100	0	0	0	0	0	0	99.36	0	0	0	0	0	0	0	0	0	0	0	0	0	100	0	0
2020SXFB005	2020SXFB005	96.15	0	0	0	99.62	0	0	0	0	0	0	0	0	0	0	0	0	0	0	0	0	0	0	0	100	0	0	0	0	0	0	99.36	0	0	0	0	0	0	0	0	0	0	0	0	0	100	0	0
2020SXFB003	2020SXFB003	96.15	0	0	0	99.62	0	0	0	0	0	0	0	0	0	0	0	0	0	0	0	0	0	0	0	100	0	0	0	0	0	0	99.36	0	0	0	0	0	0	0	0	0	0	0	0	0	100	0	0
2020SXFB001	2020SXFB001	96.15	0	0	0	99.62	0	0	0	0	0	0	0	0	0	0	0	0	0	0	0	0	0	0	0	100	0	0	0	0	0	0	99.36	0	0	0	0	0	0	0	0	0	0	0	0	0	100	0	0
20112H151	20112H151	96.5	0	0	0	99.62	0	0	0	0	0	100	0	0	0	0	0	0	0	0	0	0	0	0	0	100	0	0	0	0	0	0	99.36	0	0	0	0	0	0	0	0	0	0	0	0	0	100	0	0
11sh13D152	41sh13D152	96.5	0	0	0	99.62	0	0	0	0	0	100	0	0	0	0	0	0	0	0	0	0	100	0	0	0	0	0	0	0	0	0	99.36	0	0	100	0	0	0	0	0	0	0	0	0	0	100	0	0
230608	230608	0	0	0	0	99.62	0	0	0	0	0	0	0	0	0	0	0	0	0	0	0	0	0	0	0	0	0	0	0	0	0	0	99.36	0	0	0	0	0	0	0	0	0	0	0	0	0	0	0	0
230603	230603	0	0	0	0	99.62	0	0	0	0	0	0	0	0	0	0	0	0	0	0	0	0	0	0	0	0	0	0	0	0	0	0	99.36	0	0	0	0	0	0	0	0	0	0	0	0	0	0	0	0
21679	21679	0	0	0	0	0	0	0	0	0	0	0	0	0	0	0	0	0	0	0	0	0	0	0	0	0	0	0	0	0	0	0	0	0	0	0	0	0	0	0	0	0	0	0	0	0	0	0	0
21535	21535	0	0	0	0	99.62	0	0	0	0	0	0	0	0	0	0	0	0	0	0	0	0	0	0	0	0	0	0	0	0	0	0	99.36	0	0	0	0	0	0	0	0	0	0	0	0	0	0	0	0
SRR5029673	SRR5029673	0	0	0	0	99.62	0	0	0	0	0	0	0	0	0	0	0	0	0	0	0	0	0	0	0	0	0	0	0	0	0	0	99.36	0	0	0	0	0	0	0	0	97.96	0	0	0	0	100	0	0
SRR5023700	SRR5023700	0	0	0	0	99.62	0	0	0	0	0	0	0	0	0	0	0	0	0	0	0	0	0	0	0	0	0	0	0	0	0	0	99.36	0	0	0	0	0	0	0	0	97.96	0	0	0	0	100	0	0
SRR5006072	SRR5006072	0	0	0	0	99.62	0	0	0	0	0	0	0	0	0	0	0	0	0	0	0	0	0	0	0	0	0	0	0	0	0	0	99.36	0	0	0	0	0	0	0	0	97.96	0	0	0	0	100	0	0
SRR5005327	SRR5005327	0	0	0	0	99.62	0	0	0	0	0	0	0	0	0	0	0	0	0	0	0	0	0	0	0	0	0	0	0	0	0	0	99.36	0	0	0	0	0	0	0	0	97.96	0	0	0	0	100	0	0
SRR5005299	SRR5005299	0	0	0	0	99.62	0	0	0	0	0	0	0	0	0	0	0	0	0	0	0	0	0	0	0	0	0	0	0	0	0	0	99.36	0	0	0	0	0	0	0	0	97.96	0	0	0	0	100	0	0
SRR4788222	SRR4788222	0	0	0	0	99.62	0	0	0	0	0	0	0	0	0	0	0	0	0	0	0	0	0	0	0	0	0	0	0	0	0	0	99.36	0	0	0	0	0	0	0	0	97.96	0	0	0	0	100	0	0
SRR4787278	SRR4787278	0	0	0	0	99.62	0	0	0	0	0	0	0	0	0	0	0	0	0	0	0	0	0	0	0	0	0	0	0	0	0	0	99.36	0	0	0	0	0	0	0	0	97.96	0	0	0	0	100	0	0
SRR4787219	SRR4787219	0	0	0	0	99.62	0	0	0	0	0	100	0	0	0	0	0	0	0	0	0	0	0	0	0	0	0	100	0	0	0	0	99.36	0	0	100	0	0	0	0	0	97.96	0	0	0	0	100	0	0
SRR4786326	SRR4786326	0	0	0	0	99.62	0	0	0	0	0	100	0	0	0	0	0	0	0	0	0	0	0	0	0	0	0	100	0	0	0	0	99.36	0	0	100	0	0	0	0	0	97.96	0	0	0	0	100	0	0
SRR4195740	SRR4195740	0	0	0	0	99.62	0	0	0	0	0	0	0	0	0	0	0	0	0	0	0	0	0	0	0	0	0	0	0	0	0	0	99.36	0	0	0	0	0	0	0	0	97.96	0	0	0	0	100	0	0
SRR4195487	SRR4195487	0	0	0	0	99.62	0	0	0	0	0	0	0	0	0	0	0	0	0	0	0	0	0	0	0	0	0	0	0	0	0	0	99.36	0	0	0	0	0	0	0	0	97.96	0	0	0	0	100	0	0
SRR4192106	SRR4192106	0	0	0	0	99.62	0	0	0	0	0	0	0	0	0	0	0	0	0	0	0	0	0	0	0	0	0	0	0	0	0	0	99.36	0	0	0	0	0	0	0	0	97.96	0	0	0	0	100	0	0
SRR3531909	SRR3531909	0	0	0	0	99.62	0	0	0	0	0	0	0	0	0	0	0	0	0	0	0	0	0	0	0	0	0	0	0	0	0	0	99.36	0	0	0	0	0	0	0	0	97.96	0	0	0	0	100	0	0
SRR3531903	SRR3531903	0	0	0	0	99.62	0	0	0	0	0	100	0	0	0	0	0	0	0	0	0	0	0	0	0	0	0	100	0	0	0	0	99.36	0	0	100	0	0	0	0	0	97.96	0	0	0	0	100	0	0
SRR3531897	SRR3531897	0	0	0	0	99.62	0	0	0	0	0	0	0	0	0	0	0	0	0	0	0	0	0	0	0	0	0	0	0	0	0	0	99.36	0	0	0	0	0	0	0	0	97.96	0	0	0	0	100	0	0
SRR3531887	SRR3531887	0	0	0	0	99.62	0	0	0	0	0	100	0	0	0	0	0	0	0	0	0	0	0	0	0	0	0	100	0	0	0	0	99.36	0	0	100	0	0	0	0	0	97.96	0	0	0	0	100	0	0
SRR3531882	SRR3531882	0	0	0	0	99.62	0	0	0	0	0	0	0	0	0	0	0	0	0	0	0	0	0	0	0	0	0	0	0	0	0	0	99.36	0	0	0	0	0	0	0	0	97.96	0	0	0	0	100	0	0
SRR3531874	SRR3531874	0	0	0	0	99.62	0	0	0	0	0	0	0	0	0	0	0	0	0	0	0	0	0	0	0	0	0	0	0	0	0	0	99.36	0	0	0	0	0	0	0	0	97.96	0	0	0	0	100	0	0
SRR3531866	SRR3531866	0	0	0	0	99.62	0	0	0	0	0	0	0	0	0	0	0	0	0	0	0	0	0	0	0	0	0	0	0	0	0	0	99.36	0	0	0	0	0	0	0	0	97.96	0	0	0	0	100	0	0
SRR3531782	SRR3531782	0	0	0	0	99.62	0	0	0	0	0	100	0	0	0	0	0	0	0	0	0	0	0	0	0	0	0	100	0	0	0	0	99.36	0	0	100	0	0	0	0	0	97.96	0	0	0	0	100	0	0
SRR3531721	SRR3531721	0	0	0	0	99.62	0	0	0	0	0	0	0	0	0	0	0	0	0	0	0	0	0	0	0	0	0	0	0	0	0	0	99.36	0	0	0	0	0	0	0	0	97.96	0	0	0	0	100	0	0
SRR3531253	SRR3531253	0	0	0	0	99.62	0	0	0	0	0	100	0	0	0	0	0	0	0	0	0	0	0	0	0	0	0	100	0	0	0	0	99.36	0	0	100	0	0	0	0	0	97.96	0	0	0	0	100	0	0
SRR3531231	SRR3531231	0	0	0	0	99.62	0	0	0	0	0	100	0	0	0	0	0	0	0	0	0	0	0	0	0	0	0	100	0	0	0	0	99.36	0	0	100	0	0	0	0	0	97.96	0	0	0	0	100	0	0
SRR3531087	SRR3531087	0	0	0	0	99.62	0	0	0	0	0	0	0	0	0	0	0	0	0	0	0	0	0	0	0	0	0	0	0	0	0	0	99.36	0	0	0	0	0	0	0	0	97.96	0	0	0	0	100	0	0
SRR3531029	SRR3531029	0	0	0	0	99.62	0	0	0	0	0	0	0	0	0	0	0	0	0	0	0	0	0	0	0	0	0	0	0	0	0	0	99.36	0	0	0	0	0	0	0	0	97.96	0	0	0	0	100	0	0
SRR3531022	SRR3531022	0	0	0	0	99.62	0	0	0	0	0	100	0	0	0	0	0	0	0	0	0	0	0	0	0	0	0	100	0	0	0	0	99.36	0	0	100	0	0	0	0	0	97.96	0	0	0	0	100	0	0
SRR3530807	SRR3530807	0	0	0	0	99.62	0	0	0	0	0	0	0	0	0	0	0	0	0	0	0	0	0	0	0	0	0	0	0	0	0	0	99.36	0	0	0	0	0	0	0	0	97.96	0	0	0	0	100	0	0
SRR3530795	SRR3530795	0	0	0	0	99.62	0	0	0	0	0	100	0	0	0	0	0	0	0	0	0	0	0	0	0	0	0	100	0	0	0	0	99.36	0	0	100	0	0	0	0	0	97.96	0	0	0	0	100	0	0
SRR3530773	SRR3530773	0	0	0	0	99.62	0	0	0	0	0	100	0	0	0	0	0	0	0	0	0	0	0	0	0	0	0	100	0	0	0	0	99.36	0	0	100	0	0	0	0	0	97.96	0	0	0	0	100	0	0
SRR3530640	SRR3530640	0	0	0	0	99.62	0	0	0	0	0	0	0	0	0	0	0	0	0	0	0	0	0	0	0	0	0	0	0	0	0	0	99.36	0	0	0	0	0	0	0	0	97.96	0	0	0	0	100	0	0
SRR3530638	SRR3530638	0	0	0	0	99.62	0	0	0	0	0	0	0	0	0	0	0	0	0	0	0	0	0	0	0	0	0	0	0	0	0	0	99.36	0	0	0	0	0	0	0	0	97.96	0	0	0	0	100	0	0
SRR3530636	SRR3530636	0	0	0	0	99.62	0	0	0	0	0	0	0	0	0	0	0	0	0	0	0	0	0	0	0	0	0	0	0	0	0	0	99.36	0	0	0	0	0	0	0	0	97.96	0	0	0	0	100	0	0
SRR3530555	SRR3530555	0	0	0	0	99.62	0	0	0	0	0	0	0	0	0	0	0	0	0	0	0	0	0	0	0	0	0	0	0	0	0	0	99.36	0	0	0	0	0	0	0	0	97.96	0	0	0	0	100	0	0
SRR3530549	SRR3530549	0	0	0	0	99.62	0	0	0	0	0	0	0	0	0	0	0	0	0	0	0	0	0	0	0	0	0	0	0	0	0	0	99.36	0	0	0	0	0	0	0	0	97.96	0	0	0	0	100	0	0
SRR3530435	SRR3530435	0	0	0	0	99.62	0	0	0	0	0	0	0	0	0	0	0	0	0	0	0	0	0	0	0	0	0	0	0	0	0	0	99.36	0	0	0	0	0	0	0	0	97.96	0	0	0	0	100	0	0
SRR3530393	SRR3530393	0	0	0	0	99.62	0	0	0	0	0	0	0	0	0	0	0	0	0	0	0	0	0	0	0	0	0	0	0	0	0	0	99.36	0	0	0	0	0	0	0	0	97.96	0	0	0	0	100	0	0
ERR1541589	ERR1541589	0	0	0	100	100	0	0	0	0	0	0	0	100	0	0	0	0	0	100	0	0	0	100	0	0	0	0	0	0	0	0	99.36	0	100	0	0	0	0	0	0	0	0	0	0	0	0	100	0
ERR1541578	ERR1541578	96.5	0	0	0	99.62	0	0	0	0	0	0	0	100	0	0	0	0	0	0	0	0	0	0	0	0	100	0	0	0	0	0	98.73	0	0	0	0	0	0	0	0	0	0	0	0	0	0	0	0
ERR1516071	ERR1516071	0	0	0	0	99.62	0	0	0	0	0	100	0	100	0	0	0	0	0	0	0	0	0	0	0	0	0	0	0	0	0	0	99.36	0	0	0	0	0	0	0	0	97.96	0	0	0	0	100	0	0
ERR1364329	ERR1364329	0	0	0	0	99.62	0	0	0	0	0	0	0	100	0	0	0	0	0	0	0	0	0	0	0	0	0	0	0	0	0	0	99.36	0	0	0	0	0	0	0	0	97.96	0	0	0	0	100	0	0
ERR1364327	ERR1364327	0	0	0	0	99.62	0	0	0	0	0	0	0	100	0	0	0	0	0	0	0	0	0	0	0	0	0	0	0	0	0	0	99.36	0	0	0	0	0	0	0	0	97.96	0	0	0	0	100	0	0
ERR1364293	ERR1364293	0	0	0	0	99.62	0	0	0	0	0	0	0	100	0	0	0	0	0	0	0	0	0	0	0	0	0	0	100	0	0	0	99.36	0	0	0	0	0	0	0	0	0	0	0	0	0	0	0	0
ERR1364277	ERR1364277	0	0	0	0	99.62	0	0	0	0	0	0	0	100	0	0	0	0	0	0	0	0	0	0	0	0	0	0	0	0	0	0	99.36	0	0	0	0	100	0	0	0	0	0	0	0	0	99.67	0	0
ERR1364276	ERR1364276	0	0	0	0	99.62	0	0	0	0	0	0	0	100	0	0	0	0	0	0	0	0	0	0	0	0	0	0	0	0	0	0	99.36	0	0	0	0	100	0	0	0	0	0	0	0	0	99.67	0	0
ERR1364263	ERR1364263	0	0	0	0	99.62	0	0	0	0	0	0	0	100	0	0	0	0	0	0	0	0	0	0	0	0	0	0	0	0	0	0	99.36	0	0	0	0	100	0	0	0	0	0	0	0	0	99.67	0	0
ERR1364257	ERR1364257	0	0	0	0	99.62	0	0	0	0	0	0	0	100	0	0	0	0	0	0	0	0	0	0	0	0	0	0	0	0	0	0	99.36	0	0	0	0	100	0	0	0	0	0	0	0	0	99.67	0	0
ERR1364253	ERR1364253	0	0	0	0	99.62	0	0	0	0	0	0	0	100	0	0	0	0	0	0	0	0	0	0	0	0	100	0	0	0	0	0	99.36	0	0	0	0	0	0	0	0	0	0	0	0	0	0	0	0
ERR1364242	ERR1364242	0	0	0	0	99.62	0	0	0	0	0	0	0	100	0	0	0	0	0	0	0	0	0	0	0	0	0	0	0	0	0	0	99.36	0	0	0	0	100	0	0	0	0	0	0	0	0	99.67	0	0
ERR1364234	ERR1364234	0	0	0	0	99.62	0	0	0	0	0	0	0	100	0	0	0	0	0	0	0	0	0	0	0	0	100	0	0	0	0	0	99.36	0	0	0	0	0	0	0	0	0	0	0	0	0	0	0	0
ERR1364227	ERR1364227	0	0	0	0	99.62	0	0	0	0	0	0	0	100	0	0	0	0	0	0	0	0	0	0	0	0	0	0	0	0	0	0	99.36	0	0	0	0	100	0	0	0	0	0	0	0	0	99.67	0	0
ERR1364216	ERR1364216	0	0	0	0	99.62	0	0	0	0	0	0	0	100	0	0	0	0	0	0	0	0	0	0	0	0	0	0	0	0	0	0	99.36	0	0	0	0	100	0	0	0	0	0	0	0	0	99.67	0	0
ERR1364207	ERR1364207	0	0	0	0	99.62	0	0	0	0	0	0	0	100	0	0	0	0	0	0	0	0	0	0	0	0	0	0	0	0	0	0	99.36	0	0	0	0	100	0	0	0	0	0	0	0	0	99.67	0	0
ERR1364206	ERR1364206	96.5	0	0	0	0	0	0	0	0	0	0	0	0	0	0	0	0	0	0	0	0	0	0	0	0	100	0	0	0	0	0	99.36	0	0	0	0	0	0	0	0	0	0	0	0	0	0	0	0
ERR1364193	ERR1364193	0	0	0	0	99.62	0	0	0	0	0	100	0	100	0	0	0	0	0	0	0	0	0	0	0	0	0	0	0	0	0	0	99.36	0	0	100	0	0	0	0	0	97.96	0	0	0	0	100	0	0
ERR1364192	ERR1364192	96.5	0	0	0	99.62	0	0	0	0	0	0	0	100	0	0	0	0	0	0	0	0	0	0	0	0	100	0	0	0	0	0	99.36	0	0	0	0	0	0	0	0	0	0	0	0	0	0	0	0
ERR1364191	ERR1364191	0	0	0	0	99.62	0	0	0	0	0	0	0	100	0	0	0	0	0	0	0	0	0	0	0	0	0	0	0	0	0	0	99.36	0	0	0	0	100	0	0	0	0	0	0	0	0	99.67	0	0
ERR1364170	ERR1364170	96.5	0	0	0	0	100	0	0	0	0	0	0	100	0	0	0	0	0	0	0	0	0	0	0	0	0	0	0	0	0	0	99.36	100	0	0	0	0	0	0	0	0	0	0	0	0	100	0	0
ERR028706	ERR028706	0	0	0	0	0	0	0	0	0	0	0	0	0	0	0	0	0	0	0	0	0	0	0	0	0	0	0	0	0	0	0	0	0	0	0	0	0	0	0	0	0	0	0	0	0	0	0	0
ERR028705	ERR028705	0	0	0	0	0	0	0	0	0	0	0	0	0	0	0	0	0	0	0	0	0	0	0	0	0	0	0	0	0	0	0	99.36	0	0	0	0	0	0	0	0	0	0	0	0	0	0	0	0
ERR028704	ERR028704	0	0	0	0	99.62	0	0	0	0	0	0	0	0	0	0	0	0	0	0	0	0	0	0	0	0	0	0	0	77.78	0	0	99.36	0	0	0	0	0	0	0	0	0	0	0	0	0	0	0	0
ERR028703	ERR028703	0	0	0	0	99.62	0	0	0	0	0	0	0	0	0	0	0	0	0	0	0	0	0	0	0	0	0	0	0	77.78	0	0	99.36	0	0	0	0	0	0	0	0	0	0	0	0	0	0	0	0
ERR028695	ERR028695	0	0	0	0	99.62	0	0	0	0	0	0	0	100	0	0	0	0	0	0	0	0	0	0	0	0	0	0	0	0	0	0	99.36	0	0	0	0	0	0	0	0	0	0	0	0	0	0	0	0
ERR028694	ERR028694	0	0	0	0	99.62	0	0	0	0	0	0	0	0	0	0	0	0	0	0	0	0	0	0	0	0	0	0	0	0	0	0	99.36	0	0	0	0	0	0	0	0	0	0	0	0	0	0	0	0
ERR028692	ERR028692	0	0	0	0	0	0	0	0	0	0	0	0	0	0	0	0	0	0	0	0	0	0	0	0	0	0	0	0	0	0	0	0	0	0	0	0	0	0	0	0	0	0	0	0	0	0	0	0
ERR028691	ERR028691	0	0	0	0	0	0	0	0	0	0	0	0	0	0	0	0	0	0	0	0	0	0	0	0	0	0	0	0	0	0	0	0	0	0	0	0	0	0	0	0	0	0	0	0	0	0	0	0
ERR028690	ERR028690	0	0	0	0	99.62	0	0	0	0	0	0	0	0	0	0	0	0	0	0	0	0	0	0	0	0	0	0	0	0	0	0	99.36	0	0	0	0	0	0	0	0	0	0	0	0	0	0	0	0
ERR028689	ERR028689	0	0	0	0	99.62	0	0	0	0	0	0	0	0	0	0	0	0	0	0	0	0	0	0	0	0	0	0	0	0	0	0	99.36	0	0	0	0	0	0	0	0	0	0	0	0	0	0	0	0
ERR028688	ERR028688	0	0	0	0	0	0	0	0	0	0	0	0	100	0	0	0	0	0	0	0	0	0	0	0	0	0	0	0	0	0	0	0	0	0	0	66.67	0	0	0	0	0	0	0	0	0	0	0	0
ERR028685	ERR028685	0	0	0	0	99.62	0	0	0	0	0	0	0	0	0	0	0	0	0	0	0	0	0	0	0	0	0	0	0	0	0	0	99.36	0	0	0	0	0	0	0	0	0	0	0	0	0	0	0	0
ERR028679	ERR028679	0	0	0	0	0	0	0	0	0	0	0	0	0	0	0	0	0	0	0	0	0	0	0	0	0	0	0	0	0	0	0	99.36	0	0	0	0	0	0	0	0	0	0	0	0	0	0	0	0
ERR028676	ERR028676	0	0	0	0	99.62	0	0	0	0	0	0	0	0	0	0	0	0	0	0	0	0	0	0	0	0	0	0	0	0	0	0	99.36	0	0	0	0	0	0	0	0	0	0	0	0	0	0	0	0
ERR028675	ERR028675	0	0	0	0	0	0	0	0	0	0	0	0	0	0	0	0	0	0	0	0	0	0	0	0	0	0	0	0	0	0	0	0	0	0	0	0	0	0	0	0	0	0	0	0	0	0	0	0
ERR028672	ERR028672	0	0	0	0	0	0	0	0	0	0	0	0	0	0	0	0	0	0	0	0	0	0	0	0	0	0	0	0	0	0	0	0	0	0	0	0	0	0	100	0	0	0	0	0	0	0	0	0
ERR025768	ERR025768	0	0	0	0	99.62	0	0	0	0	0	0	0	100	0	0	0	0	0	0	0	0	0	0	0	0	0	0	0	0	0	0	99.36	0	0	0	0	0	0	0	0	0	0	0	0	0	0	0	0
ERR025767	ERR025767	0	0	0	0	99.62	0	0	0	0	0	0	0	0	0	0	0	0	0	0	0	0	0	0	0	0	0	0	0	0	0	0	99.36	0	0	0	0	0	0	0	0	0	0	0	0	0	0	0	0
ERR025765	ERR025765	0	0	0	0	0	0	0	0	0	0	0	0	0	0	0	0	0	0	0	0	0	0	0	0	0	0	0	0	77.78	0	0	0	0	0	0	0	100	0	0	0	0	0	0	0	0	0	0	0
ERR025762	ERR025762	0	0	0	0	0	0	0	0	0	0	0	0	0	0	0	0	0	0	0	0	0	0	0	0	0	0	0	0	0	0	0	0	0	0	0	0	0	0	0	100	0	0	0	0	0	0	0	0
ERR025761	ERR025761	0	0	84.48	0	99.61	0	0	0	0	0	0	0	0	0	0	0	0	0	100	0	0	0	0	0	0	0	0	0	0	0	0	0	0	0	0	0	0	0	0	0	0	0	0	0	0	0	100	0
ERR025758	ERR025758	0	0	0	0	0	0	0	0	0	0	0	0	0	0	0	0	0	0	0	0	0	0	0	0	0	0	0	0	0	0	0	0	0	0	0	0	0	0	0	0	0	0	0	0	0	0	0	0
ERR025756	ERR025756	0	0	0	0	0	0	0	0	0	0	0	0	0	0	0	0	0	0	0	0	0	0	0	0	0	0	0	0	77.78	0	0	0	0	0	0	0	0	0	0	0	0	0	0	0	0	0	0	0
ERR025755	ERR025755	0	0	0	0	0	0	0	0	0	0	0	0	0	0	0	0	0	0	0	0	0	0	0	0	0	0	0	0	77.78	0	0	0	0	0	0	0	0	0	0	0	0	0	0	0	0	0	0	0
ERR025754	ERR025754	0	0	0	0	0	0	0	0	0	0	0	0	0	0	0	0	0	0	0	0	0	0	0	0	0	0	0	0	77.78	0	0	0	0	0	0	0	0	0	0	0	0	0	0	0	0	0	0	0
ERR025753	ERR025753	0	0	0	0	0	0	0	0	0	0	0	0	0	0	0	0	0	0	0	0	0	0	0	0	0	0	0	0	0	0	0	0	0	0	0	0	0	0	0	0	0	0	0	0	0	0	0	0
ERR025751	ERR025751	0	0	0	0	0	0	0	0	0	0	0	0	0	0	0	0	0	100	0	0	0	0	0	0	0	0	0	0	0	0	0	0	0	0	0	0	0	0	0	0	0	0	0	0	0	0	0	0
ERR025750	ERR025750	0	0	0	0	0	0	0	0	0	0	0	0	0	0	0	0	0	0	0	0	0	0	0	0	0	0	0	0	77.78	0	0	0	0	0	0	0	0	0	0	0	0	0	0	0	0	0	0	0
ERR025749	ERR025749	0	0	0	0	0	0	0	0	0	0	0	0	0	0	0	0	0	0	0	0	0	0	0	0	0	0	0	0	0	0	0	0	0	0	0	0	0	0	0	0	0	0	0	0	0	0	0	0
ERR025748	ERR025748	0	0	0	0	99.62	0	0	0	0	0	0	0	0	0	0	0	0	0	0	0	0	0	0	0	0	0	0	0	0	0	0	99.36	0	0	0	0	0	0	0	0	0	0	0	0	0	0	0	0
ERR025747	ERR025747	0	0	0	0	0	0	0	0	0	0	0	0	0	0	0	0	0	0	0	0	0	0	0	0	0	0	0	0	0	0	0	0	0	0	0	0	0	0	0	0	0	0	0	0	0	0	0	0
ERR025746	ERR025746	0	0	0	0	0	0	0	0	0	0	0	0	0	0	0	0	0	0	0	0	0	0	0	0	0	0	0	0	0	0	0	0	0	0	0	0	0	0	0	0	0	0	0	0	0	0	0	0
ERR025743	ERR025743	0	0	0	0	0	0	0	0	0	0	0	0	0	0	0	0	0	0	0	0	0	0	0	0	0	0	0	0	0	0	0	0	0	0	0	0	0	0	0	0	0	0	0	0	0	0	0	0
ERR025742	ERR025742	0	0	0	0	0	0	0	0	0	0	0	0	0	0	0	0	0	0	0	0	0	0	0	0	0	0	0	0	0	0	0	0	0	0	0	0	0	0	0	0	0	0	0	0	0	0	0	0
ERR025737	ERR025737	0	0	0	0	0	0	0	0	0	0	0	0	100	0	0	0	0	0	0	0	0	0	0	0	0	0	0	0	0	0	0	0	0	0	0	0	0	0	0	0	0	0	0	100	0	0	0	0
ERR025734	ERR025734	0	0	0	0	0	0	0	0	0	0	0	0	0	0	0	0	0	0	0	0	0	0	0	0	0	0	0	0	0	0	0	0	0	0	0	0	0	0	0	100	0	0	0	0	0	0	0	0
ERR025732	ERR025732	0	0	0	0	0	0	0	0	0	0	0	0	100	0	0	0	0	0	0	0	0	0	0	0	0	0	0	0	0	0	0	0	0	0	0	0	0	0	0	0	0	0	0	0	0	0	0	0
ERR025731	ERR025731	0	0	0	0	0	0	0	0	0	0	0	0	0	0	0	0	0	0	0	0	0	0	0	0	0	0	0	0	0	0	0	0	0	0	0	0	0	0	0	0	0	0	0	0	0	0	0	0
ERR025729	ERR025729	0	0	0	0	0	0	0	0	0	0	0	0	0	0	0	0	0	0	0	0	0	0	0	0	0	0	0	0	0	0	0	0	0	0	0	0	0	0	0	0	0	0	0	0	0	0	0	0
ERR025726	ERR025726	0	0	0	0	0	0	0	0	0	0	0	0	0	0	0	0	0	0	0	0	0	0	0	0	0	0	0	0	0	0	0	0	0	0	0	0	0	0	0	0	0	0	0	100	0	0	0	0
ERR025725	ERR025725	0	0	0	0	0	0	0	0	0	0	0	0	0	0	100	0	100	0	0	0	0	0	0	0	0	0	0	0	0	0	0	0	0	0	0	0	0	0	0	0	0	0	0	0	0	0	0	0
ERR025724	ERR025724	0	0	0	0	0	0	0	0	0	0	0	0	0	0	0	0	0	0	0	0	0	0	0	0	0	0	0	0	0	0	0	0	0	0	0	0	0	0	0	100	0	0	0	0	0	0	0	0
ERR025721	ERR025721	0	0	0	0	0	0	0	0	0	0	0	0	0	0	0	0	0	0	0	0	0	0	0	0	0	0	0	0	0	0	0	99.36	0	0	0	0	0	0	0	0	0	0	0	0	0	0	0	0
ERR025719	ERR025719	0	0	0	0	99.62	0	0	0	0	0	0	0	0	0	0	0	0	0	0	0	0	0	0	0	0	0	0	0	0	0	0	99.36	0	0	0	0	0	0	0	0	0	0	0	0	0	0	0	0
ERR025718	ERR025718	0	0	0	0	99.62	0	0	0	0	0	0	0	0	0	0	0	0	0	0	0	0	0	0	0	0	0	0	0	0	0	0	99.36	0	0	0	0	0	0	0	0	0	0	0	0	0	0	0	0
ERR025717	ERR025717	0	0	0	0	0	0	0	0	0	0	0	0	0	0	0	0	0	0	0	0	0	0	0	0	0	0	0	0	0	0	0	99.36	0	0	0	0	0	0	0	0	0	0	100	0	0	0	0	0
ERR025716	ERR025716	0	0	0	0	0	0	0	0	0	0	0	0	0	0	100	0	100	0	0	0	0	0	0	0	0	0	0	0	0	0	0	0	0	0	0	0	0	0	0	0	0	0	0	0	0	0	0	0
ERR025715	ERR025715	0	0	0	0	0	0	0	0	0	0	0	0	0	0	0	0	0	0	0	0	0	0	0	0	0	0	0	0	0	0	0	0	0	0	0	0	0	0	0	0	0	0	0	0	0	0	0	0
ERR025714	ERR025714	0	0	0	0	99.62	0	0	0	0	0	0	0	100	0	0	0	0	0	0	0	0	0	0	0	0	0	0	0	0	0	0	99.36	0	0	0	0	0	0	0	0	0	0	0	0	0	0	0	0
ERR025713	ERR025713	0	0	0	0	99.62	0	0	0	0	0	0	0	0	0	0	0	0	0	0	0	0	0	0	0	0	0	0	0	0	0	0	99.36	0	0	0	0	0	0	0	0	0	0	0	0	0	0	0	0
ERR025712	ERR025712	0	0	0	0	99.62	0	0	0	0	0	0	0	0	0	0	0	0	0	0	0	0	0	0	0	0	0	0	0	0	0	0	99.36	0	0	0	0	0	0	0	0	0	0	0	0	0	0	0	0
ERR025711	ERR025711	0	0	0	0	0	0	0	0	0	0	0	0	0	0	0	0	0	0	0	0	0	0	0	0	0	0	0	0	0	0	0	99.36	0	0	0	0	0	0	0	0	0	0	0	0	0	0	0	0
ERR025710	ERR025710	0	0	0	0	0	0	0	0	0	0	0	0	0	0	0	0	0	0	0	0	0	0	0	0	0	0	0	0	0	0	0	99.36	0	0	0	0	0	0	0	0	0	0	0	0	0	0	0	0
ERR025709	ERR025709	0	0	0	0	0	0	0	0	0	0	0	0	0	0	0	0	0	0	0	0	0	0	0	0	0	0	0	0	0	0	0	99.36	0	0	0	0	0	0	0	0	0	0	0	0	0	0	0	0
ERR025708	ERR025708	0	0	0	0	99.62	0	0	0	0	0	0	0	0	0	0	0	0	0	0	0	0	0	0	0	0	0	0	0	0	0	0	99.36	0	0	0	0	0	0	0	0	0	0	0	0	0	0	0	0
ERR025706	ERR025706	0	0	0	0	99.62	0	0	0	0	0	0	0	0	0	0	0	0	0	0	0	0	0	0	0	0	0	0	0	0	0	0	99.36	0	0	0	0	0	0	0	0	0	0	0	0	0	0	0	0
ERR025705	ERR025705	0	0	0	0	99.62	0	0	0	0	0	0	0	0	0	0	0	0	0	0	0	0	0	0	0	0	0	0	0	0	0	0	99.36	0	0	0	0	0	0	0	0	0	0	0	100	0	0	0	0
ERR025704	ERR025704	0	0	0	0	99.62	0	0	0	0	0	0	0	0	0	0	0	0	0	0	0	0	0	0	0	0	0	0	0	0	0	0	99.36	0	0	0	0	0	0	0	0	0	0	100	0	0	0	0	0
ERR025703	ERR025703	0	0	0	0	99.62	0	0	0	0	0	0	0	0	0	0	0	0	0	0	0	0	0	0	0	0	0	0	0	77.78	0	0	99.36	0	0	0	0	0	0	0	0	0	0	0	0	0	0	0	0
ERR025701	ERR025701	0	0	0	0	99.62	0	0	0	0	0	0	0	0	0	0	0	0	0	0	0	0	0	0	0	0	0	0	0	0	0	0	99.36	0	0	0	0	0	0	0	0	0	0	0	0	0	0	0	0
ERR025700	ERR025700	0	0	0	0	99.62	0	0	0	0	0	0	0	0	0	0	0	0	0	0	0	0	0	0	0	0	0	0	0	0	0	0	99.36	0	99.34	0	0	0	0	0	0	0	0	0	0	0	100	0	0
ERR025699	ERR025699	0	0	0	0	99.62	0	0	0	0	0	0	0	0	0	0	0	0	0	0	0	0	0	0	0	0	0	0	0	0	0	0	99.36	0	0	0	0	0	0	0	0	0	0	0	0	0	0	0	0
ERR025698	ERR025698	0	0	0	0	99.62	0	0	0	0	0	0	0	0	0	0	0	0	0	0	0	0	0	0	0	0	0	0	0	0	0	0	99.36	0	0	0	0	0	0	0	0	0	0	0	0	0	0	0	0
ERR025697	ERR025697	0	0	0	0	99.62	0	0	0	0	0	0	0	0	0	0	0	0	0	0	0	0	0	0	0	0	0	0	0	0	0	0	99.36	0	0	0	0	0	0	0	0	0	0	0	0	0	0	0	0
ERR025695	ERR025695	0	0	0	0	99.62	0	0	0	0	0	0	0	0	0	0	0	0	0	0	0	0	0	0	0	0	0	0	0	0	0	0	99.36	0	0	0	0	0	0	0	0	0	0	0	0	0	0	0	0
ERR025693	ERR025693	0	0	0	0	99.61	0	0	0	0	0	0	0	0	0	0	0	0	0	100	0	0	0	0	0	0	0	0	0	0	0	0	0	0	0	0	0	0	0	0	0	0	0	0	0	0	0	0	0
ERR025692	ERR025692	0	0	0	0	0	0	0	0	0	0	0	0	0	0	0	0	0	0	0	0	0	0	0	0	0	0	0	0	0	0	0	0	0	0	0	0	0	0	0	100	0	0	0	0	0	0	0	0
ERR025691	ERR025691	0	0	0	0	0	0	0	0	0	0	0	0	0	0	0	0	0	0	0	0	0	0	0	0	0	0	0	0	0	0	0	0	0	0	0	0	0	0	0	100	0	0	0	0	0	0	0	0
ERR025690	ERR025690	0	0	0	0	99.61	0	0	0	0	0	0	0	0	0	0	0	0	0	100	0	0	0	0	0	0	0	0	0	0	0	0	0	0	0	0	0	0	0	0	0	0	0	0	0	0	0	0	0
ERR025687	ERR025687	0	0	0	0	99.61	0	0	0	0	0	0	0	0	0	0	0	0	0	100	0	0	0	0	0	0	0	0	0	0	0	0	0	0	0	0	0	0	0	0	0	0	0	0	0	0	0	0	0
ERR025686	ERR025686	0	0	0	0	99.61	0	0	0	0	0	0	0	0	0	0	0	0	0	100	0	0	0	0	0	0	0	0	0	0	0	0	0	0	0	0	0	0	0	0	100	0	0	0	0	0	0	0	0
ERR025685	ERR025685	0	0	0	0	99.62	0	0	0	0	0	0	0	0	0	0	0	0	0	0	0	0	0	0	0	0	0	0	0	0	0	0	99.36	0	0	0	0	0	0	0	0	0	0	0	0	0	0	0	0
ERR025683	ERR025683	0	0	0	0	99.62	0	0	0	0	0	0	0	0	0	0	0	0	0	0	0	0	0	0	0	0	0	0	0	0	0	0	99.36	0	0	0	0	0	0	0	0	0	0	0	0	0	0	0	0
ERR025682	ERR025682	0	0	0	0	99.61	0	0	0	0	0	0	0	0	0	0	0	0	0	100	0	0	0	0	0	0	0	0	0	0	0	0	0	0	0	0	0	0	0	0	0	0	0	0	0	0	0	0	0
ERR024627	ERR024627	0	0	0	0	99.62	0	0	0	0	0	0	0	100	0	0	0	0	0	0	0	0	0	0	0	0	0	0	0	0	0	0	99.36	0	0	0	0	0	0	0	0	0	0	0	0	0	0	0	0
ERR024626	ERR024626	0	0	0	0	99.62	0	0	0	0	0	0	0	0	0	0	0	0	0	0	0	0	0	0	0	0	0	0	0	0	0	0	99.36	0	0	0	0	0	0	0	0	0	0	0	0	0	0	0	0
ERR024625	ERR024625	0	0	0	0	99.62	0	0	100	0	0	0	0	0	98.52	0	0	0	0	0	0	0	0	0	0	0	0	0	0	0	0	0	99.36	100	0	0	0	0	0	0	0	0	0	0	100	0	100	0	0
ERR024622	ERR024622	0	0	0	0	0	0	0	0	0	0	0	0	0	0	0	0	0	0	0	0	0	0	0	0	0	0	0	0	0	0	0	99.36	0	0	0	0	0	0	0	0	0	0	0	0	0	0	0	0
ERR024620	ERR024620	0	0	0	0	99.62	0	0	0	0	0	0	0	0	0	0	0	0	0	0	0	0	0	0	0	0	0	0	0	0	0	0	99.36	0	0	0	0	100	0	0	0	0	0	0	0	0	0	0	0
ERR024619	ERR024619	0	0	0	0	99.61	0	0	0	0	0	0	0	0	0	0	0	0	0	100	0	0	0	0	0	0	0	0	0	77.78	0	0	0	0	0	0	0	0	0	0	100	0	0	0	0	0	0	0	0
ERR024618	ERR024618	0	100	0	100	98.41	0	100	0	0	100	0	0	0	98.52	0	100	0	0	0	0	0	0	0	0	0	0	0	0	0	0	0	99.36	100	0	0	0	0	0	0	0	0	0	0	0	0	0	0	0
ERR024617	ERR024617	0	0	0	0	99.62	0	0	0	0	0	0	0	0	0	0	0	0	0	0	0	0	0	0	0	0	0	0	0	0	0	0	99.36	0	0	0	0	0	0	0	0	0	0	0	0	0	0	0	0
ERR024616	ERR024616	96.5	0	0	0	99.62	100	0	0	0	0	0	0	0	98.52	0	0	0	0	0	0	0	0	0	0	0	0	0	0	0	0	0	99.36	100	0	0	0	0	0	0	0	0	0	0	0	0	100	0	0
ERR024614	ERR024614	0	0	0	0	0	0	0	0	0	0	0	0	0	0	0	0	0	0	0	0	0	0	0	0	0	0	0	0	0	0	0	99.36	0	0	0	0	0	0	0	0	0	0	0	0	0	0	0	0
ERR024612	ERR024612	0	0	0	0	99.62	0	0	0	0	0	0	0	0	0	0	0	0	0	0	0	0	0	0	0	0	0	0	0	77.78	0	0	99.36	0	0	0	0	0	0	0	0	0	0	0	0	0	0	0	0
ERR024611	ERR024611	0	0	0	0	0	0	0	0	0	0	0	0	0	0	0	0	0	0	0	0	0	0	0	0	0	0	0	0	0	0	0	99.36	0	0	0	0	0	0	0	0	0	0	0	0	0	0	0	0
ERR024610	ERR024610	0	0	0	0	0	0	0	0	0	0	0	0	0	0	0	0	0	0	0	0	0	0	0	0	0	0	0	0	0	0	0	99.36	0	0	0	0	0	0	0	0	0	0	0	0	0	0	0	0
ERR024609	ERR024609	0	0	0	0	99.62	0	0	0	0	0	0	0	0	0	0	0	0	0	0	0	0	0	0	0	0	0	0	0	0	0	0	99.36	0	0	0	0	0	0	0	0	0	0	0	0	0	0	0	0
ERR024608	ERR024608	0	0	0	0	99.62	0	0	0	0	0	0	0	0	0	0	0	0	0	0	0	0	0	0	0	0	0	0	0	0	0	0	99.36	0	0	0	0	0	0	0	0	0	0	0	0	0	0	0	0
ERR024607	ERR024607	0	0	0	0	0	0	0	0	0	0	0	0	0	0	0	0	0	0	0	0	0	0	0	0	0	0	0	0	0	0	0	0	0	0	0	0	0	0	0	0	0	0	0	0	0	0	0	0
ERR024606	ERR024606	0	0	0	0	0	0	0	0	0	0	0	0	0	0	0	0	0	0	0	0	0	0	0	0	0	0	0	0	0	0	0	0	0	100	0	0	0	0	0	0	0	0	0	0	0	0	0	0
ERR024605	ERR024605	0	0	0	0	0	0	0	0	0	0	0	0	0	0	0	0	0	0	0	0	0	0	0	0	0	0	0	0	0	0	0	0	0	0	0	0	0	0	0	0	0	0	0	0	0	0	0	0
ERR024604	ERR024604	0	0	0	0	0	0	0	0	0	0	0	0	0	0	0	0	0	0	0	0	0	0	0	0	0	0	0	0	0	0	0	0	0	0	0	0	0	0	0	0	0	0	0	0	0	0	0	0
ERR024085	ERR024085	0	0	0	0	99.61	0	0	0	0	0	0	0	0	0	0	0	0	0	100	0	0	0	0	0	0	0	0	0	0	0	0	0	0	0	0	0	0	0	0	0	0	0	0	0	0	0	100	0
ERR024079	ERR024079	0	0	0	0	99.62	0	0	0	0	0	0	0	0	0	0	0	0	0	0	0	0	0	0	0	0	0	0	0	77.78	0	0	99.36	0	0	0	0	0	0	0	0	0	0	0	0	0	0	0	0
ERR024078	ERR024078	0	0	0	0	99.6	0	0	0	0	0	0	0	0	0	0	0	0	0	0	0	0	0	0	0	0	0	0	0	0	0	0	0	0	0	0	0	0	0	0	0	0	0	0	0	0	0	0	0
ERR024076	ERR024076	0	0	0	0	99.62	0	0	0	0	0	0	0	0	0	0	0	0	0	0	0	0	0	0	0	0	0	0	0	0	0	0	99.36	0	0	0	0	0	0	0	0	0	0	0	0	0	0	0	0
CP000038.1	Reference-Ss046	0	0	0	0	99.62	0	0	0	0	0	0	0	0	0	0	0	0	0	0	0	0	0	0	0	0	0	0	0	0	0	0	99.36	0	0	0	0	0	0	0	0	0	0	0	0	0	0	0	0
[truncated: 18 more columns]

## Sheet: Figure 4
TreeID	aadA5	AAC(3)-IId	CMY-2	CTX-M-14	CTX-M-27	dfrA17	ErmB	mphA	MCR-1	sul1	TEM-1
ZH061	100	96.5	0	100	0	100	0	100	0	100	0
XJ2012013	0	0	0	0	0	0	0	0	0	0	0
WH88	100	96.5	100	0	0	100	0	100	0	100	100
WH7	0	96.5	0	100	0	0	0	0	0	0	100
SY230719	0	0	0	0	0	0	0	0	0	0	0
sn1017	0	0	0	0	0	0	0	0	0	0	0
sn1016	0	0	0	100	0	0	0	0	0	0	0
sn1004	0	0	0	0	0	0	0	0	0	0	0
sn0947	0	0	0	0	0	0	0	0	0	0	0
sn0932	0	0	0	0	0	0	0	0	0	0	0
sn0815	0	0	0	0	0	0	0	0	0	0	0
sn0806	0	0	0	0	0	0	0	0	0	0	0
sn0743	0	96.5	0	100	0	0	0	0	0	0	100
sn0742	0	96.5	0	100	0	0	0	0	0	0	100
sn0741	0	96.5	0	100	0	0	0	0	0	0	100
sn0730	0	96.5	0	100	0	0	0	0	0	0	100
sn0729	0	96.5	0	100	0	0	0	0	0	0	100
sn0724	0	96.5	0	100	0	0	0	0	0	0	100
sn0723	0	96.5	0	100	0	0	0	0	0	0	100
sn0722	0	96.5	0	100	0	0	0	0	0	0	100
sn0720	0	96.5	0	100	0	0	0	0	0	0	100
sn0719	0	96.5	0	100	0	0	0	0	0	0	100
sn0717	0	96.5	0	100	0	0	0	0	0	0	100
sn0716	0	96.5	0	100	0	0	0	0	0	0	100
sn0714	0	96.5	0	100	0	0	0	0	0	0	100
sn0713	0	96.5	0	100	0	0	0	0	0	0	100
sn0707	0	96.5	0	100	0	0	0	0	0	0	100
sn0701	0	96.5	0	100	0	0	0	0	0	0	100
sh19sh049	99.62	96.5	0	100	0	100	0	100	0	100	0
sh19sh048	99.62	96.5	0	100	0	100	0	100	0	100	0
sh19sh047	99.62	96.5	0	100	0	100	0	100	0	100	0
sh19sh046	99.62	96.5	0	100	0	100	0	100	0	100	0
sh19sh045	99.62	96.5	0	100	0	100	0	100	0	100	0
sh19sh044	99.62	96.5	0	100	0	100	0	100	0	100	0
sh19sh043	99.62	96.5	0	100	0	100	0	100	0	100	0
sh19sh042	99.62	96.5	0	100	0	100	0	100	0	100	0
sh19sh041	99.62	96.5	0	100	0	100	0	100	0	100	0
sh19sh040	99.62	96.5	0	100	0	100	0	100	0	100	0
sh19sh039	99.62	96.5	0	100	0	100	0	100	0	100	0
sh19sh038	99.62	96.5	0	100	0	100	0	100	0	100	0
sh19sh037	99.62	96.5	0	100	0	100	0	100	0	100	0
sh19sh036	99.62	96.5	0	100	0	100	0	100	0	100	0
sh19sh035	99.62	96.5	0	100	0	100	0	100	0	100	0
sh19sh034	99.62	96.5	0	100	0	100	0	100	0	100	0
sh19sh033	99.62	96.5	0	100	0	100	0	100	0	100	0
sh19sh032	99.62	96.5	0	100	0	100	0	100	0	100	0
sh19sh031	99.62	96.5	0	100	0	100	0	100	0	100	0
sh19sh030	99.62	96.5	0	100	0	100	0	100	0	100	0
sh19sh029	99.62	96.5	0	100	0	100	0	100	0	100	0
sh19sh028	99.62	96.5	0	100	0	100	0	100	0	100	0
sh19sh027	100	96.5	0	100	0	100	0	100	0	100	0
sh19sh026	100	96.5	0	100	0	100	0	100	0	100	0
sh19sh025	100	96.5	0	100	0	100	0	100	0	100	0
sh19sh024	100	96.5	0	100	0	100	0	100	0	100	0
sh19sh023	100	96.5	0	100	0	100	0	100	0	100	0
sh19sh022	100	96.5	0	100	0	100	0	100	0	100	0
sh19sh021	100	96.5	0	100	0	100	0	100	0	100	0
sh19sh020	100	96.5	0	100	0	100	0	100	0	100	0
sh19sh019	100	96.5	0	100	0	100	0	100	0	100	0
sh19sh018	100	96.5	0	100	0	100	0	100	0	100	0
sh19sh017	100	96.5	0	100	0	100	0	100	0	100	0
sh19sh016	100	96.5	0	100	0	100	0	100	0	100	0
sh19sh015	100	96.5	0	100	0	100	0	100	0	100	0
sh19sh014	100	96.5	0	100	0	100	0	100	0	100	0
sh19sh013	100	96.5	0	100	0	100	0	100	0	100	0
sh19sh012	100	96.5	0	100	0	100	0	100	0	100	0
sh19sh011	100	96.5	0	100	0	100	0	100	0	100	0
sh19sh010	100	96.5	0	100	0	100	0	100	0	100	0
sh19sh009	100	96.5	0	100	0	100	0	100	0	100	0
sh19sh008	100	96.5	0	100	0	100	0	100	0	100	0
sh19sh007	100	96.5	0	100	0	100	0	100	0	100	0
sh19sh006	100	96.5	0	100	0	100	0	100	0	100	0
sh19sh005	100	96.5	0	100	0	100	0	100	0	100	0
sh19sh004	100	96.5	0	100	0	100	0	100	0	100	0
sh19sh003	100	96.5	0	100	0	100	0	100	0	100	0
sh19sh002	100	96.5	0	100	0	100	0	100	0	100	0
sh16sh588	100	96.5	0	100	0	100	0	100	0	100	0
sh16sh587	100	96.5	0	100	0	100	0	100	0	100	0
sh16sh581	100	96.5	0	100	0	100	0	100	0	100	0
sh16sh580	100	96.5	0	100	0	100	0	100	0	100	0
sh16sh578	100	96.5	0	100	0	100	0	100	0	100	0
sh16sh577	100	96.5	0	100	0	100	0	100	0	100	0
sh16sh576	100	96.5	0	100	0	100	0	100	0	100	0
sh16sh575	100	96.5	0	100	0	100	0	100	0	100	0
sh16sh574	100	96.5	0	100	0	100	0	100	0	100	0
sh16sh573	100	96.5	0	100	0	100	0	100	0	100	0
sh16sh568	100	96.5	0	100	0	100	0	100	0	100	0
sh16sh564	100	96.5	0	100	0	100	0	100	0	100	0
sh16sh552	100	96.5	0	100	0	100	0	100	0	100	0
sh16sh550	100	96.5	0	100	0	100	0	100	0	100	0
sh16sh549	100	96.5	0	100	0	100	0	100	0	100	0
sh16sh546	100	96.5	0	100	0	100	0	100	0	100	0
sh16sh543	100	96.5	0	100	0	100	0	100	0	100	0
sh16sh540	100	96.5	0	100	0	100	0	100	0	100	0
sh16sh534	100	96.5	0	100	0	100	0	100	0	100	0
sh16sh529	100	96.5	0	100	0	100	0	100	0	100	0
sh16sh506	0	96.15	0	100	0	0	0	100	0	0	0
sh16sh336	0	96.15	0	100	0	0	0	100	0	0	0
sh16sh309	100	96.5	0	100	0	100	0	100	0	100	0
sh16sh308	100	96.5	0	100	0	100	0	100	0	100	0
sh16sh306	0	96.15	0	100	0	0	0	100	0	0	0
sh16sh303	99.62	96.5	0	100	0	100	0	100	100	100	0
sh16sh302	99.62	96.5	0	100	0	100	0	100	100	100	0
sh16sh301	99.62	96.5	0	100	0	100	0	100	100	100	0
sh16sh300	99.62	96.5	0	100	0	100	0	100	100	100	0
sh16sh299	99.62	96.5	0	100	0	100	0	100	0	100	0
sh16sh298	99.62	96.5	0	100	0	100	0	100	0	100	0
sh16sh297	99.62	96.5	0	100	0	100	0	100	100	100	0
sh16sh296	99.62	96.5	0	100	0	100	0	100	0	100	0
sh16sh295	99.62	96.5	0	100	0	100	0	100	100	100	0
sh16sh294	99.62	96.5	0	100	0	100	0	100	100	100	0
sh16sh293	99.62	96.5	0	100	0	100	0	100	0	100	0
sh16sh292	99.62	96.5	0	100	0	100	0	100	100	100	0
sh16sh291	99.62	96.5	0	100	0	100	0	100	100	100	0
sh16sh290	99.62	96.5	0	100	0	100	0	100	100	100	0
sh16sh289	99.62	96.5	0	100	0	100	0	100	100	100	0
sh16sh288	99.62	96.5	0	100	0	100	0	100	100	100	0
sh16sh287	99.62	96.5	0	100	0	100	0	100	100	100	0
sh16sh286	99.62	96.5	0	100	0	100	0	100	100	100	0
sh16sh285	99.62	96.5	0	100	0	100	0	100	100	100	0
sh16sh284	99.62	96.5	0	100	0	100	0	100	100	100	0
sh16sh283	99.62	96.5	0	100	0	100	0	100	100	100	0
sh16sh281	99.62	96.5	0	100	0	100	0	100	100	100	0
sh16sh280	99.62	96.5	0	100	0	100	0	100	100	100	0
sh16sh279	99.62	96.5	0	100	0	100	0	100	0	100	0
sh16sh278	99.62	96.5	0	100	0	100	0	100	100	100	0
sh16sh277	99.62	96.5	0	100	0	100	0	100	100	100	0
sh16sh276	99.62	96.5	0	100	0	100	0	100	100	100	0
sh16sh275	99.62	96.5	0	100	0	100	0	100	100	100	0
sh16sh274	99.62	96.5	0	100	0	100	0	100	100	100	0
sh16sh273	99.62	96.5	0	100	0	100	0	100	100	100	0
sh16sh272	99.62	96.5	0	100	0	100	0	100	100	100	0
sh16sh271	99.62	96.5	0	100	0	100	0	100	0	100	0
sh16sh270	99.62	96.5	0	100	0	100	0	100	0	100	0
sh16sh269	99.62	96.5	0	100	0	100	0	100	0	100	0
sh16sh268	99.62	96.5	0	100	0	100	0	100	100	100	0
sh16sh267	99.62	96.5	0	100	0	100	0	100	100	100	0
sh16sh266	99.62	96.5	0	100	0	100	0	100	100	100	0
sh16sh265	99.62	96.5	0	100	0	100	0	100	0	100	0
sh16sh264	99.62	96.5	0	100	0	100	0	100	0	100	0
sh16sh262	99.62	96.5	0	100	0	100	0	100	100	100	0
sh16sh258	0	96.15	0	100	0	0	0	100	0	0	0
sh16sh255	0	96.15	0	100	0	0	0	100	0	0	0
sh16sh009	100	96.5	0	100	0	100	0	100	0	100	0
sh16sh008	100	96.5	0	100	0	100	0	100	0	100	0
sh16sh007	100	96.5	0	100	0	100	0	100	0	100	0
sh16sh006	100	96.5	0	100	0	100	0	100	0	100	0
sh16sh005	100	96.5	0	100	0	100	0	100	0	100	0
sh16sh004	100	96.5	0	100	0	100	0	100	0	100	0
sh16sh003	100	96.5	0	100	0	100	0	100	0	100	0
sh16sh001	100	96.5	0	100	0	100	0	100	0	100	0
sh15sh99	0	96.15	0	100	0	0	0	100	0	0	0
sh15sh98	0	96.15	0	100	0	0	0	100	0	0	0
sh15sh108	0	96.15	0	100	0	0	0	100	0	0	0
sh15sh107	0	96.15	0	100	0	0	0	100	0	0	0
sh15sh106	0	96.15	0	100	0	0	0	100	0	0	0
sh15sh105	0	96.15	0	100	0	0	0	100	0	0	0
sh15sh104	0	96.15	0	100	0	0	0	100	0	0	0
sh15sh103	0	96.15	0	100	0	0	0	100	0	0	0
sh15sh102	0	96.15	0	100	0	0	0	100	0	0	0
sh15sh101	0	96.15	0	100	0	0	0	100	0	0	0
sh15sh100	0	96.15	0	100	0	0	0	100	0	0	0
sh14sh045	0	96.15	0	100	0	0	0	100	0	0	0
sh14sh043	0	96.15	0	100	0	0	0	100	0	0	0
sh14sh038	100	96.5	100	0	0	100	0	100	0	100	100
sh14sh004	100	96.5	100	0	0	100	0	100	0	100	100
sh14sh003	100	96.5	100	0	0	100	0	100	0	100	100
sh13sh180	0	0	0	0	0	0	0	0	0	0	0
sh13sh178	100	96.5	100	0	0	100	0	100	0	100	100
sh13sh147	0	96.15	0	100	0	0	0	100	0	0	0
sh13sh135	100	96.5	0	100	0	100	0	100	0	100	0
sh13sh134	100	96.5	0	100	0	100	0	100	0	100	0
sh13D178	100	96.5	100	0	0	100	97.96	100	0	100	100
sh12sh284	0	96.5	0	100	0	0	0	0	0	0	100
sh12sh252	0	96.5	0	0	0	0	0	0	0	0	100
sh12sh112	0	0	0	0	0	0	0	0	0	0	0
sh12sh051	100	96.5	100	0	0	100	0	100	0	100	100
sh12sh046	100	96.5	100	0	0	100	0	100	0	100	100
sh12D205	100	96.5	0	100	0	100	97.96	100	0	100	100
sh11sh488	0	96.5	0	100	0	0	0	0	0	0	100
sh11sh487	0	96.5	0	100	0	0	0	0	100	0	100
sh11sh418	0	96.5	0	100	0	0	0	0	100	0	100
sh11sh374	0	0	0	100	0	100	0	0	0	100	100
sh11sh290	0	96.5	0	100	0	0	0	0	0	0	100
sh11sh225	0	96.5	0	100	0	0	0	0	0	0	100
sh11sh221	100	96.5	100	0	0	100	0	100	0	100	100
sh11sh211	0	96.5	0	100	0	0	0	0	0	0	100
sh11sh125	0	96.5	0	100	0	0	0	0	100	0	100
sh11sh103	0	96.5	0	100	0	0	0	0	0	0	100
sh11sh079	100	96.5	0	100	0	100	0	100	0	100	100
sh10sh304	0	0	0	100	0	0	0	0	0	0	0
sh10sh294	100	96.5	0	100	0	100	0	100	0	100	0
sh10sh274	100	96.5	0	100	0	100	0	100	0	100	0
sh10sh266	0	0	0	100	0	0	97.96	0	0	0	0
sh10sh256	0	0	0	100	0	0	0	0	0	0	0
sh10sh253	0	96.5	0	100	0	0	0	0	0	0	100
sh10sh229	0	0	0	100	0	0	0	0	0	0	0
sh10sh217	0	96.5	0	100	0	0	0	0	0	0	100
sh10sh176	100	96.5	0	100	0	100	97.96	100	0	100	100
sh10sh147	0	0	0	100	0	0	0	0	0	0	0
sh10sh126	0	0	0	100	0	0	0	0	0	0	0
sh10sh108	0	0	0	100	0	0	0	0	0	0	0
sh09sh134	0	0	0	0	0	0	0	0	0	0	0
RY184	100	96.5	0	0	0	100	0	100	0	100	100
R98	0	0	0	0	0	0	0	0	0	0	0
R93	0	0	0	0	0	0	0	0	0	0	0
R92	0	0	0	0	0	0	0	0	0	0	0
R91	0	0	0	0	0	0	0	0	0	0	0
R89	0	0	0	0	0	0	0	0	0	0	0
R86	0	0	0	0	0	0	0	0	0	0	0
R84	0	0	0	0	0	0	0	0	0	0	0
R83	0	0	0	0	0	0	0	0	0	0	0
R69	0	0	0	0	0	0	0	0	0	0	0
R55	0	0	0	0	0	0	0	0	0	0	0
R53	100	95.1	0	0	0	100	0	100	0	100	100
R52	100	95.1	0	100	0	100	0	100	0	100	100
R51	0	0	0	100	0	0	0	0	0	0	0
R50	0	0	0	0	0	0	0	0	0	0	0
R49	0	96.5	0	100	0	0	0	0	0	0	100
R44	0	96.5	0	100	0	0	0	0	0	0	100
R43	0	96.5	0	100	0	0	0	0	0	0	100
R42	0	96.5	0	0	0	0	0	0	0	0	100
R41	0	0	0	0	0	0	0	0	0	0	0
R40	0	0	0	0	0	0	0	0	0	0	0
R39	0	0	0	0	0	0	0	0	0	0	0
R38	0	0	0	100	0	0	0	0	0	0	0
R34	0	0	0	100	0	0	0	0	0	0	0
R33	0	0	0	0	0	0	0	0	0	0	0
R31	0	0	0	0	100	0	0	0	0	0	0
R27	0	96.5	0	0	0	0	0	0	0	0	100
R26	0	96.5	0	100	0	0	0	0	0	0	100
R21	0	0	0	0	0	0	0	0	0	0	0
R20	0	96.5	0	100	0	0	0	0	0	0	100
R137	0	0	0	100	0	0	97.96	0	0	0	0
R133	0	0	0	0	0	0	0	0	0	0	0
R13	0	96.5	0	100	0	0	0	0	0	0	100
R118	0	0	0	0	0	0	0	0	0	0	0
R117	0	0	0	0	0	0	0	0	0	0	0
R116	0	0	0	0	0	0	0	0	0	0	0
R115	0	0	0	0	0	0	0	0	0	0	0
R114	0	0	0	0	0	0	0	0	0	0	0
R112	0	0	0	0	0	0	0	0	0	0	0
R108	100	96.5	100	0	0	0	0	100	0	100	100
R107	0	96.5	0	100	0	0	0	0	0	0	100
R104	0	0	0	100	0	0	0	0	0	0	0
R103	0	96.15	0	100	0	0	0	100	0	0	0
R10	0	96.5	0	100	0	0	0	0	0	0	100
R08	0	0	0	100	0	0	0	0	0	0	0
lj16015	0	0	0	0	0	0	0	0	0	0	0
lj16011	0	96.15	0	100	0	0	0	100	0	0	0
lj16007	0	96.15	0	100	0	0	0	100	0	0	0
lj14023	0	0	0	0	0	0	0	0	0	0	0
lj13015	0	0	0	0	0	0	0	0	0	0	0
lj11042	0	96.5	0	100	0	0	0	0	0	0	100
lj11031	0	96.5	0	100	0	0	0	0	0	0	100
lj11023	0	96.5	0	100	0	0	0	0	0	0	100
lj07024	0	0	0	100	0	0	0	0	0	0	0
HN12187	100	96.5	100	0	0	100	0	100	0	100	100
HN09238	0	0	0	0	0	0	0	0	0	0	0
HN09187	0	0	0	0	0	0	0	0	0	0	0
HN08184	0	0	0	100	0	0	0	0	0	0	0
BJ20092H102	0	96.5	0	100	0	0	0	0	0	0	100
41sh13D174	100	0	0	0	0	100	97.96	100	0	100	0
2020SXXXj	0	96.15	0	100	0	0	0	100	0	0	0
2020SXWSZ	0	96.15	0	100	0	0	0	100	0	0	0
2020SXWbk	0	96.15	0	100	0	0	0	100	0	0	0
2020SXLYX	0	96.15	0	100	0	0	0	100	0	0	0
2020SXFB051	0	96.15	0	100	0	0	0	100	0	0	0
2020SXFB049	0	96.15	0	100	0	0	0	100	0	0	0
2020SXFB048	0	96.15	0	100	0	0	0	100	0	0	0
2020SXFB046	0	96.15	0	100	0	0	0	100	0	0	0
2020SXFB044	0	96.15	0	100	0	0	0	100	0	0	0
2020SXFB042	0	96.15	0	100	0	0	0	100	0	0	0
2020SXFB039	0	96.15	0	100	0	0	0	100	0	0	0
2020SXFB037	0	96.15	0	100	0	0	0	100	0	0	0
2020SXFB035	0	96.15	0	100	0	0	0	100	0	0	0
2020SXFB034	0	96.15	0	100	0	0	0	100	0	0	0
2020SXFB032	0	96.15	0	100	0	0	0	100	0	0	0
2020SXFB029	0	96.15	0	100	0	0	0	100	0	0	0
2020SXFB028	0	96.15	0	100	0	0	0	100	0	0	0
2020SXFB027	0	96.15	0	100	0	0	0	100	0	0	0
2020SXFB026	0	96.15	0	100	0	0	0	100	0	0	0
2020SXFB025	0	96.15	0	100	0	0	0	100	0	0	0
2020SXFB024	0	96.15	0	100	0	0	0	100	0	0	0
2020SXFB023	0	96.15	0	100	0	0	0	100	0	0	0
2020SXFB022	0	96.15	0	100	0	0	0	100	0	0	0
2020SXFB021	0	96.15	0	100	0	0	0	100	0	0	0
2020SXFB020	0	96.15	0	100	0	0	0	100	0	0	0
2020SXFB019	0	96.15	0	100	0	0	0	100	0	0	0
2020SXFB018	0	96.15	0	100	0	0	0	100	0	0	0
2020SXFB016	0	96.15	0	100	0	0	0	100	0	0	0
2020SXFB015	0	96.15	0	100	0	0	0	100	0	0	0
2020SXFB013	0	96.15	0	100	0	0	0	100	0	0	0
2020SXFB012	0	96.15	0	100	0	0	0	100	0	0	0
2020SXFB011	0	96.15	0	100	0	0	0	100	0	0	0
2020SXFB009	0	96.15	0	100	0	0	0	100	0	0	0
2020SXFB007	0	96.15	0	100	0	0	0	100	0	0	0
2020SXFB006	0	96.15	0	100	0	0	0	100	0	0	0
2020SXFB005	0	96.15	0	100	0	0	0	100	0	0	0
2020SXFB003	0	96.15	0	100	0	0	0	100	0	0	0
2020SXFB001	0	96.15	0	100	0	0	0	100	0	0	0
20112H151	100	96.5	0	100	0	0	0	100	0	100	0
11sh13D152	100	96.5	100	0	0	100	0	100	0	100	100
230608	0	0	0	0	0	0	0	0	0	0	0
230603	0	0	0	0	0	0	0	0	0	0	100
21679	0	0	0	0	0	0	0	0	0	0	0
21535	0	0	0	0	0	0	0	0	0	0	0
SRR5029673	0	0	0	0	0	0	97.96	100	0	0	100
SRR5023700	0	0	0	0	0	0	97.96	100	0	0	100
SRR5006072	0	0	0	0	0	0	97.96	100	0	0	100
SRR5005327	0	0	0	0	0	0	97.96	100	0	0	100
SRR5005299	0	0	0	0	0	0	97.96	100	0	0	100
SRR4788222	0	0	0	0	0	0	97.96	100	0	0	100
SRR4787278	0	0	0	0	0	0	97.96	100	0	0	100
SRR4787219	100	0	0	0	100	100	97.96	100	0	100	100
SRR4786326	100	0	0	0	100	100	97.96	100	0	100	100
SRR4195740	0	0	0	0	0	0	97.96	100	0	0	100
SRR4195487	0	0	0	0	0	0	97.96	100	0	0	100
SRR4192106	0	0	0	0	0	0	97.96	100	0	0	100
SRR3531909	0	0	0	0	0	0	97.96	100	0	0	100
SRR3531903	100	0	0	0	100	100	97.96	100	0	100	100
SRR3531897	0	0	0	0	0	0	97.96	100	0	0	100
SRR3531887	100	0	0	0	100	100	97.96	100	0	100	100
SRR3531882	0	0	0	0	0	0	97.96	100	0	0	100
SRR3531874	0	0	0	0	0	0	97.96	100	0	0	100
SRR3531866	0	0	0	0	0	0	97.96	100	0	0	100
SRR3531782	100	0	0	0	100	100	97.96	100	0	100	100
SRR3531721	0	0	0	0	0	0	97.96	100	0	0	100
SRR3531253	100	0	0	0	100	100	97.96	100	0	100	100
SRR3531231	100	0	0	0	100	100	97.96	100	0	100	100
SRR3531087	0	0	0	0	0	0	97.96	100	0	0	100
SRR3531029	0	0	0	0	0	0	97.96	100	0	0	100
SRR3531022	100	0	0	0	100	100	97.96	100	0	100	100
SRR3530807	0	0	0	0	0	0	97.96	100	0	0	100
SRR3530795	100	0	0	0	100	100	97.96	100	0	100	100
SRR3530773	100	0	0	0	100	100	97.96	100	0	100	100
SRR3530640	0	0	0	0	0	0	97.96	100	0	0	100
SRR3530638	0	0	0	0	0	0	97.96	100	0	0	100
SRR3530636	0	0	0	0	0	0	97.96	100	0	0	100
SRR3530555	0	0	0	0	0	0	97.96	100	0	0	100
SRR3530549	0	0	0	0	0	0	97.96	100	0	0	100
SRR3530435	0	0	0	0	0	0	97.96	100	0	0	100
SRR3530393	0	0	0	0	0	0	97.96	100	0	0	100
ERR1541589	0	0	0	0	0	0	0	0	0	0	100
ERR1541578	0	96.5	0	0	0	0	0	0	0	0	100
ERR1516071	100	0	0	0	0	0	97.96	100	0	100	100
ERR1364329	0	0	0	0	0	0	97.96	100	0	0	100
ERR1364327	0	0	0	0	0	0	97.96	100	0	0	100
ERR1364293	0	0	0	0	0	0	0	0	0	0	0
ERR1364277	0	0	0	0	0	0	0	99.67	0	100	0
ERR1364276	0	0	0	0	0	0	0	99.67	0	100	0
ERR1364263	0	0	0	0	0	0	0	99.67	0	100	0
ERR1364257	0	0	0	0	0	0	0	99.67	0	100	0
ERR1364253	0	0	0	0	0	0	0	0	0	0	100
ERR1364242	0	0	0	0	0	0	0	99.67	0	100	0
ERR1364234	0	0	0	0	0	0	0	0	0	0	100
ERR1364227	0	0	0	0	0	0	0	99.67	0	100	0
ERR1364216	0	0	0	0	0	0	0	99.67	0	100	0
ERR1364207	0	0	0	0	0	0	0	99.67	0	100	0
ERR1364206	0	96.5	0	0	0	0	0	0	0	0	100
ERR1364193	100	0	0	0	0	100	97.96	100	0	100	100
ERR1364192	0	96.5	0	0	0	0	0	0	0	0	100
ERR1364191	0	0	0	0	0	0	0	99.67	0	100	0
ERR1364170	0	96.5	0	0	0	0	0	100	0	100	100
ERR028706	0	0	0	0	0	0	0	0	0	0	0
ERR028705	0	0	0	0	0	0	0	0	0	0	0
ERR028704	0	0	0	0	0	0	0	0	0	0	0
ERR028703	0	0	0	0	0	0	0	0	0	0	0
ERR028695	0	0	0	0	0	0	0	0	0	0	0
ERR028694	0	0	0	0	0	0	0	0	0	0	100
ERR028692	0	0	0	0	0	0	0	0	0	0	0
ERR028691	0	0	0	0	0	0	0	0	0	0	100
ERR028690	0	0	0	0	0	0	0	0	0	0	0
ERR028689	0	0	0	0	0	0	0	0	0	0	0
ERR028688	0	0	0	0	0	0	0	0	0	0	0
ERR028685	0	0	0	0	0	0	0	0	0	0	0
ERR028679	0	0	0	0	0	0	0	0	0	0	100
ERR028676	0	0	0	0	0	0	0	0	0	0	0
ERR028675	0	0	0	0	0	0	0	0	0	0	100
ERR028672	0	0	0	0	0	0	0	0	0	0	100
ERR025768	0	0	0	0	0	0	0	0	0	0	0
ERR025767	0	0	0	0	0	0	0	0	0	0	0
ERR025765	0	0	0	0	0	0	0	0	0	100	0
ERR025762	0	0	0	0	0	0	0	0	0	0	0
ERR025761	0	0	0	0	0	0	0	0	0	0	0
ERR025758	0	0	0	0	0	0	0	0	0	0	0
ERR025756	0	0	0	0	0	0	0	0	0	0	0
ERR025755	0	0	0	0	0	0	0	0	0	0	0
ERR025754	0	0	0	0	0	0	0	0	0	0	0
ERR025753	0	0	0	0	0	0	0	0	0	0	0
ERR025751	0	0	0	0	0	0	0	0	0	0	0
ERR025750	0	0	0	0	0	0	0	0	0	0	0
ERR025749	0	0	0	0	0	0	0	0	0	0	0
ERR025748	0	0	0	0	0	0	0	0	0	0	0
ERR025747	0	0	0	0	0	0	0	0	0	0	0
ERR025746	0	0	0	0	0	0	0	0	0	0	0
ERR025743	0	0	0	0	0	0	0	0	0	0	0
ERR025742	0	0	0	0	0	0	0	0	0	0	0
ERR025737	0	0	0	0	0	0	0	0	0	0	0
ERR025734	0	0	0	0	0	0	0	0	0	0	0
ERR025732	0	0	0	0	0	0	0	0	0	0	0
ERR025731	0	0	0	0	0	0	0	0	0	0	0
ERR025729	0	0	0	0	0	0	0	0	0	0	0
ERR025726	0	0	0	0	0	0	0	0	0	0	0
ERR025725	0	0	0	0	0	0	0	0	0	0	0
ERR025724	0	0	0	0	0	0	0	0	0	0	0
ERR025721	0	0	0	0	0	0	0	0	0	0	0
ERR025719	0	0	0	0	0	0	0	0	0	0	0
ERR025718	0	0	0	0	0	0	0	0	0	0	0
ERR025717	0	0	0	0	0	0	0	0	0	0	0
ERR025716	0	0	0	0	0	0	0	0	0	0	0
ERR025715	0	0	0	0	0	0	0	0	0	0	0
ERR025714	0	0	0	0	0	0	0	0	0	0	0
ERR025713	0	0	0	0	0	0	0	0	0	0	0
ERR025712	0	0	0	0	0	0	0	0	0	0	0
ERR025711	0	0	0	0	0	0	0	0	0	0	0
ERR025710	0	0	0	0	0	0	0	0	0	0	0
ERR025709	0	0	0	0	0	0	0	0	0	0	0
ERR025708	0	0	0	0	0	0	0	0	0	0	0
ERR025706	0	0	0	0	0	0	0	0	0	0	0
ERR025705	0	0	0	0	0	0	0	0	0	0	0
ERR025704	0	0	0	0	0	0	0	0	0	0	0
ERR025703	0	0	0	0	0	0	0	0	0	0	0
ERR025701	0	0	0	0	0	0	0	0	0	0	0
ERR025700	0	0	0	0	0	0	0	100	0	0	100
ERR025699	0	0	0	0	0	0	0	0	0	0	0
ERR025698	0	0	0	0	0	0	0	0	0	0	0
ERR025697	0	0	0	0	0	0	0	0	0	0	0
ERR025695	0	0	0	0	0	0	0	0	0	0	0
ERR025693	0	0	0	0	0	0	0	0	0	100	0
ERR025692	0	0	0	0	0	0	0	0	0	0	0
ERR025691	0	0	0	0	0	0	0	0	0	0	0
ERR025690	0	0	0	0	0	0	0	0	0	100	0
ERR025687	0	0	0	0	0	0	0	0	0	100	0
ERR025686	0	0	0	0	0	0	0	0	0	100	0
ERR025685	0	0	0	0	0	0	0	0	0	0	0
ERR025683	0	0	0	0	0	0	0	0	0	0	0
ERR025682	0	0	0	0	0	0	0	0	0	100	0
ERR024627	0	0	0	0	0	0	0	0	0	0	0
ERR024626	0	0	0	0	0	0	0	0	0	0	0
ERR024625	0	0	0	0	0	0	0	100	0	99.64	100
ERR024622	0	0	0	0	0	0	0	0	0	0	0
ERR024620	0	0	0	0	0	0	0	0	0	100	0
ERR024619	0	0	0	0	0	0	0	0	0	100	0
ERR024618	0	0	0	0	0	0	0	0	0	100	0
ERR024617	0	0	0	0	0	0	0	0	0	0	0
ERR024616	0	96.5	0	0	0	0	0	100	0	100	0
ERR024614	0	0	0	0	0	0	0	0	0	0	0
ERR024612	0	0	0	0	0	0	0	0	0	0	0
ERR024611	0	0	0	0	0	0	0	0	0	0	0
ERR024610	0	0	0	0	0	0	0	0	0	0	0
ERR024609	0	0	0	0	0	0	0	0	0	0	0
ERR024608	0	0	0	0	0	0	0	0	0	0	0
ERR024607	0	0	0	0	0	0	0	0	0	0	0
ERR024606	0	0	0	0	0	0	0	0	0	0	100
ERR024605	0	0	0	0	0	0	0	0	0	0	0
ERR024604	0	0	0	0	0	0	0	0	0	0	0
ERR024085	0	0	0	0	0	0	0	0	0	0	0
ERR024079	0	0	0	0	0	0	0	0	0	0	0
ERR024078	0	0	0	0	0	0	0	0	0	0	0
ERR024076	0	0	0	0	0	0	0	0	0	0	0
CP000038.1	0	0	0	0	0	0	0	0	0	0	0

## Sheet: Figure 5
SNPs associated with cefRaziR(chi-squared test)					SNPs associated with outbreak(chi-squared test)
SNP	CHR	BP	P		SNP	CHR	BP	P
CP000038:1207876	1	1207876	7.28e-151		CP000038:562166	1	562166	1.73e-158
CP000038:2169250	1	2169250	7.28e-151		CP000038:561422	1	561422	2.61e-154
CP000038:2287864	1	2287864	7.28e-151		CP000038:2465186	1	2465186	2.61e-154
CP000038:4366788	1	4366788	7.28e-151		CP000038:3938553	1	3938553	2.61e-154
CP000038:562166	1	562166	2.97e-141		CP000038:4620189	1	4620189	2.61e-154
CP000038:561422	1	561422	2.33e-136		CP000038:4655680	1	4655680	2.61e-154
CP000038:2465186	1	2465186	2.33e-136		CP000038:1207876	1	1207876	8.09e-132
CP000038:3938553	1	3938553	2.33e-136		CP000038:2169250	1	2169250	8.09e-132
CP000038:4620189	1	4620189	2.33e-136		CP000038:2287864	1	2287864	8.09e-132
CP000038:4655680	1	4655680	2.33e-136		CP000038:4366788	1	4366788	8.09e-132
CP000038:172616	1	172616	2.2e-98		CP000038:370713	1	370713	3.17e-100
CP000038:300237	1	300237	2.2e-98		CP000038:1603227	1	1603227	3.17e-100
CP000038:441036	1	441036	2.2e-98		CP000038:720375	1	720375	1.06e-98
CP000038:667248	1	667248	2.2e-98		CP000038:2745444	1	2745444	1.06e-98
CP000038:1959401	1	1959401	2.2e-98		CP000038:3194910	1	3194910	1.06e-98
CP000038:2056926	1	2056926	2.2e-98		CP000038:148125	1	148125	6.16e-84
CP000038:2492128	1	2492128	2.2e-98		CP000038:3032159	1	3032159	6.16e-84
CP000038:2524499	1	2524499	2.2e-98		CP000038:3371683	1	3371683	6.16e-84
CP000038:3655517	1	3655517	2.2e-98		CP000038:391136	1	391136	8.22e-82
CP000038:3821395	1	3821395	2.2e-98		CP000038:4624346	1	4624346	8.22e-82
CP000038:3851577	1	3851577	2.2e-98		CP000038:3013077	1	3013077	2.24e-78
CP000038:3885819	1	3885819	2.2e-98		CP000038:3083989	1	3083989	2.24e-78
CP000038:4634057	1	4634057	2.2e-98		CP000038:3952595	1	3952595	2.24e-78
CP000038:3013077	1	3013077	1.47e-95		CP000038:4666728	1	4666728	2.24e-78
CP000038:3083989	1	3083989	1.47e-95		CP000038:172616	1	172616	4.88e-77
CP000038:3952595	1	3952595	1.47e-95		CP000038:300237	1	300237	4.88e-77
CP000038:4666728	1	4666728	1.47e-95		CP000038:441036	1	441036	4.88e-77
CP000038:230238	1	230238	2.22e-94		CP000038:667248	1	667248	4.88e-77
CP000038:819559	1	819559	2.22e-94		CP000038:1959401	1	1959401	4.88e-77
CP000038:824594	1	824594	2.22e-94		CP000038:2056926	1	2056926	4.88e-77
CP000038:844182	1	844182	2.22e-94		CP000038:2492128	1	2492128	4.88e-77
CP000038:947726	1	947726	2.22e-94		CP000038:2524499	1	2524499	4.88e-77
CP000038:1213343	1	1213343	2.22e-94		CP000038:3655517	1	3655517	4.88e-77
CP000038:1527239	1	1527239	2.22e-94		CP000038:3821395	1	3821395	4.88e-77
CP000038:2639389	1	2639389	2.22e-94		CP000038:3851577	1	3851577	4.88e-77
CP000038:2704351	1	2704351	2.22e-94		CP000038:3885819	1	3885819	4.88e-77
CP000038:3018039	1	3018039	2.22e-94		CP000038:4634057	1	4634057	4.88e-77
CP000038:3317052	1	3317052	2.22e-94		CP000038:230238	1	230238	2.02e-74
CP000038:4438780	1	4438780	2.22e-94		CP000038:819559	1	819559	2.02e-74
CP000038:4491950	1	4491950	2.22e-94		CP000038:824594	1	824594	2.02e-74
CP000038:148125	1	148125	3.92e-94		CP000038:844182	1	844182	2.02e-74
CP000038:3032159	1	3032159	3.92e-94		CP000038:947726	1	947726	2.02e-74
CP000038:3371683	1	3371683	3.92e-94		CP000038:1213343	1	1213343	2.02e-74
CP000038:391136	1	391136	4.33e-91		CP000038:1527239	1	1527239	2.02e-74
CP000038:4624346	1	4624346	4.33e-91		CP000038:2639389	1	2639389	2.02e-74
CP000038:370713	1	370713	6.5e-81		CP000038:2704351	1	2704351	2.02e-74
CP000038:720375	1	720375	6.5e-81		CP000038:3018039	1	3018039	2.02e-74
CP000038:1603227	1	1603227	6.5e-81		CP000038:3317052	1	3317052	2.02e-74
CP000038:2745444	1	2745444	6.5e-81		CP000038:4438780	1	4438780	2.02e-74
CP000038:3194910	1	3194910	6.5e-81		CP000038:4491950	1	4491950	2.02e-74
CP000038:727336	1	727336	3.28e-75		CP000038:4189282	1	4189282	7.87e-64
CP000038:2300159	1	2300159	3.28e-75		CP000038:727336	1	727336	7.4e-62
CP000038:2373264	1	2373264	3.28e-75		CP000038:2300159	1	2300159	7.4e-62
CP000038:2643003	1	2643003	3.28e-75		CP000038:2373264	1	2373264	7.4e-62
CP000038:3055920	1	3055920	3.28e-75		CP000038:2643003	1	2643003	7.4e-62
CP000038:4226472	1	4226472	3.28e-75		CP000038:3055920	1	3055920	7.4e-62
CP000038:4237501	1	4237501	3.28e-75		CP000038:4226472	1	4226472	7.4e-62
CP000038:2411350	1	2411350	3.56e-60		CP000038:4237501	1	4237501	7.4e-62
CP000038:148674	1	148674	1.27e-53		CP000038:2411350	1	2411350	5.97e-52
CP000038:1201878	1	1201878	1.27e-53		CP000038:3558560	1	3558560	6.28e-44
CP000038:4189282	1	4189282	1.57e-37		CP000038:1475063	1	1475063	4.8e-41
CP000038:479026	1	479026	1.81e-36		CP000038:2520990	1	2520990	1.87e-40
CP000038:747069	1	747069	1.81e-36		CP000038:3935225	1	3935225	1.87e-40
CP000038:1166728	1	1166728	1.81e-36		CP000038:2187854	1	2187854	9.9e-40
CP000038:1371287	1	1371287	1.81e-36		CP000038:2792998	1	2792998	9.9e-40
CP000038:2924127	1	2924127	1.81e-36		CP000038:4657037	1	4657037	9.9e-40
CP000038:3005264	1	3005264	1.81e-36		CP000038:21962	1	21962	1.16e-37
CP000038:3324319	1	3324319	1.81e-36		CP000038:179369	1	179369	1.16e-37
CP000038:3617285	1	3617285	1.81e-36		CP000038:553967	1	553967	1.16e-37
CP000038:3669597	1	3669597	1.81e-36		CP000038:1043837	1	1043837	1.16e-37
CP000038:4456322	1	4456322	1.81e-36		CP000038:1053976	1	1053976	1.16e-37
CP000038:4690111	1	4690111	1.81e-36		CP000038:1262138	1	1262138	1.16e-37
CP000038:1207778	1	1207778	3.34e-36		CP000038:2278171	1	2278171	1.16e-37
CP000038:1569574	1	1569574	3.34e-36		CP000038:2655572	1	2655572	1.16e-37
CP000038:3242686	1	3242686	3.34e-36		CP000038:4095843	1	4095843	1.16e-37
CP000038:14930	1	14930	6.36e-36		CP000038:492460	1	492460	6.74e-36
CP000038:248470	1	248470	6.36e-36		CP000038:796753	1	796753	1.46e-35
CP000038:402344	1	402344	6.36e-36		CP000038:1207778	1	1207778	4.01e-33
CP000038:626044	1	626044	6.36e-36		CP000038:1569574	1	1569574	4.01e-33
CP000038:673502	1	673502	6.36e-36		CP000038:3242686	1	3242686	4.01e-33
CP000038:817804	1	817804	6.36e-36		CP000038:148674	1	148674	1.42e-31
CP000038:1300602	1	1300602	6.36e-36		CP000038:1201878	1	1201878	1.42e-31
CP000038:1443427	1	1443427	6.36e-36		CP000038:140959	1	140959	9.73e-30
CP000038:1637435	1	1637435	6.36e-36		CP000038:1066718	1	1066718	9.73e-30
CP000038:2168202	1	2168202	6.36e-36		CP000038:3230581	1	3230581	9.73e-30
CP000038:2377890	1	2377890	6.36e-36		CP000038:3091077	1	3091077	1.45e-29
CP000038:2689009	1	2689009	6.36e-36		CP000038:378133	1	378133	1.28e-25
CP000038:2771539	1	2771539	6.36e-36		CP000038:465949	1	465949	1.28e-25
CP000038:2782955	1	2782955	6.36e-36		CP000038:849266	1	849266	1.28e-25
CP000038:2801014	1	2801014	6.36e-36		CP000038:1159511	1	1159511	1.28e-25
CP000038:3064817	1	3064817	6.36e-36		CP000038:1493522	1	1493522	1.28e-25
CP000038:3172903	1	3172903	6.36e-36		CP000038:2193651	1	2193651	1.28e-25
CP000038:3322604	1	3322604	6.36e-36		CP000038:2882347	1	2882347	1.28e-25
CP000038:3613969	1	3613969	6.36e-36		CP000038:3217584	1	3217584	1.28e-25
CP000038:3943618	1	3943618	6.36e-36		CP000038:3474963	1	3474963	1.28e-25
CP000038:4222182	1	4222182	6.36e-36		CP000038:3638197	1	3638197	1.28e-25
CP000038:4607368	1	4607368	6.36e-36		CP000038:479550	1	479550	9.62e-22
CP000038:4722809	1	4722809	6.36e-36		CP000038:710501	1	710501	9.62e-22
CP000038:796753	1	796753	6.91e-35		CP000038:1327664	1	1327664	9.62e-22
CP000038:1475063	1	1475063	2.71e-32		CP000038:1959867	1	1959867	9.62e-22
CP000038:2520990	1	2520990	2.97e-27		CP000038:2802143	1	2802143	9.62e-22
CP000038:3935225	1	3935225	2.97e-27		CP000038:3099685	1	3099685	9.62e-22
CP000038:841772	1	841772	4.82e-27		CP000038:4087147	1	4087147	9.62e-22
CP000038:2382751	1	2382751	4.82e-27		CP000038:4664477	1	4664477	9.62e-22
CP000038:3558560	1	3558560	5.05e-26		CP000038:4715147	1	4715147	9.62e-22
CP000038:140959	1	140959	2.07e-25		CP000038:479026	1	479026	1.11e-21
CP000038:1066718	1	1066718	2.07e-25		CP000038:747069	1	747069	1.11e-21
CP000038:3230581	1	3230581	2.07e-25		CP000038:1166728	1	1166728	1.11e-21
CP000038:2187854	1	2187854	1.36e-23		CP000038:1371287	1	1371287	1.11e-21
CP000038:2792998	1	2792998	1.36e-23		CP000038:2924127	1	2924127	1.11e-21
CP000038:4657037	1	4657037	1.36e-23		CP000038:3005264	1	3005264	1.11e-21
CP000038:492460	1	492460	5.4e-23		CP000038:3324319	1	3324319	1.11e-21
CP000038:21962	1	21962	2.14e-22		CP000038:3617285	1	3617285	1.11e-21
CP000038:179369	1	179369	2.14e-22		CP000038:3669597	1	3669597	1.11e-21
CP000038:553967	1	553967	2.14e-22		CP000038:4456322	1	4456322	1.11e-21
CP000038:1043837	1	1043837	2.14e-22		CP000038:4690111	1	4690111	1.11e-21
CP000038:1053976	1	1053976	2.14e-22		CP000038:14930	1	14930	2.29e-21
CP000038:1262138	1	1262138	2.14e-22		CP000038:248470	1	248470	2.29e-21
CP000038:2278171	1	2278171	2.14e-22		CP000038:402344	1	402344	2.29e-21
CP000038:2655572	1	2655572	2.14e-22		CP000038:626044	1	626044	2.29e-21
CP000038:4095843	1	4095843	2.14e-22		CP000038:673502	1	673502	2.29e-21
CP000038:15471	1	15471	3.76e-22		CP000038:817804	1	817804	2.29e-21
CP000038:48474	1	48474	3.76e-22		CP000038:1300602	1	1300602	2.29e-21
CP000038:50001	1	50001	3.76e-22		CP000038:1443427	1	1443427	2.29e-21
CP000038:67101	1	67101	3.76e-22		CP000038:1637435	1	1637435	2.29e-21
CP000038:271063	1	271063	3.76e-22		CP000038:2168202	1	2168202	2.29e-21
CP000038:394637	1	394637	3.76e-22		CP000038:2377890	1	2377890	2.29e-21
CP000038:402280	1	402280	3.76e-22		CP000038:2689009	1	2689009	2.29e-21
CP000038:421769	1	421769	3.76e-22		CP000038:2771539	1	2771539	2.29e-21
CP000038:542468	1	542468	3.76e-22		CP000038:2782955	1	2782955	2.29e-21
CP000038:554370	1	554370	3.76e-22		CP000038:2801014	1	2801014	2.29e-21
CP000038:559783	1	559783	3.76e-22		CP000038:3064817	1	3064817	2.29e-21
CP000038:641674	1	641674	3.76e-22		CP000038:3172903	1	3172903	2.29e-21
CP000038:717928	1	717928	3.76e-22		CP000038:3322604	1	3322604	2.29e-21
CP000038:718447	1	718447	3.76e-22		CP000038:3613969	1	3613969	2.29e-21
CP000038:738750	1	738750	3.76e-22		CP000038:3943618	1	3943618	2.29e-21
CP000038:800391	1	800391	3.76e-22		CP000038:4222182	1	4222182	2.29e-21
CP000038:864807	1	864807	3.76e-22		CP000038:4607368	1	4607368	2.29e-21
CP000038:1171175	1	1171175	3.76e-22		CP000038:4722809	1	4722809	2.29e-21
CP000038:1207951	1	1207951	3.76e-22		CP000038:706117	1	706117	5.35e-18
CP000038:1302116	1	1302116	3.76e-22		CP000038:3882139	1	3882139	6.29e-18
CP000038:1360178	1	1360178	3.76e-22		CP000038:4776104	1	4776104	6.29e-18
CP000038:1464765	1	1464765	3.76e-22		CP000038:841772	1	841772	3.1e-16
CP000038:1474769	1	1474769	3.76e-22		CP000038:2382751	1	2382751	3.1e-16
CP000038:1487201	1	1487201	3.76e-22		CP000038:15471	1	15471	2.11e-13
CP000038:1506427	1	1506427	3.76e-22		CP000038:48474	1	48474	2.11e-13
CP000038:1568884	1	1568884	3.76e-22		CP000038:50001	1	50001	2.11e-13
CP000038:1595027	1	1595027	3.76e-22		CP000038:67101	1	67101	2.11e-13
CP000038:1952887	1	1952887	3.76e-22		CP000038:268238	1	268238	2.11e-13
CP000038:1953580	1	1953580	3.76e-22		CP000038:271063	1	271063	2.11e-13
CP000038:1975522	1	1975522	3.76e-22		CP000038:394637	1	394637	2.11e-13
CP000038:2202562	1	2202562	3.76e-22		CP000038:402280	1	402280	2.11e-13
CP000038:2226815	1	2226815	3.76e-22		CP000038:421769	1	421769	2.11e-13
CP000038:2257433	1	2257433	3.76e-22		CP000038:514016	1	514016	2.11e-13
CP000038:2324170	1	2324170	3.76e-22		CP000038:542468	1	542468	2.11e-13
CP000038:2480170	1	2480170	3.76e-22		CP000038:554370	1	554370	2.11e-13
CP000038:2760031	1	2760031	3.76e-22		CP000038:559783	1	559783	2.11e-13
CP000038:2784468	1	2784468	3.76e-22		CP000038:641674	1	641674	2.11e-13
CP000038:2966220	1	2966220	3.76e-22		CP000038:717928	1	717928	2.11e-13
CP000038:2968571	1	2968571	3.76e-22		CP000038:718447	1	718447	2.11e-13
CP000038:2971590	1	2971590	3.76e-22		CP000038:738750	1	738750	2.11e-13
CP000038:2982862	1	2982862	3.76e-22		CP000038:800391	1	800391	2.11e-13
CP000038:2988276	1	2988276	3.76e-22		CP000038:864807	1	864807	2.11e-13
CP000038:2989750	1	2989750	3.76e-22		CP000038:1171175	1	1171175	2.11e-13
CP000038:2994877	1	2994877	3.76e-22		CP000038:1207951	1	1207951	2.11e-13
CP000038:2999298	1	2999298	3.76e-22		CP000038:1302116	1	1302116	2.11e-13
CP000038:3013251	1	3013251	3.76e-22		CP000038:1360178	1	1360178	2.11e-13
CP000038:3052312	1	3052312	3.76e-22		CP000038:1464765	1	1464765	2.11e-13
CP000038:3099288	1	3099288	3.76e-22		CP000038:1474769	1	1474769	2.11e-13
CP000038:3105591	1	3105591	3.76e-22		CP000038:1487201	1	1487201	2.11e-13
CP000038:3122259	1	3122259	3.76e-22		CP000038:1506427	1	1506427	2.11e-13
CP000038:3186243	1	3186243	3.76e-22		CP000038:1568884	1	1568884	2.11e-13
CP000038:3215286	1	3215286	3.76e-22		CP000038:1595027	1	1595027	2.11e-13
CP000038:3245949	1	3245949	3.76e-22		CP000038:1952887	1	1952887	2.11e-13
CP000038:3321583	1	3321583	3.76e-22		CP000038:1953580	1	1953580	2.11e-13
CP000038:3325671	1	3325671	3.76e-22		CP000038:1975522	1	1975522	2.11e-13
CP000038:3718965	1	3718965	3.76e-22		CP000038:2202562	1	2202562	2.11e-13
CP000038:3848156	1	3848156	3.76e-22		CP000038:2226815	1	2226815	2.11e-13
CP000038:4058486	1	4058486	3.76e-22		CP000038:2257433	1	2257433	2.11e-13
CP000038:4082007	1	4082007	3.76e-22		CP000038:2324170	1	2324170	2.11e-13
CP000038:4123865	1	4123865	3.76e-22		CP000038:2480170	1	2480170	2.11e-13
CP000038:4126099	1	4126099	3.76e-22		CP000038:2760031	1	2760031	2.11e-13
CP000038:4212525	1	4212525	3.76e-22		CP000038:2784468	1	2784468	2.11e-13
CP000038:4274140	1	4274140	3.76e-22		CP000038:2966220	1	2966220	2.11e-13
CP000038:4350615	1	4350615	3.76e-22		CP000038:2968571	1	2968571	2.11e-13
CP000038:4376432	1	4376432	3.76e-22		CP000038:2971590	1	2971590	2.11e-13
CP000038:4417102	1	4417102	3.76e-22		CP000038:2982862	1	2982862	2.11e-13
CP000038:4483455	1	4483455	3.76e-22		CP000038:2988276	1	2988276	2.11e-13
CP000038:4498979	1	4498979	3.76e-22		CP000038:2989750	1	2989750	2.11e-13
CP000038:4632519	1	4632519	3.76e-22		CP000038:2994877	1	2994877	2.11e-13
CP000038:4634704	1	4634704	3.76e-22		CP000038:2999298	1	2999298	2.11e-13
CP000038:4792053	1	4792053	3.76e-22		CP000038:3013251	1	3013251	2.11e-13
CP000038:4800611	1	4800611	3.76e-22		CP000038:3052312	1	3052312	2.11e-13
CP000038:68449	1	68449	3.36e-21		CP000038:3099288	1	3099288	2.11e-13
CP000038:846651	1	846651	3.36e-21		CP000038:3105591	1	3105591	2.11e-13
CP000038:1030059	1	1030059	3.36e-21		CP000038:3122259	1	3122259	2.11e-13
CP000038:1168799	1	1168799	3.36e-21		CP000038:3186243	1	3186243	2.11e-13
CP000038:1297381	1	1297381	3.36e-21		CP000038:3215286	1	3215286	2.11e-13
CP000038:1455023	1	1455023	3.36e-21		CP000038:3245949	1	3245949	2.11e-13
CP000038:2188807	1	2188807	3.36e-21		CP000038:3321583	1	3321583	2.11e-13
CP000038:2736040	1	2736040	3.36e-21		CP000038:3325671	1	3325671	2.11e-13
CP000038:3522276	1	3522276	3.36e-21		CP000038:3718965	1	3718965	2.11e-13
CP000038:3653445	1	3653445	3.36e-21		CP000038:3848156	1	3848156	2.11e-13
CP000038:3841077	1	3841077	3.36e-21		CP000038:4058486	1	4058486	2.11e-13
CP000038:4219952	1	4219952	3.36e-21		CP000038:4082007	1	4082007	2.11e-13
CP000038:4282431	1	4282431	3.36e-21		CP000038:4123865	1	4123865	2.11e-13
CP000038:9421	1	9421	2.95e-20		CP000038:4126099	1	4126099	2.11e-13
CP000038:29002	1	29002	2.95e-20		CP000038:4212525	1	4212525	2.11e-13
CP000038:33237	1	33237	2.95e-20		CP000038:4248269	1	4248269	2.11e-13
CP000038:43908	1	43908	2.95e-20		CP000038:4274140	1	4274140	2.11e-13
CP000038:47657	1	47657	2.95e-20		CP000038:4350615	1	4350615	2.11e-13
CP000038:54877	1	54877	2.95e-20		CP000038:4376432	1	4376432	2.11e-13
CP000038:61650	1	61650	2.95e-20		CP000038:4417102	1	4417102	2.11e-13
CP000038:66569	1	66569	2.95e-20		CP000038:4483455	1	4483455	2.11e-13
CP000038:80214	1	80214	2.95e-20		CP000038:4498979	1	4498979	2.11e-13
CP000038:80918	1	80918	2.95e-20		CP000038:4632519	1	4632519	2.11e-13
CP000038:81012	1	81012	2.95e-20		CP000038:4634704	1	4634704	2.11e-13
CP000038:88737	1	88737	2.95e-20		CP000038:4792053	1	4792053	2.11e-13
CP000038:89301	1	89301	2.95e-20		CP000038:4800611	1	4800611	2.11e-13
CP000038:101154	1	101154	2.95e-20		CP000038:68449	1	68449	7.51e-13
CP000038:104436	1	104436	2.95e-20		CP000038:846651	1	846651	7.51e-13
CP000038:114878	1	114878	2.95e-20		CP000038:1030059	1	1030059	7.51e-13
CP000038:117368	1	117368	2.95e-20		CP000038:1168799	1	1168799	7.51e-13
CP000038:124880	1	124880	2.95e-20		CP000038:1297381	1	1297381	7.51e-13
CP000038:125438	1	125438	2.95e-20		CP000038:1455023	1	1455023	7.51e-13
CP000038:125445	1	125445	2.95e-20		CP000038:2188807	1	2188807	7.51e-13
CP000038:176484	1	176484	2.95e-20		CP000038:2736040	1	2736040	7.51e-13
CP000038:183688	1	183688	2.95e-20		CP000038:3522276	1	3522276	7.51e-13
CP000038:203959	1	203959	2.95e-20		CP000038:3653445	1	3653445	7.51e-13
CP000038:210489	1	210489	2.95e-20		CP000038:3841077	1	3841077	7.51e-13
CP000038:227270	1	227270	2.95e-20		CP000038:4219952	1	4219952	7.51e-13
CP000038:263325	1	263325	2.95e-20		CP000038:4282431	1	4282431	7.51e-13
CP000038:263518	1	263518	2.95e-20		CP000038:9421	1	9421	2.64e-12
CP000038:265476	1	265476	2.95e-20		CP000038:29002	1	29002	2.64e-12
CP000038:267549	1	267549	2.95e-20		CP000038:33237	1	33237	2.64e-12
CP000038:275262	1	275262	2.95e-20		CP000038:43908	1	43908	2.64e-12
CP000038:314772	1	314772	2.95e-20		CP000038:47657	1	47657	2.64e-12
CP000038:382645	1	382645	2.95e-20		CP000038:54877	1	54877	2.64e-12
CP000038:382675	1	382675	2.95e-20		CP000038:61650	1	61650	2.64e-12
CP000038:393784	1	393784	2.95e-20		CP000038:66569	1	66569	2.64e-12
CP000038:401135	1	401135	2.95e-20		CP000038:80214	1	80214	2.64e-12
CP000038:401462	1	401462	2.95e-20		CP000038:80918	1	80918	2.64e-12
CP000038:401944	1	401944	2.95e-20		CP000038:81012	1	81012	2.64e-12
CP000038:406928	1	406928	2.95e-20		CP000038:88737	1	88737	2.64e-12
CP000038:408391	1	408391	2.95e-20		CP000038:89301	1	89301	2.64e-12
CP000038:418633	1	418633	2.95e-20		CP000038:101154	1	101154	2.64e-12
CP000038:422902	1	422902	2.95e-20		CP000038:104436	1	104436	2.64e-12
CP000038:423125	1	423125	2.95e-20		CP000038:114878	1	114878	2.64e-12
CP000038:426105	1	426105	2.95e-20		CP000038:117368	1	117368	2.64e-12
CP000038:441326	1	441326	2.95e-20		CP000038:124880	1	124880	2.64e-12
CP000038:445006	1	445006	2.95e-20		CP000038:125438	1	125438	2.64e-12
CP000038:499237	1	499237	2.95e-20		CP000038:125445	1	125445	2.64e-12
CP000038:500118	1	500118	2.95e-20		CP000038:176484	1	176484	2.64e-12
CP000038:503072	1	503072	2.95e-20		CP000038:183688	1	183688	2.64e-12
CP000038:506260	1	506260	2.95e-20		CP000038:203959	1	203959	2.64e-12
CP000038:520822	1	520822	2.95e-20		CP000038:210489	1	210489	2.64e-12
CP000038:522561	1	522561	2.95e-20		CP000038:227270	1	227270	2.64e-12
CP000038:524291	1	524291	2.95e-20		CP000038:263325	1	263325	2.64e-12
CP000038:547731	1	547731	2.95e-20		CP000038:263518	1	263518	2.64e-12
CP000038:561508	1	561508	2.95e-20		CP000038:265476	1	265476	2.64e-12
CP000038:562452	1	562452	2.95e-20		CP000038:267549	1	267549	2.64e-12
CP000038:564815	1	564815	2.95e-20		CP000038:275262	1	275262	2.64e-12
CP000038:586449	1	586449	2.95e-20		CP000038:314772	1	314772	2.64e-12
CP000038:589107	1	589107	2.95e-20		CP000038:382645	1	382645	2.64e-12
CP000038:591287	1	591287	2.95e-20		CP000038:382675	1	382675	2.64e-12
CP000038:592274	1	592274	2.95e-20		CP000038:393784	1	393784	2.64e-12
CP000038:595362	1	595362	2.95e-20		CP000038:401135	1	401135	2.64e-12
CP000038:598611	1	598611	2.95e-20		CP000038:401462	1	401462	2.64e-12
CP000038:603228	1	603228	2.95e-20		CP000038:401944	1	401944	2.64e-12
CP000038:617243	1	617243	2.95e-20		CP000038:406928	1	406928	2.64e-12
CP000038:632435	1	632435	2.95e-20		CP000038:408391	1	408391	2.64e-12
CP000038:638780	1	638780	2.95e-20		CP000038:418633	1	418633	2.64e-12
CP000038:650747	1	650747	2.95e-20		CP000038:422902	1	422902	2.64e-12
CP000038:653927	1	653927	2.95e-20		CP000038:423125	1	423125	2.64e-12
CP000038:656266	1	656266	2.95e-20		CP000038:426105	1	426105	2.64e-12
CP000038:672966	1	672966	2.95e-20		CP000038:441326	1	441326	2.64e-12
CP000038:707262	1	707262	2.95e-20		CP000038:445006	1	445006	2.64e-12
CP000038:718135	1	718135	2.95e-20		CP000038:499237	1	499237	2.64e-12
CP000038:726403	1	726403	2.95e-20		CP000038:500118	1	500118	2.64e-12
CP000038:735547	1	735547	2.95e-20		CP000038:503072	1	503072	2.64e-12
CP000038:806828	1	806828	2.95e-20		CP000038:506260	1	506260	2.64e-12
CP000038:816791	1	816791	2.95e-20		CP000038:520822	1	520822	2.64e-12
CP000038:822080	1	822080	2.95e-20		CP000038:522561	1	522561	2.64e-12
CP000038:822472	1	822472	2.95e-20		CP000038:524291	1	524291	2.64e-12
CP000038:842872	1	842872	2.95e-20		CP000038:547731	1	547731	2.64e-12
CP000038:849096	1	849096	2.95e-20		CP000038:561508	1	561508	2.64e-12
CP000038:851244	1	851244	2.95e-20		CP000038:562452	1	562452	2.64e-12
CP000038:858665	1	858665	2.95e-20		CP000038:564815	1	564815	2.64e-12
CP000038:942863	1	942863	2.95e-20		CP000038:586449	1	586449	2.64e-12
CP000038:964287	1	964287	2.95e-20		CP000038:589107	1	589107	2.64e-12
CP000038:977497	1	977497	2.95e-20		CP000038:591287	1	591287	2.64e-12
CP000038:980531	1	980531	2.95e-20		CP000038:592274	1	592274	2.64e-12
CP000038:982187	1	982187	2.95e-20		CP000038:595362	1	595362	2.64e-12
CP000038:985750	1	985750	2.95e-20		CP000038:598611	1	598611	2.64e-12
CP000038:993387	1	993387	2.95e-20		CP000038:603228	1	603228	2.64e-12
CP000038:1002593	1	1002593	2.95e-20		CP000038:617243	1	617243	2.64e-12
CP000038:1007816	1	1007816	2.95e-20		CP000038:632435	1	632435	2.64e-12
CP000038:1010194	1	1010194	2.95e-20		CP000038:638780	1	638780	2.64e-12
CP000038:1020991	1	1020991	2.95e-20		CP000038:650747	1	650747	2.64e-12
CP000038:1024672	1	1024672	2.95e-20		CP000038:653927	1	653927	2.64e-12
CP000038:1028278	1	1028278	2.95e-20		CP000038:656266	1	656266	2.64e-12
CP000038:1029156	1	1029156	2.95e-20		CP000038:672966	1	672966	2.64e-12
CP000038:1030851	1	1030851	2.95e-20		CP000038:707262	1	707262	2.64e-12
CP000038:1039027	1	1039027	2.95e-20		CP000038:718135	1	718135	2.64e-12
CP000038:1040775	1	1040775	2.95e-20		CP000038:726403	1	726403	2.64e-12
CP000038:1054503	1	1054503	2.95e-20		CP000038:735547	1	735547	2.64e-12
CP000038:1157000	1	1157000	2.95e-20		CP000038:806828	1	806828	2.64e-12
CP000038:1170367	1	1170367	2.95e-20		CP000038:816791	1	816791	2.64e-12
CP000038:1173774	1	1173774	2.95e-20		CP000038:822080	1	822080	2.64e-12
CP000038:1181043	1	1181043	2.95e-20		CP000038:822472	1	822472	2.64e-12
CP000038:1199009	1	1199009	2.95e-20		CP000038:842872	1	842872	2.64e-12
CP000038:1208412	1	1208412	2.95e-20		CP000038:849096	1	849096	2.64e-12
CP000038:1216344	1	1216344	2.95e-20		CP000038:851244	1	851244	2.64e-12
CP000038:1217302	1	1217302	2.95e-20		CP000038:858665	1	858665	2.64e-12
CP000038:1219139	1	1219139	2.95e-20		CP000038:942863	1	942863	2.64e-12
CP000038:1234730	1	1234730	2.95e-20		CP000038:964287	1	964287	2.64e-12
CP000038:1244975	1	1244975	2.95e-20		CP000038:977497	1	977497	2.64e-12
CP000038:1248753	1	1248753	2.95e-20		CP000038:980531	1	980531	2.64e-12
CP000038:1258966	1	1258966	2.95e-20		CP000038:982187	1	982187	2.64e-12
CP000038:1259434	1	1259434	2.95e-20		CP000038:985750	1	985750	2.64e-12
CP000038:1308806	1	1308806	2.95e-20		CP000038:993387	1	993387	2.64e-12
CP000038:1309258	1	1309258	2.95e-20		CP000038:1002593	1	1002593	2.64e-12
CP000038:1315754	1	1315754	2.95e-20		CP000038:1007816	1	1007816	2.64e-12
CP000038:1315789	1	1315789	2.95e-20		CP000038:1010194	1	1010194	2.64e-12
CP000038:1324815	1	1324815	2.95e-20		CP000038:1020991	1	1020991	2.64e-12
CP000038:1376852	1	1376852	2.95e-20		CP000038:1024672	1	1024672	2.64e-12
CP000038:1398420	1	1398420	2.95e-20		CP000038:1028278	1	1028278	2.64e-12
CP000038:1401434	1	1401434	2.95e-20		CP000038:1029156	1	1029156	2.64e-12
CP000038:1401497	1	1401497	2.95e-20		CP000038:1030851	1	1030851	2.64e-12
CP000038:1404517	1	1404517	2.95e-20		CP000038:1039027	1	1039027	2.64e-12
CP000038:1433747	1	1433747	2.95e-20		CP000038:1040775	1	1040775	2.64e-12
CP000038:1436115	1	1436115	2.95e-20		CP000038:1054503	1	1054503	2.64e-12
CP000038:1466783	1	1466783	2.95e-20		CP000038:1157000	1	1157000	2.64e-12
CP000038:1477642	1	1477642	2.95e-20		CP000038:1170367	1	1170367	2.64e-12
CP000038:1515866	1	1515866	2.95e-20		CP000038:1173774	1	1173774	2.64e-12
CP000038:1537429	1	1537429	2.95e-20		CP000038:1181043	1	1181043	2.64e-12
CP000038:1551532	1	1551532	2.95e-20		CP000038:1199009	1	1199009	2.64e-12
CP000038:1560192	1	1560192	2.95e-20		CP000038:1208412	1	1208412	2.64e-12
CP000038:1582498	1	1582498	2.95e-20		CP000038:1216344	1	1216344	2.64e-12
CP000038:1593736	1	1593736	2.95e-20		CP000038:1217302	1	1217302	2.64e-12
CP000038:1636510	1	1636510	2.95e-20		CP000038:1219139	1	1219139	2.64e-12
CP000038:1639671	1	1639671	2.95e-20		CP000038:1234730	1	1234730	2.64e-12
CP000038:1639824	1	1639824	2.95e-20		CP000038:1244975	1	1244975	2.64e-12
CP000038:1943721	1	1943721	2.95e-20		CP000038:1248753	1	1248753	2.64e-12
CP000038:1950453	1	1950453	2.95e-20		CP000038:1258966	1	1258966	2.64e-12
CP000038:1950741	1	1950741	2.95e-20		CP000038:1259434	1	1259434	2.64e-12
CP000038:1959996	1	1959996	2.95e-20		CP000038:1308806	1	1308806	2.64e-12
CP000038:1971664	1	1971664	2.95e-20		CP000038:1309258	1	1309258	2.64e-12
CP000038:1974543	1	1974543	2.95e-20		CP000038:1315754	1	1315754	2.64e-12
CP000038:1976418	1	1976418	2.95e-20		CP000038:1315789	1	1315789	2.64e-12
CP000038:2029400	1	2029400	2.95e-20		CP000038:1324815	1	1324815	2.64e-12
CP000038:2030293	1	2030293	2.95e-20		CP000038:1376852	1	1376852	2.64e-12
CP000038:2031483	1	2031483	2.95e-20		CP000038:1398420	1	1398420	2.64e-12
CP000038:2049535	1	2049535	2.95e-20		CP000038:1401434	1	1401434	2.64e-12
CP000038:2071263	1	2071263	2.95e-20		CP000038:1401497	1	1401497	2.64e-12
CP000038:2168842	1	2168842	2.95e-20		CP000038:1404517	1	1404517	2.64e-12
CP000038:2168846	1	2168846	2.95e-20		CP000038:1433747	1	1433747	2.64e-12
CP000038:2174611	1	2174611	2.95e-20		CP000038:1436115	1	1436115	2.64e-12
CP000038:2175490	1	2175490	2.95e-20		CP000038:1466783	1	1466783	2.64e-12
CP000038:2194265	1	2194265	2.95e-20		CP000038:1477642	1	1477642	2.64e-12
CP000038:2204398	1	2204398	2.95e-20		CP000038:1515866	1	1515866	2.64e-12
CP000038:2205794	1	2205794	2.95e-20		CP000038:1537429	1	1537429	2.64e-12
CP000038:2213995	1	2213995	2.95e-20		CP000038:1551532	1	1551532	2.64e-12
CP000038:2217042	1	2217042	2.95e-20		CP000038:1560192	1	1560192	2.64e-12
CP000038:2230695	1	2230695	2.95e-20		CP000038:1582498	1	1582498	2.64e-12
CP000038:2233358	1	2233358	2.95e-20		CP000038:1593736	1	1593736	2.64e-12
CP000038:2257367	1	2257367	2.95e-20		CP000038:1636510	1	1636510	2.64e-12
CP000038:2293316	1	2293316	2.95e-20		CP000038:1639671	1	1639671	2.64e-12
CP000038:2297045	1	2297045	2.95e-20		CP000038:1639824	1	1639824	2.64e-12
CP000038:2300386	1	2300386	2.95e-20		CP000038:1943721	1	1943721	2.64e-12
CP000038:2323720	1	2323720	2.95e-20		CP000038:1950453	1	1950453	2.64e-12
CP000038:2329510	1	2329510	2.95e-20		CP000038:1950741	1	1950741	2.64e-12
CP000038:2331616	1	2331616	2.95e-20		CP000038:1959996	1	1959996	2.64e-12
CP000038:2339687	1	2339687	2.95e-20		CP000038:1971664	1	1971664	2.64e-12
CP000038:2343895	1	2343895	2.95e-20		CP000038:1974543	1	1974543	2.64e-12
CP000038:2356088	1	2356088	2.95e-20		CP000038:1976418	1	1976418	2.64e-12
CP000038:2366951	1	2366951	2.95e-20		CP000038:2029400	1	2029400	2.64e-12
CP000038:2367944	1	2367944	2.95e-20		CP000038:2030293	1	2030293	2.64e-12
CP000038:2369803	1	2369803	2.95e-20		CP000038:2031483	1	2031483	2.64e-12
CP000038:2461782	1	2461782	2.95e-20		CP000038:2049535	1	2049535	2.64e-12
CP000038:2470584	1	2470584	2.95e-20		CP000038:2071263	1	2071263	2.64e-12
CP000038:2471689	1	2471689	2.95e-20		CP000038:2168842	1	2168842	2.64e-12
CP000038:2473487	1	2473487	2.95e-20		CP000038:2168846	1	2168846	2.64e-12
CP000038:2489119	1	2489119	2.95e-20		CP000038:2174611	1	2174611	2.64e-12
CP000038:2493023	1	2493023	2.95e-20		CP000038:2175490	1	2175490	2.64e-12
CP000038:2520529	1	2520529	2.95e-20		CP000038:2194265	1	2194265	2.64e-12
CP000038:2525185	1	2525185	2.95e-20		CP000038:2204398	1	2204398	2.64e-12
CP000038:2531816	1	2531816	2.95e-20		CP000038:2205794	1	2205794	2.64e-12
CP000038:2616914	1	2616914	2.95e-20		CP000038:2213995	1	2213995	2.64e-12
CP000038:2619032	1	2619032	2.95e-20		CP000038:2217042	1	2217042	2.64e-12
CP000038:2629620	1	2629620	2.95e-20		CP000038:2230695	1	2230695	2.64e-12
CP000038:2656241	1	2656241	2.95e-20		CP000038:2233358	1	2233358	2.64e-12
CP000038:2656598	1	2656598	2.95e-20		CP000038:2257367	1	2257367	2.64e-12
CP000038:2703198	1	2703198	2.95e-20		CP000038:2293316	1	2293316	2.64e-12
CP000038:2728236	1	2728236	2.95e-20		CP000038:2297045	1	2297045	2.64e-12
CP000038:2740056	1	2740056	2.95e-20		CP000038:2300386	1	2300386	2.64e-12
CP000038:2772162	1	2772162	2.95e-20		CP000038:2323720	1	2323720	2.64e-12
CP000038:2782662	1	2782662	2.95e-20		CP000038:2329510	1	2329510	2.64e-12
CP000038:2787551	1	2787551	2.95e-20		CP000038:2331616	1	2331616	2.64e-12
CP000038:2790891	1	2790891	2.95e-20		CP000038:2339687	1	2339687	2.64e-12
CP000038:2795472	1	2795472	2.95e-20		CP000038:2343895	1	2343895	2.64e-12
CP000038:2802547	1	2802547	2.95e-20		CP000038:2356088	1	2356088	2.64e-12
CP000038:2850203	1	2850203	2.95e-20		CP000038:2366951	1	2366951	2.64e-12
CP000038:2851393	1	2851393	2.95e-20		CP000038:2367944	1	2367944	2.64e-12
CP000038:2851623	1	2851623	2.95e-20		CP000038:2369803	1	2369803	2.64e-12
CP000038:2858264	1	2858264	2.95e-20		CP000038:2461782	1	2461782	2.64e-12
CP000038:2881138	1	2881138	2.95e-20		CP000038:2470584	1	2470584	2.64e-12
CP000038:2915976	1	2915976	2.95e-20		CP000038:2471689	1	2471689	2.64e-12
CP000038:2917513	1	2917513	2.95e-20		CP000038:2473487	1	2473487	2.64e-12
CP000038:2950183	1	2950183	2.95e-20		CP000038:2489119	1	2489119	2.64e-12
CP000038:2965505	1	2965505	2.95e-20		CP000038:2493023	1	2493023	2.64e-12
CP000038:2971326	1	2971326	2.95e-20		CP000038:2520529	1	2520529	2.64e-12
CP000038:2971545	1	2971545	2.95e-20		CP000038:2525185	1	2525185	2.64e-12
CP000038:2973337	1	2973337	2.95e-20		CP000038:2531816	1	2531816	2.64e-12
CP000038:2974428	1	2974428	2.95e-20		CP000038:2616914	1	2616914	2.64e-12
CP000038:2982943	1	2982943	2.95e-20		CP000038:2619032	1	2619032	2.64e-12
CP000038:2983245	1	2983245	2.95e-20		CP000038:2629620	1	2629620	2.64e-12
CP000038:2987011	1	2987011	2.95e-20		CP000038:2656241	1	2656241	2.64e-12
CP000038:2989224	1	2989224	2.95e-20		CP000038:2656598	1	2656598	2.64e-12
CP000038:3028595	1	3028595	2.95e-20		CP000038:2703198	1	2703198	2.64e-12
CP000038:3033131	1	3033131	2.95e-20		CP000038:2728236	1	2728236	2.64e-12
CP000038:3040173	1	3040173	2.95e-20		CP000038:2740056	1	2740056	2.64e-12
CP000038:3084190	1	3084190	2.95e-20		CP000038:2772162	1	2772162	2.64e-12
CP000038:3091418	1	3091418	2.95e-20		CP000038:2782662	1	2782662	2.64e-12
CP000038:3101924	1	3101924	2.95e-20		CP000038:2787551	1	2787551	2.64e-12
CP000038:3102454	1	3102454	2.95e-20		CP000038:2790891	1	2790891	2.64e-12
CP000038:3102918	1	3102918	2.95e-20		CP000038:2795472	1	2795472	2.64e-12
CP000038:3121826	1	3121826	2.95e-20		CP000038:2802547	1	2802547	2.64e-12
CP000038:3125309	1	3125309	2.95e-20		CP000038:2850203	1	2850203	2.64e-12
CP000038:3128813	1	3128813	2.95e-20		CP000038:2851393	1	2851393	2.64e-12
CP000038:3144626	1	3144626	2.95e-20		CP000038:2851623	1	2851623	2.64e-12
CP000038:3145341	1	3145341	2.95e-20		CP000038:2858264	1	2858264	2.64e-12
CP000038:3152538	1	3152538	2.95e-20		CP000038:2881138	1	2881138	2.64e-12
CP000038:3183009	1	3183009	2.95e-20		CP000038:2915976	1	2915976	2.64e-12
CP000038:3186024	1	3186024	2.95e-20		CP000038:2917513	1	2917513	2.64e-12
CP000038:3196935	1	3196935	2.95e-20		CP000038:2950183	1	2950183	2.64e-12
CP000038:3224469	1	3224469	2.95e-20		CP000038:2965505	1	2965505	2.64e-12
CP000038:3262427	1	3262427	2.95e-20		CP000038:2971326	1	2971326	2.64e-12
CP000038:3264171	1	3264171	2.95e-20		CP000038:2971545	1	2971545	2.64e-12
CP000038:3320702	1	3320702	2.95e-20		CP000038:2973337	1	2973337	2.64e-12
CP000038:3322459	1	3322459	2.95e-20		CP000038:2974428	1	2974428	2.64e-12
CP000038:3334748	1	3334748	2.95e-20		CP000038:2982943	1	2982943	2.64e-12
CP000038:3349905	1	3349905	2.95e-20		CP000038:2983245	1	2983245	2.64e-12
CP000038:3353856	1	3353856	2.95e-20		CP000038:2987011	1	2987011	2.64e-12
CP000038:3360223	1	3360223	2.95e-20		CP000038:2989224	1	2989224	2.64e-12
CP000038:3371105	1	3371105	2.95e-20		CP000038:3028595	1	3028595	2.64e-12
CP000038:3372590	1	3372590	2.95e-20		CP000038:3033131	1	3033131	2.64e-12
CP000038:3375721	1	3375721	2.95e-20		CP000038:3040173	1	3040173	2.64e-12
CP000038:3381578	1	3381578	2.95e-20		CP000038:3084190	1	3084190	2.64e-12
CP000038:3394989	1	3394989	2.95e-20		CP000038:3091418	1	3091418	2.64e-12
CP000038:3409842	1	3409842	2.95e-20		CP000038:3101924	1	3101924	2.64e-12
CP000038:3411440	1	3411440	2.95e-20		CP000038:3102454	1	3102454	2.64e-12
CP000038:3417585	1	3417585	2.95e-20		CP000038:3102918	1	3102918	2.64e-12
CP000038:3420205	1	3420205	2.95e-20		CP000038:3121826	1	3121826	2.64e-12
CP000038:3440896	1	3440896	2.95e-20		CP000038:3125309	1	3125309	2.64e-12
CP000038:3442707	1	3442707	2.95e-20		CP000038:3128813	1	3128813	2.64e-12
CP000038:3444665	1	3444665	2.95e-20		CP000038:3144626	1	3144626	2.64e-12
CP000038:3490520	1	3490520	2.95e-20		CP000038:3145341	1	3145341	2.64e-12
CP000038:3501387	1	3501387	2.95e-20		CP000038:3152538	1	3152538	2.64e-12
CP000038:3506459	1	3506459	2.95e-20		CP000038:3183009	1	3183009	2.64e-12
CP000038:3512261	1	3512261	2.95e-20		CP000038:3186024	1	3186024	2.64e-12
CP000038:3515017	1	3515017	2.95e-20		CP000038:3196935	1	3196935	2.64e-12
CP000038:3517653	1	3517653	2.95e-20		CP000038:3224469	1	3224469	2.64e-12
CP000038:3528619	1	3528619	2.95e-20		CP000038:3262427	1	3262427	2.64e-12
CP000038:3531498	1	3531498	2.95e-20		CP000038:3264171	1	3264171	2.64e-12
CP000038:3552123	1	3552123	2.95e-20		CP000038:3320702	1	3320702	2.64e-12
CP000038:3558622	1	3558622	2.95e-20		CP000038:3322459	1	3322459	2.64e-12
CP000038:3579359	1	3579359	2.95e-20		CP000038:3334748	1	3334748	2.64e-12
CP000038:3622529	1	3622529	2.95e-20		CP000038:3349905	1	3349905	2.64e-12
CP000038:3636027	1	3636027	2.95e-20		CP000038:3353856	1	3353856	2.64e-12
CP000038:3669283	1	3669283	2.95e-20		CP000038:3360223	1	3360223	2.64e-12
CP000038:3670412	1	3670412	2.95e-20		CP000038:3371105	1	3371105	2.64e-12
CP000038:3684288	1	3684288	2.95e-20		CP000038:3372590	1	3372590	2.64e-12
CP000038:3710298	1	3710298	2.95e-20		CP000038:3375721	1	3375721	2.64e-12
CP000038:3817633	1	3817633	2.95e-20		CP000038:3381578	1	3381578	2.64e-12
CP000038:3819405	1	3819405	2.95e-20		CP000038:3394989	1	3394989	2.64e-12
CP000038:3819492	1	3819492	2.95e-20		CP000038:3409842	1	3409842	2.64e-12
CP000038:3831641	1	3831641	2.95e-20		CP000038:3411440	1	3411440	2.64e-12
CP000038:3851617	1	3851617	2.95e-20		CP000038:3417585	1	3417585	2.64e-12
CP000038:3857039	1	3857039	2.95e-20		CP000038:3420205	1	3420205	2.64e-12
CP000038:3878403	1	3878403	2.95e-20		CP000038:3440896	1	3440896	2.64e-12
CP000038:3888373	1	3888373	2.95e-20		CP000038:3442707	1	3442707	2.64e-12
CP000038:3899083	1	3899083	2.95e-20		CP000038:3444665	1	3444665	2.64e-12
CP000038:3900974	1	3900974	2.95e-20		CP000038:3490520	1	3490520	2.64e-12
CP000038:3907787	1	3907787	2.95e-20		CP000038:3501387	1	3501387	2.64e-12
CP000038:3915451	1	3915451	2.95e-20		CP000038:3506459	1	3506459	2.64e-12
CP000038:3942317	1	3942317	2.95e-20		CP000038:3512261	1	3512261	2.64e-12
CP000038:3946708	1	3946708	2.95e-20		CP000038:3515017	1	3515017	2.64e-12
CP000038:3948057	1	3948057	2.95e-20		CP000038:3517653	1	3517653	2.64e-12
CP000038:3953035	1	3953035	2.95e-20		CP000038:3528619	1	3528619	2.64e-12
CP000038:3957443	1	3957443	2.95e-20		CP000038:3531498	1	3531498	2.64e-12
CP000038:4011939	1	4011939	2.95e-20		CP000038:3552123	1	3552123	2.64e-12
CP000038:4016664	1	4016664	2.95e-20		CP000038:3558622	1	3558622	2.64e-12
CP000038:4035464	1	4035464	2.95e-20		CP000038:3579359	1	3579359	2.64e-12
CP000038:4037517	1	4037517	2.95e-20		CP000038:3622529	1	3622529	2.64e-12
CP000038:4046413	1	4046413	2.95e-20		CP000038:3636027	1	3636027	2.64e-12
CP000038:4052212	1	4052212	2.95e-20		CP000038:3669283	1	3669283	2.64e-12
CP000038:4060387	1	4060387	2.95e-20		CP000038:3670412	1	3670412	2.64e-12
CP000038:4066483	1	4066483	2.95e-20		CP000038:3684288	1	3684288	2.64e-12
CP000038:4073082	1	4073082	2.95e-20		CP000038:3710298	1	3710298	2.64e-12
CP000038:4074105	1	4074105	2.95e-20		CP000038:3817633	1	3817633	2.64e-12
CP000038:4094453	1	4094453	2.95e-20		CP000038:3819405	1	3819405	2.64e-12
CP000038:4124120	1	4124120	2.95e-20		CP000038:3819492	1	3819492	2.64e-12
CP000038:4127461	1	4127461	2.95e-20		CP000038:3831641	1	3831641	2.64e-12
CP000038:4127563	1	4127563	2.95e-20		CP000038:3851617	1	3851617	2.64e-12
CP000038:4128382	1	4128382	2.95e-20		CP000038:3857039	1	3857039	2.64e-12
CP000038:4129958	1	4129958	2.95e-20		CP000038:3878403	1	3878403	2.64e-12
CP000038:4185248	1	4185248	2.95e-20		CP000038:3888373	1	3888373	2.64e-12
CP000038:4189270	1	4189270	2.95e-20		CP000038:3899083	1	3899083	2.64e-12
CP000038:4206881	1	4206881	2.95e-20		CP000038:3900974	1	3900974	2.64e-12
CP000038:4221555	1	4221555	2.95e-20		CP000038:3907787	1	3907787	2.64e-12
CP000038:4226163	1	4226163	2.95e-20		CP000038:3915451	1	3915451	2.64e-12
CP000038:4245690	1	4245690	2.95e-20		CP000038:3942317	1	3942317	2.64e-12
CP000038:4250034	1	4250034	2.95e-20		CP000038:3946708	1	3946708	2.64e-12
CP000038:4270052	1	4270052	2.95e-20		CP000038:3948057	1	3948057	2.64e-12
CP000038:4288303	1	4288303	2.95e-20		CP000038:3953035	1	3953035	2.64e-12
CP000038:4304999	1	4304999	2.95e-20		CP000038:3957443	1	3957443	2.64e-12
CP000038:4309840	1	4309840	2.95e-20		CP000038:4011939	1	4011939	2.64e-12
CP000038:4311618	1	4311618	2.95e-20		CP000038:4016664	1	4016664	2.64e-12
CP000038:4320499	1	4320499	2.95e-20		CP000038:4035464	1	4035464	2.64e-12
CP000038:4323156	1	4323156	2.95e-20		CP000038:4037517	1	4037517	2.64e-12
CP000038:4323345	1	4323345	2.95e-20		CP000038:4046413	1	4046413	2.64e-12
CP000038:4324489	1	4324489	2.95e-20		CP000038:4052212	1	4052212	2.64e-12
CP000038:4325733	1	4325733	2.95e-20		CP000038:4060387	1	4060387	2.64e-12
CP000038:4347322	1	4347322	2.95e-20		CP000038:4066483	1	4066483	2.64e-12
CP000038:4367947	1	4367947	2.95e-20		CP000038:4073082	1	4073082	2.64e-12
CP000038:4373441	1	4373441	2.95e-20		CP000038:4074105	1	4074105	2.64e-12
CP000038:4383580	1	4383580	2.95e-20		CP000038:4094453	1	4094453	2.64e-12
CP000038:4412311	1	4412311	2.95e-20		CP000038:4124120	1	4124120	2.64e-12
CP000038:4412749	1	4412749	2.95e-20		CP000038:4127461	1	4127461	2.64e-12
CP000038:4424328	1	4424328	2.95e-20		CP000038:4127563	1	4127563	2.64e-12
CP000038:4436004	1	4436004	2.95e-20		CP000038:4128382	1	4128382	2.64e-12
CP000038:4445475	1	4445475	2.95e-20		CP000038:4129958	1	4129958	2.64e-12
CP000038:4449623	1	4449623	2.95e-20		CP000038:4185248	1	4185248	2.64e-12
CP000038:4462627	1	4462627	2.95e-20		CP000038:4189270	1	4189270	2.64e-12
CP000038:4465403	1	4465403	2.95e-20		CP000038:4206881	1	4206881	2.64e-12
CP000038:4599752	1	4599752	2.95e-20		CP000038:4221555	1	4221555	2.64e-12
CP000038:4603355	1	4603355	2.95e-20		CP000038:4226163	1	4226163	2.64e-12
CP000038:4606898	1	4606898	2.95e-20		CP000038:4245690	1	4245690	2.64e-12
CP000038:4614790	1	4614790	2.95e-20		CP000038:4250034	1	4250034	2.64e-12
CP000038:4617802	1	4617802	2.95e-20		CP000038:4270052	1	4270052	2.64e-12
CP000038:4621516	1	4621516	2.95e-20		CP000038:4288303	1	4288303	2.64e-12
CP000038:4627898	1	4627898	2.95e-20		CP000038:4304999	1	4304999	2.64e-12
CP000038:4649181	1	4649181	2.95e-20		CP000038:4309840	1	4309840	2.64e-12
CP000038:4668753	1	4668753	2.95e-20		CP000038:4311618	1	4311618	2.64e-12
CP000038:4670661	1	4670661	2.95e-20		CP000038:4320499	1	4320499	2.64e-12
CP000038:4804604	1	4804604	2.95e-20		CP000038:4323156	1	4323156	2.64e-12
CP000038:4806638	1	4806638	2.95e-20		CP000038:4323345	1	4323345	2.64e-12
CP000038:4809281	1	4809281	2.95e-20		CP000038:4324489	1	4324489	2.64e-12
CP000038:4817676	1	4817676	2.95e-20		CP000038:4325733	1	4325733	2.64e-12
CP000038:4820512	1	4820512	2.95e-20		CP000038:4347322	1	4347322	2.64e-12
CP000038:3558571	1	3558571	8.66e-20		CP000038:4367947	1	4367947	2.64e-12
CP000038:2248904	1	2248904	2.53e-19		CP000038:4373441	1	4373441	2.64e-12
CP000038:3091077	1	3091077	1.04e-17		CP000038:4383580	1	4383580	2.64e-12
CP000038:378133	1	378133	2.01e-15		CP000038:4412311	1	4412311	2.64e-12
CP000038:465949	1	465949	2.01e-15		CP000038:4412749	1	4412749	2.64e-12
CP000038:849266	1	849266	2.01e-15		CP000038:4424328	1	4424328	2.64e-12
CP000038:1159511	1	1159511	2.01e-15		CP000038:4436004	1	4436004	2.64e-12
CP000038:1493522	1	1493522	2.01e-15		CP000038:4445475	1	4445475	2.64e-12
CP000038:2193651	1	2193651	2.01e-15		CP000038:4449623	1	4449623	2.64e-12
CP000038:2882347	1	2882347	2.01e-15		CP000038:4462627	1	4462627	2.64e-12
CP000038:3217584	1	3217584	2.01e-15		CP000038:4465403	1	4465403	2.64e-12
CP000038:3474963	1	3474963	2.01e-15		CP000038:4599752	1	4599752	2.64e-12
CP000038:3638197	1	3638197	2.01e-15		CP000038:4603355	1	4603355	2.64e-12
CP000038:479550	1	479550	3.57e-13		CP000038:4606898	1	4606898	2.64e-12
CP000038:710501	1	710501	3.57e-13		CP000038:4614790	1	4614790	2.64e-12
CP000038:1327664	1	1327664	3.57e-13		CP000038:4617802	1	4617802	2.64e-12
CP000038:1959867	1	1959867	3.57e-13		CP000038:4621516	1	4621516	2.64e-12
CP000038:2802143	1	2802143	3.57e-13		CP000038:4627898	1	4627898	2.64e-12
CP000038:3099685	1	3099685	3.57e-13		CP000038:4649181	1	4649181	2.64e-12
CP000038:4087147	1	4087147	3.57e-13		CP000038:4668753	1	4668753	2.64e-12
CP000038:4664477	1	4664477	3.57e-13		CP000038:4670661	1	4670661	2.64e-12
CP000038:4715147	1	4715147	3.57e-13		CP000038:4804604	1	4804604	2.64e-12
CP000038:524072	1	524072	3.92e-12		CP000038:4806638	1	4806638	2.64e-12
CP000038:104893	1	104893	1.07e-11		CP000038:4809281	1	4809281	2.64e-12
CP000038:146532	1	146532	1.07e-11		CP000038:4817676	1	4817676	2.64e-12
CP000038:154296	1	154296	1.07e-11		CP000038:4820512	1	4820512	2.64e-12
CP000038:185236	1	185236	1.07e-11		CP000038:3558571	1	3558571	4.94e-12
CP000038:268807	1	268807	1.07e-11		CP000038:2248904	1	2248904	9.21e-12
CP000038:399248	1	399248	1.07e-11		CP000038:1026115	1	1026115	2.21e-11
CP000038:460643	1	460643	1.07e-11		CP000038:2063200	1	2063200	2.21e-11
CP000038:490190	1	490190	1.07e-11		CP000038:4493972	1	4493972	2.21e-11
CP000038:541211	1	541211	1.07e-11		CP000038:4455431	1	4455431	1.99e-10
CP000038:679893	1	679893	1.07e-11		CP000038:408502	1	408502	3.66e-10
CP000038:854671	1	854671	1.07e-11		CP000038:1567976	1	1567976	3.66e-10
CP000038:1059415	1	1059415	1.07e-11		CP000038:2050833	1	2050833	3.66e-10
CP000038:1163682	1	1163682	1.07e-11		CP000038:3098050	1	3098050	3.66e-10
CP000038:1171646	1	1171646	1.07e-11		CP000038:3652571	1	3652571	3.66e-10
CP000038:1244960	1	1244960	1.07e-11		CP000038:4191199	1	4191199	3.66e-10
CP000038:1293871	1	1293871	1.07e-11		CP000038:398027	1	398027	6.69e-10
CP000038:1400549	1	1400549	1.07e-11		CP000038:490423	1	490423	6.69e-10
CP000038:1433899	1	1433899	1.07e-11		CP000038:524897	1	524897	6.69e-10
CP000038:1567851	1	1567851	1.07e-11		CP000038:556880	1	556880	6.69e-10
CP000038:1585128	1	1585128	1.07e-11		CP000038:606003	1	606003	6.69e-10
CP000038:1960925	1	1960925	1.07e-11		CP000038:648459	1	648459	6.69e-10
CP000038:2066541	1	2066541	1.07e-11		CP000038:814753	1	814753	6.69e-10
CP000038:2076909	1	2076909	1.07e-11		CP000038:2338761	1	2338761	6.69e-10
CP000038:2227998	1	2227998	1.07e-11		CP000038:2730936	1	2730936	6.69e-10
CP000038:2277170	1	2277170	1.07e-11		CP000038:3136491	1	3136491	6.69e-10
CP000038:2524113	1	2524113	1.07e-11		CP000038:3206515	1	3206515	6.69e-10
CP000038:2634552	1	2634552	1.07e-11		CP000038:3690975	1	3690975	6.69e-10
CP000038:2746773	1	2746773	1.07e-11		CP000038:4333373	1	4333373	6.69e-10
CP000038:2768572	1	2768572	1.07e-11		CP000038:4353871	1	4353871	6.69e-10
CP000038:2779586	1	2779586	1.07e-11		CP000038:4777711	1	4777711	6.69e-10
CP000038:2847121	1	2847121	1.07e-11		CP000038:1620492	1	1620492	4.05e-09
CP000038:2972776	1	2972776	1.07e-11		CP000038:88331	1	88331	7.35e-09
CP000038:3009170	1	3009170	1.07e-11		CP000038:186878	1	186878	7.35e-09
CP000038:3018807	1	3018807	1.07e-11		CP000038:3655775	1	3655775	7.35e-09
CP000038:3093816	1	3093816	1.07e-11		CP000038:4078659	1	4078659	7.35e-09
CP000038:3111035	1	3111035	1.07e-11		CP000038:4260243	1	4260243	7.35e-09
CP000038:3120610	1	3120610	1.07e-11		CP000038:4286771	1	4286771	7.35e-09
CP000038:3422912	1	3422912	1.07e-11		CP000038:4669691	1	4669691	7.35e-09
CP000038:3425060	1	3425060	1.07e-11		CP000038:205484	1	205484	1.33e-08
CP000038:3476351	1	3476351	1.07e-11		CP000038:469286	1	469286	1.33e-08
CP000038:3516904	1	3516904	1.07e-11		CP000038:485941	1	485941	1.33e-08
CP000038:3542336	1	3542336	1.07e-11		CP000038:506884	1	506884	1.33e-08
CP000038:3616759	1	3616759	1.07e-11		CP000038:544516	1	544516	1.33e-08
CP000038:3672632	1	3672632	1.07e-11		CP000038:805943	1	805943	1.33e-08
CP000038:3714989	1	3714989	1.07e-11		CP000038:4374613	1	4374613	1.33e-08
CP000038:3851759	1	3851759	1.07e-11		CP000038:2967530	1	2967530	2.4e-08
CP000038:3853204	1	3853204	1.07e-11		CP000038:524072	1	524072	1.4e-07
CP000038:4068333	1	4068333	1.07e-11		CP000038:104893	1	104893	2.5e-07
CP000038:4099267	1	4099267	1.07e-11		CP000038:146532	1	146532	2.5e-07
CP000038:4129424	1	4129424	1.07e-11		CP000038:154296	1	154296	2.5e-07
CP000038:4190017	1	4190017	1.07e-11		CP000038:185236	1	185236	2.5e-07
CP000038:4271322	1	4271322	1.07e-11		CP000038:268807	1	268807	2.5e-07
CP000038:4282997	1	4282997	1.07e-11		CP000038:399248	1	399248	2.5e-07
CP000038:4284586	1	4284586	1.07e-11		CP000038:460643	1	460643	2.5e-07
CP000038:4285211	1	4285211	1.07e-11		CP000038:490190	1	490190	2.5e-07
CP000038:4372497	1	4372497	1.07e-11		CP000038:541211	1	541211	2.5e-07
CP000038:4432400	1	4432400	1.07e-11		CP000038:679893	1	679893	2.5e-07
CP000038:4661733	1	4661733	1.07e-11		CP000038:854671	1	854671	2.5e-07
CP000038:4803842	1	4803842	1.07e-11		CP000038:1059415	1	1059415	2.5e-07
CP000038:3882139	1	3882139	5.87e-11		CP000038:1163682	1	1163682	2.5e-07
CP000038:4776104	1	4776104	5.87e-11		CP000038:1171646	1	1171646	2.5e-07
CP000038:706117	1	706117	1.25e-10		CP000038:1244960	1	1244960	2.5e-07
CP000038:110581	1	110581	2.09e-10		CP000038:1293871	1	1293871	2.5e-07
CP000038:442019	1	442019	2.09e-10		CP000038:1400549	1	1400549	2.5e-07
CP000038:471358	1	471358	2.09e-10		CP000038:1433899	1	1433899	2.5e-07
CP000038:1216529	1	1216529	2.09e-10		CP000038:1567851	1	1567851	2.5e-07
CP000038:1291264	1	1291264	2.09e-10		CP000038:1585128	1	1585128	2.5e-07
CP000038:1470979	1	1470979	2.09e-10		CP000038:1960925	1	1960925	2.5e-07
CP000038:1483216	1	1483216	2.09e-10		CP000038:2066541	1	2066541	2.5e-07
CP000038:1504225	1	1504225	2.09e-10		CP000038:2076909	1	2076909	2.5e-07
CP000038:2175940	1	2175940	2.09e-10		CP000038:2227998	1	2227998	2.5e-07
CP000038:2649564	1	2649564	2.09e-10		CP000038:2277170	1	2277170	2.5e-07
CP000038:2690907	1	2690907	2.09e-10		CP000038:2524113	1	2524113	2.5e-07
CP000038:2766357	1	2766357	2.09e-10		CP000038:2634552	1	2634552	2.5e-07
CP000038:2923618	1	2923618	2.09e-10		CP000038:2746773	1	2746773	2.5e-07
CP000038:3094958	1	3094958	2.09e-10		CP000038:2768572	1	2768572	2.5e-07
CP000038:3115668	1	3115668	2.09e-10		CP000038:2779586	1	2779586	2.5e-07
CP000038:3147779	1	3147779	2.09e-10		CP000038:2847121	1	2847121	2.5e-07
CP000038:3353801	1	3353801	2.09e-10		CP000038:2972776	1	2972776	2.5e-07
CP000038:3409459	1	3409459	2.09e-10		CP000038:3009170	1	3009170	2.5e-07
CP000038:3888175	1	3888175	2.09e-10		CP000038:3018807	1	3018807	2.5e-07
CP000038:4046412	1	4046412	2.09e-10		CP000038:3093816	1	3093816	2.5e-07
CP000038:4094386	1	4094386	2.09e-10		CP000038:3111035	1	3111035	2.5e-07
CP000038:4206217	1	4206217	2.09e-10		CP000038:3120610	1	3120610	2.5e-07
CP000038:4627397	1	4627397	2.09e-10		CP000038:3422912	1	3422912	2.5e-07
CP000038:2967530	1	2967530	3.68e-10		CP000038:3425060	1	3425060	2.5e-07
CP000038:486479	1	486479	1.49e-09		CP000038:3476351	1	3476351	2.5e-07
CP000038:542317	1	542317	1.49e-09		CP000038:3516904	1	3516904	2.5e-07
CP000038:1323302	1	1323302	1.49e-09		CP000038:3542336	1	3542336	2.5e-07
CP000038:1470407	1	1470407	1.49e-09		CP000038:3616759	1	3616759	2.5e-07
CP000038:3474087	1	3474087	1.49e-09		CP000038:3672632	1	3672632	2.5e-07
CP000038:3688164	1	3688164	1.49e-09		CP000038:3714989	1	3714989	2.5e-07
CP000038:3859138	1	3859138	1.49e-09		CP000038:3851759	1	3851759	2.5e-07
CP000038:3914504	1	3914504	1.49e-09		CP000038:3853204	1	3853204	2.5e-07
CP000038:4234916	1	4234916	1.49e-09		CP000038:4068333	1	4068333	2.5e-07
CP000038:4330430	1	4330430	1.49e-09		CP000038:4099267	1	4099267	2.5e-07
CP000038:4639034	1	4639034	1.49e-09		CP000038:4129424	1	4129424	2.5e-07
CP000038:45057	1	45057	3.97e-09		CP000038:4190017	1	4190017	2.5e-07
CP000038:48954	1	48954	3.97e-09		CP000038:4271322	1	4271322	2.5e-07
CP000038:55382	1	55382	3.97e-09		CP000038:4282997	1	4282997	2.5e-07
CP000038:57436	1	57436	3.97e-09		CP000038:4284586	1	4284586	2.5e-07
CP000038:73547	1	73547	3.97e-09		CP000038:4285211	1	4285211	2.5e-07
CP000038:97258	1	97258	3.97e-09		CP000038:4372497	1	4372497	2.5e-07
CP000038:188722	1	188722	3.97e-09		CP000038:4432400	1	4432400	2.5e-07
CP000038:193326	1	193326	3.97e-09		CP000038:4661733	1	4661733	2.5e-07
CP000038:211649	1	211649	3.97e-09		CP000038:4803842	1	4803842	2.5e-07
CP000038:226197	1	226197	3.97e-09		CP000038:110581	1	110581	1.42e-06
CP000038:258759	1	258759	3.97e-09		CP000038:442019	1	442019	1.42e-06
CP000038:293319	1	293319	3.97e-09		CP000038:471358	1	471358	1.42e-06
CP000038:380213	1	380213	3.97e-09		CP000038:1216529	1	1216529	1.42e-06
CP000038:402970	1	402970	3.97e-09		CP000038:1291264	1	1291264	1.42e-06
CP000038:440465	1	440465	3.97e-09		CP000038:1470979	1	1470979	1.42e-06
CP000038:460140	1	460140	3.97e-09		CP000038:1483216	1	1483216	1.42e-06
CP000038:485540	1	485540	3.97e-09		CP000038:1504225	1	1504225	1.42e-06
CP000038:521694	1	521694	3.97e-09		CP000038:2175940	1	2175940	1.42e-06
CP000038:600280	1	600280	3.97e-09		CP000038:2649564	1	2649564	1.42e-06
CP000038:630668	1	630668	3.97e-09		CP000038:2690907	1	2690907	1.42e-06
CP000038:633320	1	633320	3.97e-09		CP000038:2766357	1	2766357	1.42e-06
CP000038:819219	1	819219	3.97e-09		CP000038:2923618	1	2923618	1.42e-06
CP000038:819394	1	819394	3.97e-09		CP000038:3094958	1	3094958	1.42e-06
CP000038:826126	1	826126	3.97e-09		CP000038:3115668	1	3115668	1.42e-06
CP000038:859143	1	859143	3.97e-09		CP000038:3147779	1	3147779	1.42e-06
CP000038:959972	1	959972	3.97e-09		CP000038:3353801	1	3353801	1.42e-06
CP000038:1168958	1	1168958	3.97e-09		CP000038:3409459	1	3409459	1.42e-06
CP000038:1184056	1	1184056	3.97e-09		CP000038:3888175	1	3888175	1.42e-06
CP000038:1197328	1	1197328	3.97e-09		CP000038:4046412	1	4046412	1.42e-06
CP000038:1209261	1	1209261	3.97e-09		CP000038:4094386	1	4094386	1.42e-06
CP000038:1211171	1	1211171	3.97e-09		CP000038:4206217	1	4206217	1.42e-06
CP000038:1222693	1	1222693	3.97e-09		CP000038:4627397	1	4627397	1.42e-06
CP000038:1283218	1	1283218	3.97e-09		CP000038:148860	1	148860	4.5e-06
CP000038:1307419	1	1307419	3.97e-09		CP000038:303426	1	303426	4.5e-06
CP000038:1324172	1	1324172	3.97e-09		CP000038:486479	1	486479	4.5e-06
CP000038:1573321	1	1573321	3.97e-09		CP000038:542317	1	542317	4.5e-06
CP000038:1582628	1	1582628	3.97e-09		CP000038:1323302	1	1323302	4.5e-06
CP000038:1649598	1	1649598	3.97e-09		CP000038:1470407	1	1470407	4.5e-06
CP000038:2152429	1	2152429	3.97e-09		CP000038:3474087	1	3474087	4.5e-06
CP000038:2222134	1	2222134	3.97e-09		CP000038:3688164	1	3688164	4.5e-06
CP000038:2300582	1	2300582	3.97e-09		CP000038:3859138	1	3859138	4.5e-06
CP000038:2308870	1	2308870	3.97e-09		CP000038:3914504	1	3914504	4.5e-06
CP000038:2316610	1	2316610	3.97e-09		CP000038:4234916	1	4234916	4.5e-06
CP000038:2337754	1	2337754	3.97e-09		CP000038:4330430	1	4330430	4.5e-06
CP000038:2355752	1	2355752	3.97e-09		CP000038:4639034	1	4639034	4.5e-06
CP000038:2367265	1	2367265	3.97e-09		CP000038:45057	1	45057	7.98e-06
CP000038:2483472	1	2483472	3.97e-09		CP000038:48954	1	48954	7.98e-06
CP000038:2488030	1	2488030	3.97e-09		CP000038:55382	1	55382	7.98e-06
CP000038:2506739	1	2506739	3.97e-09		CP000038:57436	1	57436	7.98e-06
CP000038:2513971	1	2513971	3.97e-09		CP000038:73547	1	73547	7.98e-06
CP000038:2879109	1	2879109	3.97e-09		CP000038:97258	1	97258	7.98e-06
CP000038:2931138	1	2931138	3.97e-09		CP000038:188722	1	188722	7.98e-06
CP000038:2987386	1	2987386	3.97e-09		CP000038:193326	1	193326	7.98e-06
CP000038:3041633	1	3041633	3.97e-09		CP000038:211649	1	211649	7.98e-06
CP000038:3045284	1	3045284	3.97e-09		CP000038:226197	1	226197	7.98e-06
CP000038:3089023	1	3089023	3.97e-09		CP000038:258759	1	258759	7.98e-06
CP000038:3127647	1	3127647	3.97e-09		CP000038:293319	1	293319	7.98e-06
CP000038:3138645	1	3138645	3.97e-09		CP000038:380213	1	380213	7.98e-06
CP000038:3170997	1	3170997	3.97e-09		CP000038:402970	1	402970	7.98e-06
CP000038:3264194	1	3264194	3.97e-09		CP000038:440465	1	440465	7.98e-06
CP000038:3266549	1	3266549	3.97e-09		CP000038:460140	1	460140	7.98e-06
CP000038:3266678	1	3266678	3.97e-09		CP000038:485540	1	485540	7.98e-06
CP000038:3354171	1	3354171	3.97e-09		CP000038:521694	1	521694	7.98e-06
CP000038:3371784	1	3371784	3.97e-09		CP000038:600280	1	600280	7.98e-06
CP000038:3402589	1	3402589	3.97e-09		CP000038:630668	1	630668	7.98e-06
CP000038:3422829	1	3422829	3.97e-09		CP000038:633320	1	633320	7.98e-06
CP000038:3482759	1	3482759	3.97e-09		CP000038:819219	1	819219	7.98e-06
CP000038:3486076	1	3486076	3.97e-09		CP000038:819394	1	819394	7.98e-06
CP000038:3506832	1	3506832	3.97e-09		CP000038:826126	1	826126	7.98e-06
CP000038:3571444	1	3571444	3.97e-09		CP000038:859143	1	859143	7.98e-06
CP000038:3678140	1	3678140	3.97e-09		CP000038:959972	1	959972	7.98e-06
CP000038:3688743	1	3688743	3.97e-09		CP000038:1168958	1	1168958	7.98e-06
CP000038:3849392	1	3849392	3.97e-09		CP000038:1184056	1	1184056	7.98e-06
CP000038:3849623	1	3849623	3.97e-09		CP000038:1197328	1	1197328	7.98e-06
CP000038:3900866	1	3900866	3.97e-09		CP000038:1209261	1	1209261	7.98e-06
CP000038:4035042	1	4035042	3.97e-09		CP000038:1211171	1	1211171	7.98e-06
CP000038:4052181	1	4052181	3.97e-09		CP000038:1222693	1	1222693	7.98e-06
CP000038:4164146	1	4164146	3.97e-09		CP000038:1283218	1	1283218	7.98e-06
CP000038:4210356	1	4210356	3.97e-09		CP000038:1307419	1	1307419	7.98e-06
CP000038:4241530	1	4241530	3.97e-09		CP000038:1324172	1	1324172	7.98e-06
CP000038:4305271	1	4305271	3.97e-09		CP000038:1573321	1	1573321	7.98e-06
CP000038:4670802	1	4670802	3.97e-09		CP000038:1582628	1	1582628	7.98e-06
CP000038:4681806	1	4681806	3.97e-09		CP000038:1649598	1	1649598	7.98e-06
CP000038:4806198	1	4806198	3.97e-09		CP000038:2152429	1	2152429	7.98e-06
CP000038:205484	1	205484	4.02e-09		CP000038:2222134	1	2222134	7.98e-06
CP000038:1061726	1	1061726	9.03e-09		CP000038:2300582	1	2300582	7.98e-06
CP000038:1066422	1	1066422	9.03e-09		CP000038:2308870	1	2308870	7.98e-06
CP000038:1403264	1	1403264	9.03e-09		CP000038:2316610	1	2316610	7.98e-06
CP000038:1957012	1	1957012	9.03e-09		CP000038:2337754	1	2337754	7.98e-06
CP000038:1514	1	1514	1.05e-08		CP000038:2355752	1	2355752	7.98e-06
CP000038:30129	1	30129	1.05e-08		CP000038:2367265	1	2367265	7.98e-06
CP000038:40115	1	40115	1.05e-08		CP000038:2483472	1	2483472	7.98e-06
CP000038:56876	1	56876	1.05e-08		CP000038:2488030	1	2488030	7.98e-06
CP000038:62062	1	62062	1.05e-08		CP000038:2498647	1	2498647	7.98e-06
CP000038:67987	1	67987	1.05e-08		CP000038:2506739	1	2506739	7.98e-06
CP000038:100066	1	100066	1.05e-08		CP000038:2513971	1	2513971	7.98e-06
CP000038:130290	1	130290	1.05e-08		CP000038:2879109	1	2879109	7.98e-06
CP000038:130507	1	130507	1.05e-08		CP000038:2931138	1	2931138	7.98e-06
CP000038:173265	1	173265	1.05e-08		CP000038:2987386	1	2987386	7.98e-06
CP000038:205329	1	205329	1.05e-08		CP000038:3041633	1	3041633	7.98e-06
CP000038:222042	1	222042	1.05e-08		CP000038:3045284	1	3045284	7.98e-06
CP000038:223365	1	223365	1.05e-08		CP000038:3089023	1	3089023	7.98e-06
CP000038:235829	1	235829	1.05e-08		CP000038:3127647	1	3127647	7.98e-06
CP000038:238757	1	238757	1.05e-08		CP000038:3138645	1	3138645	7.98e-06
CP000038:251772	1	251772	1.05e-08		CP000038:3170997	1	3170997	7.98e-06
CP000038:265326	1	265326	1.05e-08		CP000038:3264194	1	3264194	7.98e-06
CP000038:267287	1	267287	1.05e-08		CP000038:3266549	1	3266549	7.98e-06
CP000038:290720	1	290720	1.05e-08		CP000038:3266678	1	3266678	7.98e-06
CP000038:290921	1	290921	1.05e-08		CP000038:3354171	1	3354171	7.98e-06
CP000038:303594	1	303594	1.05e-08		CP000038:3371784	1	3371784	7.98e-06
CP000038:372000	1	372000	1.05e-08		CP000038:3402589	1	3402589	7.98e-06
CP000038:378425	1	378425	1.05e-08		CP000038:3422829	1	3422829	7.98e-06
CP000038:398375	1	398375	1.05e-08		CP000038:3482759	1	3482759	7.98e-06
CP000038:405558	1	405558	1.05e-08		CP000038:3486076	1	3486076	7.98e-06
CP000038:412124	1	412124	1.05e-08		CP000038:3506832	1	3506832	7.98e-06
CP000038:489910	1	489910	1.05e-08		CP000038:3571444	1	3571444	7.98e-06
CP000038:503637	1	503637	1.05e-08		CP000038:3678140	1	3678140	7.98e-06
CP000038:561229	1	561229	1.05e-08		CP000038:3688743	1	3688743	7.98e-06
CP000038:580067	1	580067	1.05e-08		CP000038:3849392	1	3849392	7.98e-06
CP000038:592952	1	592952	1.05e-08		CP000038:3849623	1	3849623	7.98e-06
CP000038:603364	1	603364	1.05e-08		CP000038:3900866	1	3900866	7.98e-06
CP000038:605653	1	605653	1.05e-08		CP000038:4035042	1	4035042	7.98e-06
CP000038:606267	1	606267	1.05e-08		CP000038:4052181	1	4052181	7.98e-06
CP000038:606531	1	606531	1.05e-08		CP000038:4164146	1	4164146	7.98e-06
CP000038:623565	1	623565	1.05e-08		CP000038:4210356	1	4210356	7.98e-06
CP000038:627426	1	627426	1.05e-08		CP000038:4241530	1	4241530	7.98e-06
CP000038:631005	1	631005	1.05e-08		CP000038:4305271	1	4305271	7.98e-06
CP000038:633617	1	633617	1.05e-08		CP000038:4670802	1	4670802	7.98e-06
CP000038:677175	1	677175	1.05e-08		CP000038:4681806	1	4681806	7.98e-06
CP000038:680907	1	680907	1.05e-08		CP000038:4806198	1	4806198	7.98e-06
CP000038:702139	1	702139	1.05e-08		CP000038:1514	1	1514	1.41e-05
CP000038:702371	1	702371	1.05e-08		CP000038:30129	1	30129	1.41e-05
CP000038:707643	1	707643	1.05e-08		CP000038:40115	1	40115	1.41e-05
CP000038:720552	1	720552	1.05e-08		CP000038:56876	1	56876	1.41e-05
CP000038:736861	1	736861	1.05e-08		CP000038:62062	1	62062	1.41e-05
CP000038:747803	1	747803	1.05e-08		CP000038:67987	1	67987	1.41e-05
CP000038:754963	1	754963	1.05e-08		CP000038:100066	1	100066	1.41e-05
CP000038:755323	1	755323	1.05e-08		CP000038:130290	1	130290	1.41e-05
CP000038:808692	1	808692	1.05e-08		CP000038:130507	1	130507	1.41e-05
CP000038:818817	1	818817	1.05e-08		CP000038:173265	1	173265	1.41e-05
CP000038:819755	1	819755	1.05e-08		CP000038:205329	1	205329	1.41e-05
CP000038:834807	1	834807	1.05e-08		CP000038:222042	1	222042	1.41e-05
CP000038:846861	1	846861	1.05e-08		CP000038:223365	1	223365	1.41e-05
CP000038:847627	1	847627	1.05e-08		CP000038:235829	1	235829	1.41e-05
CP000038:850025	1	850025	1.05e-08		CP000038:238757	1	238757	1.41e-05
CP000038:960737	1	960737	1.05e-08		CP000038:251772	1	251772	1.41e-05
CP000038:966339	1	966339	1.05e-08		CP000038:265326	1	265326	1.41e-05
CP000038:967136	1	967136	1.05e-08		CP000038:267287	1	267287	1.41e-05
CP000038:998187	1	998187	1.05e-08		CP000038:290720	1	290720	1.41e-05
CP000038:1009409	1	1009409	1.05e-08		CP000038:290921	1	290921	1.41e-05
CP000038:1028164	1	1028164	1.05e-08		CP000038:303594	1	303594	1.41e-05
CP000038:1032509	1	1032509	1.05e-08		CP000038:372000	1	372000	1.41e-05
CP000038:1048968	1	1048968	1.05e-08		CP000038:378425	1	378425	1.41e-05
CP000038:1157714	1	1157714	1.05e-08		CP000038:398375	1	398375	1.41e-05
CP000038:1163230	1	1163230	1.05e-08		CP000038:405558	1	405558	1.41e-05
CP000038:1165556	1	1165556	1.05e-08		CP000038:412124	1	412124	1.41e-05
CP000038:1176470	1	1176470	1.05e-08		CP000038:489910	1	489910	1.41e-05
CP000038:1193505	1	1193505	1.05e-08		CP000038:503637	1	503637	1.41e-05
CP000038:1208415	1	1208415	1.05e-08		CP000038:561229	1	561229	1.41e-05
CP000038:1264148	1	1264148	1.05e-08		CP000038:580067	1	580067	1.41e-05
CP000038:1284061	1	1284061	1.05e-08		CP000038:592952	1	592952	1.41e-05
CP000038:1284082	1	1284082	1.05e-08		CP000038:603364	1	603364	1.41e-05
CP000038:1288337	1	1288337	1.05e-08		CP000038:605653	1	605653	1.41e-05
CP000038:1311119	1	1311119	1.05e-08		CP000038:606267	1	606267	1.41e-05
CP000038:1318198	1	1318198	1.05e-08		CP000038:606531	1	606531	1.41e-05
CP000038:1412133	1	1412133	1.05e-08		CP000038:623565	1	623565	1.41e-05
CP000038:1419602	1	1419602	1.05e-08		CP000038:627426	1	627426	1.41e-05
CP000038:1423468	1	1423468	1.05e-08		CP000038:631005	1	631005	1.41e-05
CP000038:1455814	1	1455814	1.05e-08		CP000038:633617	1	633617	1.41e-05
CP000038:1461137	1	1461137	1.05e-08		CP000038:677175	1	677175	1.41e-05
CP000038:1483084	1	1483084	1.05e-08		CP000038:680907	1	680907	1.41e-05
CP000038:1486358	1	1486358	1.05e-08		CP000038:702139	1	702139	1.41e-05
CP000038:1497654	1	1497654	1.05e-08		CP000038:702371	1	702371	1.41e-05
CP000038:1519311	1	1519311	1.05e-08		CP000038:707643	1	707643	1.41e-05
CP000038:1528253	1	1528253	1.05e-08		CP000038:720552	1	720552	1.41e-05
CP000038:1536219	1	1536219	1.05e-08		CP000038:736861	1	736861	1.41e-05
CP000038:1543100	1	1543100	1.05e-08		CP000038:747803	1	747803	1.41e-05
CP000038:1581639	1	1581639	1.05e-08		CP000038:754963	1	754963	1.41e-05
CP000038:1595970	1	1595970	1.05e-08		CP000038:755323	1	755323	1.41e-05
CP000038:1610215	1	1610215	1.05e-08		CP000038:808692	1	808692	1.41e-05
CP000038:1628980	1	1628980	1.05e-08		CP000038:818817	1	818817	1.41e-05
CP000038:1944312	1	1944312	1.05e-08		CP000038:819755	1	819755	1.41e-05
CP000038:1960732	1	1960732	1.05e-08		CP000038:834807	1	834807	1.41e-05
CP000038:1971137	1	1971137	1.05e-08		CP000038:846861	1	846861	1.41e-05
CP000038:1974911	1	1974911	1.05e-08		CP000038:847627	1	847627	1.41e-05
CP000038:1978623	1	1978623	1.05e-08		CP000038:850025	1	850025	1.41e-05
CP000038:2034777	1	2034777	1.05e-08		CP000038:960737	1	960737	1.41e-05
CP000038:2052301	1	2052301	1.05e-08		CP000038:966339	1	966339	1.41e-05
CP000038:2077436	1	2077436	1.05e-08		CP000038:967136	1	967136	1.41e-05
CP000038:2154005	1	2154005	1.05e-08		CP000038:998187	1	998187	1.41e-05
CP000038:2180873	1	2180873	1.05e-08		CP000038:1009409	1	1009409	1.41e-05
CP000038:2187720	1	2187720	1.05e-08		CP000038:1028164	1	1028164	1.41e-05
CP000038:2208610	1	2208610	1.05e-08		CP000038:1032509	1	1032509	1.41e-05
CP000038:2221722	1	2221722	1.05e-08		CP000038:1048968	1	1048968	1.41e-05
CP000038:2228796	1	2228796	1.05e-08		CP000038:1157714	1	1157714	1.41e-05
CP000038:2238448	1	2238448	1.05e-08		CP000038:1163230	1	1163230	1.41e-05
CP000038:2238958	1	2238958	1.05e-08		CP000038:1165556	1	1165556	1.41e-05
CP000038:2275568	1	2275568	1.05e-08		CP000038:1176470	1	1176470	1.41e-05
CP000038:2297331	1	2297331	1.05e-08		CP000038:1193505	1	1193505	1.41e-05
CP000038:2300205	1	2300205	1.05e-08		CP000038:1208415	1	1208415	1.41e-05
CP000038:2325130	1	2325130	1.05e-08		CP000038:1264148	1	1264148	1.41e-05
CP000038:2327118	1	2327118	1.05e-08		CP000038:1284061	1	1284061	1.41e-05
CP000038:2353001	1	2353001	1.05e-08		CP000038:1284082	1	1284082	1.41e-05
CP000038:2355165	1	2355165	1.05e-08		CP000038:1288337	1	1288337	1.41e-05
CP000038:2373455	1	2373455	1.05e-08		CP000038:1311119	1	1311119	1.41e-05
CP000038:2375173	1	2375173	1.05e-08		CP000038:1318198	1	1318198	1.41e-05
CP000038:2463817	1	2463817	1.05e-08		CP000038:1412133	1	1412133	1.41e-05
CP000038:2521716	1	2521716	1.05e-08		CP000038:1419602	1	1419602	1.41e-05
CP000038:2528616	1	2528616	1.05e-08		CP000038:1423468	1	1423468	1.41e-05
CP000038:2529112	1	2529112	1.05e-08		CP000038:1455814	1	1455814	1.41e-05
CP000038:2626244	1	2626244	1.05e-08		CP000038:1461137	1	1461137	1.41e-05
CP000038:2635014	1	2635014	1.05e-08		CP000038:1483084	1	1483084	1.41e-05
CP000038:2646916	1	2646916	1.05e-08		CP000038:1486358	1	1486358	1.41e-05
CP000038:2688847	1	2688847	1.05e-08		CP000038:1497654	1	1497654	1.41e-05
CP000038:2699527	1	2699527	1.05e-08		CP000038:1519311	1	1519311	1.41e-05
CP000038:2783360	1	2783360	1.05e-08		CP000038:1528253	1	1528253	1.41e-05
CP000038:2793297	1	2793297	1.05e-08		CP000038:1536219	1	1536219	1.41e-05
CP000038:2864250	1	2864250	1.05e-08		CP000038:1543100	1	1543100	1.41e-05
CP000038:2865641	1	2865641	1.05e-08		CP000038:1581639	1	1581639	1.41e-05
CP000038:2916860	1	2916860	1.05e-08		CP000038:1595970	1	1595970	1.41e-05
CP000038:2918742	1	2918742	1.05e-08		CP000038:1610215	1	1610215	1.41e-05
CP000038:2988990	1	2988990	1.05e-08		CP000038:1628980	1	1628980	1.41e-05
CP000038:3000860	1	3000860	1.05e-08		CP000038:1944312	1	1944312	1.41e-05
CP000038:3011565	1	3011565	1.05e-08		CP000038:1960732	1	1960732	1.41e-05
CP000038:3024972	1	3024972	1.05e-08		CP000038:1971137	1	1971137	1.41e-05
CP000038:3025287	1	3025287	1.05e-08		CP000038:1974911	1	1974911	1.41e-05
CP000038:3052356	1	3052356	1.05e-08		CP000038:1978623	1	1978623	1.41e-05
CP000038:3061080	1	3061080	1.05e-08		CP000038:2034777	1	2034777	1.41e-05
CP000038:3112251	1	3112251	1.05e-08		CP000038:2052301	1	2052301	1.41e-05
CP000038:3128502	1	3128502	1.05e-08		CP000038:2077436	1	2077436	1.41e-05
CP000038:3136424	1	3136424	1.05e-08		CP000038:2154005	1	2154005	1.41e-05
CP000038:3139677	1	3139677	1.05e-08		CP000038:2180873	1	2180873	1.41e-05
CP000038:3144776	1	3144776	1.05e-08		CP000038:2187720	1	2187720	1.41e-05
CP000038:3149299	1	3149299	1.05e-08		CP000038:2208610	1	2208610	1.41e-05
CP000038:3149803	1	3149803	1.05e-08		CP000038:2221722	1	2221722	1.41e-05
CP000038:3153797	1	3153797	1.05e-08		CP000038:2228796	1	2228796	1.41e-05
CP000038:3155111	1	3155111	1.05e-08		CP000038:2238448	1	2238448	1.41e-05
CP000038:3176925	1	3176925	1.05e-08		CP000038:2238958	1	2238958	1.41e-05
CP000038:3208318	1	3208318	1.05e-08		CP000038:2275568	1	2275568	1.41e-05
CP000038:3210969	1	3210969	1.05e-08		CP000038:2297331	1	2297331	1.41e-05
CP000038:3212069	1	3212069	1.05e-08		CP000038:2300205	1	2300205	1.41e-05
CP000038:3225180	1	3225180	1.05e-08		CP000038:2325130	1	2325130	1.41e-05
CP000038:3247030	1	3247030	1.05e-08		CP000038:2327118	1	2327118	1.41e-05
CP000038:3260605	1	3260605	1.05e-08		CP000038:2353001	1	2353001	1.41e-05
CP000038:3265753	1	3265753	1.05e-08		CP000038:2355165	1	2355165	1.41e-05
CP000038:3294135	1	3294135	1.05e-08		CP000038:2373455	1	2373455	1.41e-05
CP000038:3353053	1	3353053	1.05e-08		CP000038:2375173	1	2375173	1.41e-05
CP000038:3409425	1	3409425	1.05e-08		CP000038:2463817	1	2463817	1.41e-05
CP000038:3425346	1	3425346	1.05e-08		CP000038:2521716	1	2521716	1.41e-05
CP000038:3436734	1	3436734	1.05e-08		CP000038:2528616	1	2528616	1.41e-05
CP000038:3458493	1	3458493	1.05e-08		CP000038:2529112	1	2529112	1.41e-05
CP000038:3504928	1	3504928	1.05e-08		CP000038:2626244	1	2626244	1.41e-05
CP000038:3514541	1	3514541	1.05e-08		CP000038:2635014	1	2635014	1.41e-05
CP000038:3528831	1	3528831	1.05e-08		CP000038:2646916	1	2646916	1.41e-05
CP000038:3536323	1	3536323	1.05e-08		CP000038:2688847	1	2688847	1.41e-05
CP000038:3537231	1	3537231	1.05e-08		CP000038:2699527	1	2699527	1.41e-05
CP000038:3542845	1	3542845	1.05e-08		CP000038:2783360	1	2783360	1.41e-05
CP000038:3543319	1	3543319	1.05e-08		CP000038:2793297	1	2793297	1.41e-05
CP000038:3552774	1	3552774	1.05e-08		CP000038:2864250	1	2864250	1.41e-05
CP000038:3607553	1	3607553	1.05e-08		CP000038:2865641	1	2865641	1.41e-05
CP000038:3645345	1	3645345	1.05e-08		CP000038:2916860	1	2916860	1.41e-05
CP000038:3651962	1	3651962	1.05e-08		CP000038:2918742	1	2918742	1.41e-05
CP000038:3652880	1	3652880	1.05e-08		CP000038:2988990	1	2988990	1.41e-05
CP000038:3670021	1	3670021	1.05e-08		CP000038:3000860	1	3000860	1.41e-05
CP000038:3681466	1	3681466	1.05e-08		CP000038:3011565	1	3011565	1.41e-05
CP000038:3709835	1	3709835	1.05e-08		CP000038:3024972	1	3024972	1.41e-05
CP000038:3831008	1	3831008	1.05e-08		CP000038:3025287	1	3025287	1.41e-05
CP000038:3858222	1	3858222	1.05e-08		CP000038:3052356	1	3052356	1.41e-05
CP000038:3879780	1	3879780	1.05e-08		CP000038:3061080	1	3061080	1.41e-05
CP000038:3883626	1	3883626	1.05e-08		CP000038:3112251	1	3112251	1.41e-05
CP000038:3898681	1	3898681	1.05e-08		CP000038:3128502	1	3128502	1.41e-05
CP000038:3901625	1	3901625	1.05e-08		CP000038:3136424	1	3136424	1.41e-05
CP000038:3911684	1	3911684	1.05e-08		CP000038:3139677	1	3139677	1.41e-05
CP000038:3945632	1	3945632	1.05e-08		CP000038:3144776	1	3144776	1.41e-05
CP000038:3987213	1	3987213	1.05e-08		CP000038:3149299	1	3149299	1.41e-05
CP000038:3998248	1	3998248	1.05e-08		CP000038:3149803	1	3149803	1.41e-05
CP000038:3999988	1	3999988	1.05e-08		CP000038:3153797	1	3153797	1.41e-05
CP000038:4011532	1	4011532	1.05e-08		CP000038:3155111	1	3155111	1.41e-05
CP000038:4057121	1	4057121	1.05e-08		CP000038:3176925	1	3176925	1.41e-05
CP000038:4071072	1	4071072	1.05e-08		CP000038:3208318	1	3208318	1.41e-05
CP000038:4091300	1	4091300	1.05e-08		CP000038:3210969	1	3210969	1.41e-05
CP000038:4094422	1	4094422	1.05e-08		CP000038:3212069	1	3212069	1.41e-05
CP000038:4123714	1	4123714	1.05e-08		CP000038:3225180	1	3225180	1.41e-05
CP000038:4210756	1	4210756	1.05e-08		CP000038:3247030	1	3247030	1.41e-05
CP000038:4221045	1	4221045	1.05e-08		CP000038:3260605	1	3260605	1.41e-05
CP000038:4226167	1	4226167	1.05e-08		CP000038:3265753	1	3265753	1.41e-05
CP000038:4233153	1	4233153	1.05e-08		CP000038:3294135	1	3294135	1.41e-05
CP000038:4245289	1	4245289	1.05e-08		CP000038:3353053	1	3353053	1.41e-05
CP000038:4251679	1	4251679	1.05e-08		CP000038:3409425	1	3409425	1.41e-05
CP000038:4314414	1	4314414	1.05e-08		CP000038:3425346	1	3425346	1.41e-05
CP000038:4330670	1	4330670	1.05e-08		CP000038:3436734	1	3436734	1.41e-05
CP000038:4348239	1	4348239	1.05e-08		CP000038:3458493	1	3458493	1.41e-05
CP000038:4349358	1	4349358	1.05e-08		CP000038:3504928	1	3504928	1.41e-05
CP000038:4359841	1	4359841	1.05e-08		CP000038:3514541	1	3514541	1.41e-05
CP000038:4413177	1	4413177	1.05e-08		CP000038:3528831	1	3528831	1.41e-05
CP000038:4433125	1	4433125	1.05e-08		CP000038:3536323	1	3536323	1.41e-05
CP000038:4433127	1	4433127	1.05e-08		CP000038:3537231	1	3537231	1.41e-05
CP000038:4445160	1	4445160	1.05e-08		CP000038:3542845	1	3542845	1.41e-05
CP000038:4457679	1	4457679	1.05e-08		CP000038:3543319	1	3543319	1.41e-05
CP000038:4458292	1	4458292	1.05e-08		CP000038:3552774	1	3552774	1.41e-05
CP000038:4465801	1	4465801	1.05e-08		CP000038:3607553	1	3607553	1.41e-05
CP000038:4496480	1	4496480	1.05e-08		CP000038:3645345	1	3645345	1.41e-05
CP000038:4589324	1	4589324	1.05e-08		CP000038:3651962	1	3651962	1.41e-05
CP000038:4631187	1	4631187	1.05e-08		CP000038:3652880	1	3652880	1.41e-05
CP000038:4632604	1	4632604	1.05e-08		CP000038:3670021	1	3670021	1.41e-05
CP000038:4670023	1	4670023	1.05e-08		CP000038:3681466	1	3681466	1.41e-05
CP000038:4676524	1	4676524	1.05e-08		CP000038:3709835	1	3709835	1.41e-05
CP000038:4681940	1	4681940	1.05e-08		CP000038:3831008	1	3831008	1.41e-05
CP000038:4694812	1	4694812	1.05e-08		CP000038:3858222	1	3858222	1.41e-05
CP000038:4775431	1	4775431	1.05e-08		CP000038:3879780	1	3879780	1.41e-05
CP000038:4778411	1	4778411	1.05e-08		CP000038:3883626	1	3883626	1.41e-05
CP000038:4790064	1	4790064	1.05e-08		CP000038:3898681	1	3898681	1.41e-05
CP000038:4792649	1	4792649	1.05e-08		CP000038:3901625	1	3901625	1.41e-05
CP000038:4797924	1	4797924	1.05e-08		CP000038:3911684	1	3911684	1.41e-05
CP000038:4815312	1	4815312	1.05e-08		CP000038:3945632	1	3945632	1.41e-05
CP000038:128242	1	128242	2.78e-08		CP000038:3987213	1	3987213	1.41e-05
CP000038:190866	1	190866	2.78e-08		CP000038:3998248	1	3998248	1.41e-05
CP000038:220550	1	220550	2.78e-08		CP000038:3999988	1	3999988	1.41e-05
CP000038:262432	1	262432	2.78e-08		CP000038:4011532	1	4011532	1.41e-05
CP000038:263884	1	263884	2.78e-08		CP000038:4057121	1	4057121	1.41e-05
CP000038:268901	1	268901	2.78e-08		CP000038:4071072	1	4071072	1.41e-05
CP000038:402057	1	402057	2.78e-08		CP000038:4091300	1	4091300	1.41e-05
CP000038:421435	1	421435	2.78e-08		CP000038:4094422	1	4094422	1.41e-05
CP000038:435028	1	435028	2.78e-08		CP000038:4123714	1	4123714	1.41e-05
CP000038:444912	1	444912	2.78e-08		CP000038:4210756	1	4210756	1.41e-05
CP000038:545049	1	545049	2.78e-08		CP000038:4221045	1	4221045	1.41e-05
CP000038:556099	1	556099	2.78e-08		CP000038:4226167	1	4226167	1.41e-05
CP000038:594524	1	594524	2.78e-08		CP000038:4233153	1	4233153	1.41e-05
CP000038:709410	1	709410	2.78e-08		CP000038:4245289	1	4245289	1.41e-05
CP000038:757833	1	757833	2.78e-08		CP000038:4251679	1	4251679	1.41e-05
CP000038:810578	1	810578	2.78e-08		CP000038:4314414	1	4314414	1.41e-05
CP000038:825025	1	825025	2.78e-08		CP000038:4330670	1	4330670	1.41e-05
CP000038:984828	1	984828	2.78e-08		CP000038:4348239	1	4348239	1.41e-05
CP000038:1026196	1	1026196	2.78e-08		CP000038:4349358	1	4349358	1.41e-05
CP000038:1029827	1	1029827	2.78e-08		CP000038:4359841	1	4359841	1.41e-05
CP000038:1066141	1	1066141	2.78e-08		CP000038:4413177	1	4413177	1.41e-05
CP000038:1173104	1	1173104	2.78e-08		CP000038:4433125	1	4433125	1.41e-05
CP000038:1187622	1	1187622	2.78e-08		CP000038:4433127	1	4433127	1.41e-05
CP000038:1201645	1	1201645	2.78e-08		CP000038:4445160	1	4445160	1.41e-05
CP000038:1218741	1	1218741	2.78e-08		CP000038:4457679	1	4457679	1.41e-05
CP000038:1372003	1	1372003	2.78e-08		CP000038:4458292	1	4458292	1.41e-05
CP000038:1472387	1	1472387	2.78e-08		CP000038:4465801	1	4465801	1.41e-05
CP000038:1476764	1	1476764	2.78e-08		CP000038:4496480	1	4496480	1.41e-05
CP000038:1482326	1	1482326	2.78e-08		CP000038:4589324	1	4589324	1.41e-05
CP000038:1493035	1	1493035	2.78e-08		CP000038:4631187	1	4631187	1.41e-05
CP000038:1519575	1	1519575	2.78e-08		CP000038:4632604	1	4632604	1.41e-05
CP000038:1945866	1	1945866	2.78e-08		CP000038:4670023	1	4670023	1.41e-05
CP000038:2269081	1	2269081	2.78e-08		CP000038:4676524	1	4676524	1.41e-05
CP000038:2301039	1	2301039	2.78e-08		CP000038:4681940	1	4681940	1.41e-05
CP000038:2303016	1	2303016	2.78e-08		CP000038:4694812	1	4694812	1.41e-05
CP000038:2359505	1	2359505	2.78e-08		CP000038:4775431	1	4775431	1.41e-05
CP000038:2506246	1	2506246	2.78e-08		CP000038:4778411	1	4778411	1.41e-05
CP000038:2526104	1	2526104	2.78e-08		CP000038:4790064	1	4790064	1.41e-05
CP000038:2534108	1	2534108	2.78e-08		CP000038:4792649	1	4792649	1.41e-05
CP000038:2616766	1	2616766	2.78e-08		CP000038:4797924	1	4797924	1.41e-05
CP000038:2621708	1	2621708	2.78e-08		CP000038:4815312	1	4815312	1.41e-05
CP000038:2689425	1	2689425	2.78e-08		CP000038:128242	1	128242	2.5e-05
CP000038:2703993	1	2703993	2.78e-08		CP000038:190866	1	190866	2.5e-05
CP000038:2759795	1	2759795	2.78e-08		CP000038:220550	1	220550	2.5e-05
CP000038:2800540	1	2800540	2.78e-08		CP000038:262432	1	262432	2.5e-05
CP000038:2918955	1	2918955	2.78e-08		CP000038:263884	1	263884	2.5e-05
CP000038:2922206	1	2922206	2.78e-08		CP000038:268901	1	268901	2.5e-05
CP000038:3025534	1	3025534	2.78e-08		CP000038:402057	1	402057	2.5e-05
CP000038:3026291	1	3026291	2.78e-08		CP000038:421435	1	421435	2.5e-05
CP000038:3083965	1	3083965	2.78e-08		CP000038:435028	1	435028	2.5e-05
CP000038:3104879	1	3104879	2.78e-08		CP000038:444912	1	444912	2.5e-05
CP000038:3183591	1	3183591	2.78e-08		CP000038:545049	1	545049	2.5e-05
CP000038:3195805	1	3195805	2.78e-08		CP000038:556099	1	556099	2.5e-05
CP000038:3215603	1	3215603	2.78e-08		CP000038:594524	1	594524	2.5e-05
CP000038:3224303	1	3224303	2.78e-08		CP000038:709410	1	709410	2.5e-05
CP000038:3236295	1	3236295	2.78e-08		CP000038:757833	1	757833	2.5e-05
CP000038:3353341	1	3353341	2.78e-08		CP000038:810578	1	810578	2.5e-05
CP000038:3368861	1	3368861	2.78e-08		CP000038:825025	1	825025	2.5e-05
CP000038:3442364	1	3442364	2.78e-08		CP000038:984828	1	984828	2.5e-05
CP000038:3490666	1	3490666	2.78e-08		CP000038:1026196	1	1026196	2.5e-05
CP000038:3517724	1	3517724	2.78e-08		CP000038:1029827	1	1029827	2.5e-05
CP000038:3548492	1	3548492	2.78e-08		CP000038:1066141	1	1066141	2.5e-05
CP000038:3575307	1	3575307	2.78e-08		CP000038:1173104	1	1173104	2.5e-05
CP000038:3608386	1	3608386	2.78e-08		CP000038:1187622	1	1187622	2.5e-05
CP000038:3615368	1	3615368	2.78e-08		CP000038:1201645	1	1201645	2.5e-05
CP000038:3648743	1	3648743	2.78e-08		CP000038:1218741	1	1218741	2.5e-05
CP000038:3659866	1	3659866	2.78e-08		CP000038:1372003	1	1372003	2.5e-05
CP000038:3688900	1	3688900	2.78e-08		CP000038:1472387	1	1472387	2.5e-05
CP000038:3843290	1	3843290	2.78e-08		CP000038:1476764	1	1476764	2.5e-05
CP000038:3935007	1	3935007	2.78e-08		CP000038:1482326	1	1482326	2.5e-05
CP000038:3980159	1	3980159	2.78e-08		CP000038:1493035	1	1493035	2.5e-05
CP000038:4060577	1	4060577	2.78e-08		CP000038:1519575	1	1519575	2.5e-05
CP000038:4098182	1	4098182	2.78e-08		CP000038:1945866	1	1945866	2.5e-05
CP000038:4124671	1	4124671	2.78e-08		CP000038:2269081	1	2269081	2.5e-05
CP000038:4205639	1	4205639	2.78e-08		CP000038:2301039	1	2301039	2.5e-05
CP000038:4349370	1	4349370	2.78e-08		CP000038:2303016	1	2303016	2.5e-05
CP000038:4497425	1	4497425	2.78e-08		CP000038:2359505	1	2359505	2.5e-05
CP000038:4668297	1	4668297	2.78e-08		CP000038:2506246	1	2506246	2.5e-05
CP000038:4808118	1	4808118	2.78e-08		CP000038:2526104	1	2526104	2.5e-05
CP000038:1350862	1	1350862	3.15e-08		CP000038:2534108	1	2534108	2.5e-05
CP000038:4644326	1	4644326	3.15e-08		CP000038:2616766	1	2616766	2.5e-05
CP000038:91558	1	91558	7.34e-08		CP000038:2621708	1	2621708	2.5e-05
CP000038:379795	1	379795	7.34e-08		CP000038:2689425	1	2689425	2.5e-05
CP000038:618511	1	618511	7.34e-08		CP000038:2703993	1	2703993	2.5e-05
CP000038:1416429	1	1416429	7.34e-08		CP000038:2759795	1	2759795	2.5e-05
CP000038:1507418	1	1507418	7.34e-08		CP000038:2800540	1	2800540	2.5e-05
CP000038:1609998	1	1609998	7.34e-08		CP000038:2918955	1	2918955	2.5e-05
CP000038:1634712	1	1634712	7.34e-08		CP000038:2922206	1	2922206	2.5e-05
CP000038:2049780	1	2049780	7.34e-08		CP000038:3025534	1	3025534	2.5e-05
CP000038:2172011	1	2172011	7.34e-08		CP000038:3026291	1	3026291	2.5e-05
CP000038:2319775	1	2319775	7.34e-08		CP000038:3083965	1	3083965	2.5e-05
CP000038:2359316	1	2359316	7.34e-08		CP000038:3104879	1	3104879	2.5e-05
CP000038:2387064	1	2387064	7.34e-08		CP000038:3183591	1	3183591	2.5e-05
CP000038:2474066	1	2474066	7.34e-08		CP000038:3195805	1	3195805	2.5e-05
CP000038:2661186	1	2661186	7.34e-08		CP000038:3215603	1	3215603	2.5e-05
CP000038:2788573	1	2788573	7.34e-08		CP000038:3224303	1	3224303	2.5e-05
CP000038:3174431	1	3174431	7.34e-08		CP000038:3236295	1	3236295	2.5e-05
CP000038:3992037	1	3992037	7.34e-08		CP000038:3353341	1	3353341	2.5e-05
CP000038:4010917	1	4010917	7.34e-08		CP000038:3368861	1	3368861	2.5e-05
CP000038:4247172	1	4247172	7.34e-08		CP000038:3442364	1	3442364	2.5e-05
CP000038:4414899	1	4414899	7.34e-08		CP000038:3490666	1	3490666	2.5e-05
CP000038:268238	1	268238	8.58e-08		CP000038:3517724	1	3517724	2.5e-05
CP000038:514016	1	514016	8.58e-08		CP000038:3548492	1	3548492	2.5e-05
CP000038:4248269	1	4248269	8.58e-08		CP000038:3575307	1	3575307	2.5e-05
CP000038:1594355	1	1594355	1.1e-07		CP000038:3608386	1	3608386	2.5e-05
CP000038:2498647	1	2498647	1.78e-07		CP000038:3615368	1	3615368	2.5e-05
CP000038:219714	1	219714	1.93e-07		CP000038:3648743	1	3648743	2.5e-05
CP000038:452323	1	452323	1.93e-07		CP000038:3659866	1	3659866	2.5e-05
CP000038:988340	1	988340	1.93e-07		CP000038:3688900	1	3688900	2.5e-05
CP000038:1504449	1	1504449	1.93e-07		CP000038:3843290	1	3843290	2.5e-05
CP000038:2176260	1	2176260	1.93e-07		CP000038:3935007	1	3935007	2.5e-05
CP000038:2982655	1	2982655	1.93e-07		CP000038:3980159	1	3980159	2.5e-05
CP000038:2982787	1	2982787	1.93e-07		CP000038:4060577	1	4060577	2.5e-05
CP000038:2985372	1	2985372	1.93e-07		CP000038:4098182	1	4098182	2.5e-05
CP000038:3050842	1	3050842	1.93e-07		CP000038:4124671	1	4124671	2.5e-05
CP000038:3126530	1	3126530	1.93e-07		CP000038:4205639	1	4205639	2.5e-05
CP000038:3465450	1	3465450	1.93e-07		CP000038:4349370	1	4349370	2.5e-05
CP000038:4012767	1	4012767	1.93e-07		CP000038:4497425	1	4497425	2.5e-05
CP000038:4183097	1	4183097	1.93e-07		CP000038:4668297	1	4668297	2.5e-05
CP000038:4242240	1	4242240	1.93e-07		CP000038:4808118	1	4808118	2.5e-05
CP000038:4348929	1	4348929	1.93e-07		CP000038:91558	1	91558	4.42e-05
CP000038:1026115	1	1026115	3.81e-07		CP000038:379795	1	379795	4.42e-05
CP000038:2063200	1	2063200	3.81e-07		CP000038:618511	1	618511	4.42e-05
CP000038:4493972	1	4493972	3.81e-07		CP000038:1416429	1	1416429	4.42e-05
CP000038:21487	1	21487	5.07e-07		CP000038:1507418	1	1507418	4.42e-05
CP000038:39498	1	39498	5.07e-07		CP000038:1609998	1	1609998	4.42e-05
CP000038:55002	1	55002	5.07e-07		CP000038:1634712	1	1634712	4.42e-05
CP000038:91621	1	91621	5.07e-07		CP000038:2049780	1	2049780	4.42e-05
CP000038:111673	1	111673	5.07e-07		CP000038:2172011	1	2172011	4.42e-05
CP000038:142511	1	142511	5.07e-07		CP000038:2319775	1	2319775	4.42e-05
CP000038:267185	1	267185	5.07e-07		CP000038:2359316	1	2359316	4.42e-05
CP000038:312975	1	312975	5.07e-07		CP000038:2387064	1	2387064	4.42e-05
CP000038:389266	1	389266	5.07e-07		CP000038:2474066	1	2474066	4.42e-05
CP000038:436527	1	436527	5.07e-07		CP000038:2661186	1	2661186	4.42e-05
CP000038:451623	1	451623	5.07e-07		CP000038:2788573	1	2788573	4.42e-05
CP000038:509208	1	509208	5.07e-07		CP000038:3174431	1	3174431	4.42e-05
CP000038:521808	1	521808	5.07e-07		CP000038:3992037	1	3992037	4.42e-05
CP000038:551000	1	551000	5.07e-07		CP000038:4010917	1	4010917	4.42e-05
CP000038:558014	1	558014	5.07e-07		CP000038:4247172	1	4247172	4.42e-05
CP000038:600317	1	600317	5.07e-07		CP000038:4414899	1	4414899	4.42e-05
CP000038:642731	1	642731	5.07e-07		CP000038:219714	1	219714	7.81e-05
CP000038:670055	1	670055	5.07e-07		CP000038:452323	1	452323	7.81e-05
CP000038:754896	1	754896	5.07e-07		CP000038:988340	1	988340	7.81e-05
CP000038:758459	1	758459	5.07e-07		CP000038:1061726	1	1061726	7.81e-05
CP000038:848772	1	848772	5.07e-07		CP000038:1066422	1	1066422	7.81e-05
CP000038:954058	1	954058	5.07e-07		CP000038:1403264	1	1403264	7.81e-05
CP000038:1002837	1	1002837	5.07e-07		CP000038:1504449	1	1504449	7.81e-05
CP000038:1043891	1	1043891	5.07e-07		CP000038:1957012	1	1957012	7.81e-05
CP000038:1056511	1	1056511	5.07e-07		CP000038:2176260	1	2176260	7.81e-05
CP000038:1187915	1	1187915	5.07e-07		CP000038:2982655	1	2982655	7.81e-05
CP000038:1204486	1	1204486	5.07e-07		CP000038:2982787	1	2982787	7.81e-05
CP000038:1260759	1	1260759	5.07e-07		CP000038:2985372	1	2985372	7.81e-05
CP000038:1308665	1	1308665	5.07e-07		CP000038:3050842	1	3050842	7.81e-05
CP000038:1501752	1	1501752	5.07e-07		CP000038:3126530	1	3126530	7.81e-05
CP000038:1583621	1	1583621	5.07e-07		CP000038:3465450	1	3465450	7.81e-05
CP000038:1620770	1	1620770	5.07e-07		CP000038:4012767	1	4012767	7.81e-05
CP000038:2171960	1	2171960	5.07e-07		CP000038:4183097	1	4183097	7.81e-05
CP000038:2227467	1	2227467	5.07e-07		CP000038:4242240	1	4242240	7.81e-05
CP000038:2305714	1	2305714	5.07e-07		CP000038:4348929	1	4348929	7.81e-05
CP000038:2319772	1	2319772	5.07e-07		CP000038:21487	1	21487	0.0001379
CP000038:2325086	1	2325086	5.07e-07		CP000038:39498	1	39498	0.0001379
CP000038:2694390	1	2694390	5.07e-07		CP000038:55002	1	55002	0.0001379
CP000038:2739777	1	2739777	5.07e-07		CP000038:91621	1	91621	0.0001379
CP000038:2772156	1	2772156	5.07e-07		CP000038:111673	1	111673	0.0001379
CP000038:2882143	1	2882143	5.07e-07		CP000038:142511	1	142511	0.0001379
CP000038:3005324	1	3005324	5.07e-07		CP000038:267185	1	267185	0.0001379
CP000038:3009759	1	3009759	5.07e-07		CP000038:312975	1	312975	0.0001379
CP000038:3024898	1	3024898	5.07e-07		CP000038:389266	1	389266	0.0001379
CP000038:3038349	1	3038349	5.07e-07		CP000038:436527	1	436527	0.0001379
CP000038:3121385	1	3121385	5.07e-07		CP000038:451623	1	451623	0.0001379
CP000038:3239141	1	3239141	5.07e-07		CP000038:509208	1	509208	0.0001379
CP000038:3246203	1	3246203	5.07e-07		CP000038:521808	1	521808	0.0001379
CP000038:3268374	1	3268374	5.07e-07		CP000038:551000	1	551000	0.0001379
CP000038:3317640	1	3317640	5.07e-07		CP000038:558014	1	558014	0.0001379
CP000038:3371022	1	3371022	5.07e-07		CP000038:600317	1	600317	0.0001379
CP000038:3414206	1	3414206	5.07e-07		CP000038:642731	1	642731	0.0001379
CP000038:3485244	1	3485244	5.07e-07		CP000038:670055	1	670055	0.0001379
CP000038:3575185	1	3575185	5.07e-07		CP000038:754896	1	754896	0.0001379
CP000038:3595373	1	3595373	5.07e-07		CP000038:758459	1	758459	0.0001379
CP000038:3685616	1	3685616	5.07e-07		CP000038:848772	1	848772	0.0001379
CP000038:3833207	1	3833207	5.07e-07		CP000038:954058	1	954058	0.0001379
CP000038:3855829	1	3855829	5.07e-07		CP000038:1002837	1	1002837	0.0001379
CP000038:3896794	1	3896794	5.07e-07		CP000038:1043891	1	1043891	0.0001379
CP000038:4060473	1	4060473	5.07e-07		CP000038:1056511	1	1056511	0.0001379
CP000038:4129804	1	4129804	5.07e-07		CP000038:1187915	1	1187915	0.0001379
CP000038:4191368	1	4191368	5.07e-07		CP000038:1204486	1	1204486	0.0001379
CP000038:4191380	1	4191380	5.07e-07		CP000038:1260759	1	1260759	0.0001379
CP000038:4333826	1	4333826	5.07e-07		CP000038:1308665	1	1308665	0.0001379
CP000038:4352195	1	4352195	5.07e-07		CP000038:1350862	1	1350862	0.0001379
CP000038:4362955	1	4362955	5.07e-07		CP000038:1501752	1	1501752	0.0001379
CP000038:4378433	1	4378433	5.07e-07		CP000038:1583621	1	1583621	0.0001379
CP000038:4455566	1	4455566	5.07e-07		CP000038:1620770	1	1620770	0.0001379
CP000038:4471101	1	4471101	5.07e-07		CP000038:2171960	1	2171960	0.0001379
CP000038:4658444	1	4658444	5.07e-07		CP000038:2227467	1	2227467	0.0001379
CP000038:4822642	1	4822642	5.07e-07		CP000038:2305714	1	2305714	0.0001379
CP000038:720351	1	720351	1.32e-06		CP000038:2319772	1	2319772	0.0001379
CP000038:1050582	1	1050582	1.32e-06		CP000038:2325086	1	2325086	0.0001379
CP000038:1053833	1	1053833	1.32e-06		CP000038:2694390	1	2694390	0.0001379
CP000038:1508338	1	1508338	1.32e-06		CP000038:2739777	1	2739777	0.0001379
CP000038:2335464	1	2335464	1.32e-06		CP000038:2772156	1	2772156	0.0001379
CP000038:3350322	1	3350322	1.32e-06		CP000038:2882143	1	2882143	0.0001379
CP000038:3460469	1	3460469	1.32e-06		CP000038:3005324	1	3005324	0.0001379
CP000038:3913867	1	3913867	1.32e-06		CP000038:3009759	1	3009759	0.0001379
CP000038:4336099	1	4336099	1.32e-06		CP000038:3024898	1	3024898	0.0001379
CP000038:31461	1	31461	1.33e-06		CP000038:3038349	1	3038349	0.0001379
CP000038:105806	1	105806	1.33e-06		CP000038:3121385	1	3121385	0.0001379
CP000038:172162	1	172162	1.33e-06		CP000038:3239141	1	3239141	0.0001379
CP000038:211075	1	211075	1.33e-06		CP000038:3246203	1	3246203	0.0001379
CP000038:579600	1	579600	1.33e-06		CP000038:3268374	1	3268374	0.0001379
CP000038:836550	1	836550	1.33e-06		CP000038:3317640	1	3317640	0.0001379
CP000038:847533	1	847533	1.33e-06		CP000038:3371022	1	3371022	0.0001379
CP000038:979387	1	979387	1.33e-06		CP000038:3414206	1	3414206	0.0001379
CP000038:996298	1	996298	1.33e-06		CP000038:3485244	1	3485244	0.0001379
CP000038:1158758	1	1158758	1.33e-06		CP000038:3575185	1	3575185	0.0001379
CP000038:1168874	1	1168874	1.33e-06		CP000038:3595373	1	3595373	0.0001379
CP000038:1199498	1	1199498	1.33e-06		CP000038:3685616	1	3685616	0.0001379
CP000038:1223339	1	1223339	1.33e-06		CP000038:3833207	1	3833207	0.0001379
CP000038:1378858	1	1378858	1.33e-06		CP000038:3855829	1	3855829	0.0001379
CP000038:1461361	1	1461361	1.33e-06		CP000038:3896794	1	3896794	0.0001379
CP000038:1480707	1	1480707	1.33e-06		CP000038:4060473	1	4060473	0.0001379
CP000038:1574696	1	1574696	1.33e-06		CP000038:4129804	1	4129804	0.0001379
CP000038:1945377	1	1945377	1.33e-06		CP000038:4191368	1	4191368	0.0001379
CP000038:2200751	1	2200751	1.33e-06		CP000038:4191380	1	4191380	0.0001379
CP000038:2215122	1	2215122	1.33e-06		CP000038:4333826	1	4333826	0.0001379
CP000038:2247541	1	2247541	1.33e-06		CP000038:4352195	1	4352195	0.0001379
CP000038:2461424	1	2461424	1.33e-06		CP000038:4362955	1	4362955	0.0001379
CP000038:2470097	1	2470097	1.33e-06		CP000038:4378433	1	4378433	0.0001379
CP000038:2515410	1	2515410	1.33e-06		CP000038:4455566	1	4455566	0.0001379
CP000038:2533507	1	2533507	1.33e-06		CP000038:4471101	1	4471101	0.0001379
CP000038:2723165	1	2723165	1.33e-06		CP000038:4644326	1	4644326	0.0001379
CP000038:2767927	1	2767927	1.33e-06		CP000038:4658444	1	4658444	0.0001379
CP000038:2780402	1	2780402	1.33e-06		CP000038:4822642	1	4822642	0.0001379
CP000038:2992688	1	2992688	1.33e-06		CP000038:31461	1	31461	0.0002434
CP000038:3062447	1	3062447	1.33e-06		CP000038:105806	1	105806	0.0002434
CP000038:3144386	1	3144386	1.33e-06		CP000038:172162	1	172162	0.0002434
CP000038:3174092	1	3174092	1.33e-06		CP000038:211075	1	211075	0.0002434
CP000038:3215562	1	3215562	1.33e-06		CP000038:579600	1	579600	0.0002434
CP000038:3218040	1	3218040	1.33e-06		CP000038:836550	1	836550	0.0002434
CP000038:3332131	1	3332131	1.33e-06		CP000038:847533	1	847533	0.0002434
CP000038:3359593	1	3359593	1.33e-06		CP000038:979387	1	979387	0.0002434
CP000038:3711389	1	3711389	1.33e-06		CP000038:996298	1	996298	0.0002434
CP000038:3946309	1	3946309	1.33e-06		CP000038:1158758	1	1158758	0.0002434
CP000038:3987592	1	3987592	1.33e-06		CP000038:1168874	1	1168874	0.0002434
CP000038:4012826	1	4012826	1.33e-06		CP000038:1199498	1	1199498	0.0002434
CP000038:4058019	1	4058019	1.33e-06		CP000038:1223339	1	1223339	0.0002434
CP000038:4246291	1	4246291	1.33e-06		CP000038:1256720	1	1256720	0.0002434
CP000038:4455198	1	4455198	1.33e-06		CP000038:1302247	1	1302247	0.0002434
CP000038:4499231	1	4499231	1.33e-06		CP000038:1378858	1	1378858	0.0002434
CP000038:4588665	1	4588665	1.33e-06		CP000038:1461361	1	1461361	0.0002434
CP000038:4603796	1	4603796	1.33e-06		CP000038:1480707	1	1480707	0.0002434
CP000038:4692698	1	4692698	1.33e-06		CP000038:1574696	1	1574696	0.0002434
CP000038:148860	1	148860	2.04e-06		CP000038:1945377	1	1945377	0.0002434
CP000038:303426	1	303426	2.04e-06		CP000038:2200751	1	2200751	0.0002434
CP000038:1201756	1	1201756	3.47e-06		CP000038:2215122	1	2215122	0.0002434
CP000038:2631949	1	2631949	3.47e-06		CP000038:2247541	1	2247541	0.0002434
CP000038:3443757	1	3443757	3.47e-06		CP000038:2461424	1	2461424	0.0002434
CP000038:4085343	1	4085343	3.47e-06		CP000038:2470097	1	2470097	0.0002434
CP000038:2533506	1	2533506	9.07e-06		CP000038:2515410	1	2515410	0.0002434
CP000038:214093	1	214093	1.59e-05		CP000038:2533507	1	2533507	0.0002434
CP000038:4088232	1	4088232	1.59e-05		CP000038:2723165	1	2723165	0.0002434
CP000038:10850	1	10850	2.37e-05		CP000038:2767927	1	2767927	0.0002434
CP000038:48074	1	48074	2.37e-05		CP000038:2780402	1	2780402	0.0002434
CP000038:84592	1	84592	2.37e-05		CP000038:2992688	1	2992688	0.0002434
CP000038:104877	1	104877	2.37e-05		CP000038:3062447	1	3062447	0.0002434
CP000038:238217	1	238217	2.37e-05		CP000038:3144386	1	3144386	0.0002434
CP000038:251897	1	251897	2.37e-05		CP000038:3174092	1	3174092	0.0002434
CP000038:395978	1	395978	2.37e-05		CP000038:3215562	1	3215562	0.0002434
CP000038:483491	1	483491	2.37e-05		CP000038:3218040	1	3218040	0.0002434
CP000038:600159	1	600159	2.37e-05		CP000038:3332131	1	3332131	0.0002434
CP000038:801712	1	801712	2.37e-05		CP000038:3359593	1	3359593	0.0002434
CP000038:979081	1	979081	2.37e-05		CP000038:3529799	1	3529799	0.0002434
CP000038:984666	1	984666	2.37e-05		CP000038:3711389	1	3711389	0.0002434
CP000038:1278176	1	1278176	2.37e-05		CP000038:3946309	1	3946309	0.0002434
CP000038:1559366	1	1559366	2.37e-05		CP000038:3987592	1	3987592	0.0002434
CP000038:2308589	1	2308589	2.37e-05		CP000038:4012826	1	4012826	0.0002434
CP000038:2798903	1	2798903	2.37e-05		CP000038:4058019	1	4058019	0.0002434
CP000038:3082104	1	3082104	2.37e-05		CP000038:4246291	1	4246291	0.0002434
CP000038:3093300	1	3093300	2.37e-05		CP000038:4455198	1	4455198	0.0002434
CP000038:3466516	1	3466516	2.37e-05		CP000038:4499231	1	4499231	0.0002434
CP000038:3550656	1	3550656	2.37e-05		CP000038:4588665	1	4588665	0.0002434
CP000038:3659377	1	3659377	2.37e-05		CP000038:4603796	1	4603796	0.0002434
CP000038:3953799	1	3953799	2.37e-05		CP000038:4692698	1	4692698	0.0002434
CP000038:4124620	1	4124620	2.37e-05		CP000038:4693811	1	4693811	0.0002434
CP000038:4309097	1	4309097	2.37e-05		CP000038:1201756	1	1201756	0.0004295
CP000038:4819594	1	4819594	2.37e-05		CP000038:1594355	1	1594355	0.0004295
CP000038:1256720	1	1256720	5.39e-05		CP000038:2631949	1	2631949	0.0004295
CP000038:1302247	1	1302247	5.39e-05		CP000038:3443757	1	3443757	0.0004295
CP000038:3529799	1	3529799	5.39e-05		CP000038:4085343	1	4085343	0.0004295
CP000038:4693811	1	4693811	5.39e-05		CP000038:458107	1	458107	0.0007582
CP000038:174739	1	174739	6.19e-05		CP000038:2533506	1	2533506	0.0007582
CP000038:265230	1	265230	6.19e-05		CP000038:10850	1	10850	0.00134
CP000038:616631	1	616631	6.19e-05		CP000038:48074	1	48074	0.00134
CP000038:705267	1	705267	6.19e-05		CP000038:84592	1	84592	0.00134
CP000038:960721	1	960721	6.19e-05		CP000038:104877	1	104877	0.00134
CP000038:968404	1	968404	6.19e-05		CP000038:238217	1	238217	0.00134
CP000038:1219252	1	1219252	6.19e-05		CP000038:251897	1	251897	0.00134
CP000038:1261173	1	1261173	6.19e-05		CP000038:395978	1	395978	0.00134
CP000038:1471227	1	1471227	6.19e-05		CP000038:483491	1	483491	0.00134
CP000038:1636317	1	1636317	6.19e-05		CP000038:593026	1	593026	0.00134
CP000038:1962905	1	1962905	6.19e-05		CP000038:600159	1	600159	0.00134
CP000038:2061149	1	2061149	6.19e-05		CP000038:668264	1	668264	0.00134
CP000038:2171969	1	2171969	6.19e-05		CP000038:720351	1	720351	0.00134
CP000038:2337514	1	2337514	6.19e-05		CP000038:801712	1	801712	0.00134
CP000038:2383775	1	2383775	6.19e-05		CP000038:979081	1	979081	0.00134
CP000038:2414592	1	2414592	6.19e-05		CP000038:984666	1	984666	0.00134
CP000038:2528558	1	2528558	6.19e-05		CP000038:1043109	1	1043109	0.00134
CP000038:2753790	1	2753790	6.19e-05		CP000038:1044259	1	1044259	0.00134
CP000038:2757753	1	2757753	6.19e-05		CP000038:1044474	1	1044474	0.00134
CP000038:2797954	1	2797954	6.19e-05		CP000038:1050582	1	1050582	0.00134
CP000038:2882529	1	2882529	6.19e-05		CP000038:1053833	1	1053833	0.00134
CP000038:3158271	1	3158271	6.19e-05		CP000038:1278176	1	1278176	0.00134
CP000038:3177901	1	3177901	6.19e-05		CP000038:1508338	1	1508338	0.00134
CP000038:3193008	1	3193008	6.19e-05		CP000038:1559366	1	1559366	0.00134
CP000038:3239784	1	3239784	6.19e-05		CP000038:1613570	1	1613570	0.00134
CP000038:3444201	1	3444201	6.19e-05		CP000038:2224899	1	2224899	0.00134
CP000038:3455450	1	3455450	6.19e-05		CP000038:2308589	1	2308589	0.00134
CP000038:3511223	1	3511223	6.19e-05		CP000038:2335464	1	2335464	0.00134
CP000038:3682979	1	3682979	6.19e-05		CP000038:2509987	1	2509987	0.00134
CP000038:3858248	1	3858248	6.19e-05		CP000038:2656161	1	2656161	0.00134
CP000038:3990873	1	3990873	6.19e-05		CP000038:2794769	1	2794769	0.00134
CP000038:4259502	1	4259502	6.19e-05		CP000038:2798903	1	2798903	0.00134
CP000038:4423001	1	4423001	6.19e-05		CP000038:2867270	1	2867270	0.00134
CP000038:3915	1	3915	0.0001617		CP000038:3082104	1	3082104	0.00134
CP000038:53729	1	53729	0.0001617		CP000038:3093300	1	3093300	0.00134
CP000038:67154	1	67154	0.0001617		CP000038:3325959	1	3325959	0.00134
CP000038:143501	1	143501	0.0001617		CP000038:3350322	1	3350322	0.00134
CP000038:236074	1	236074	0.0001617		CP000038:3460469	1	3460469	0.00134
CP000038:394714	1	394714	0.0001617		CP000038:3466516	1	3466516	0.00134
CP000038:416349	1	416349	0.0001617		CP000038:3544733	1	3544733	0.00134
CP000038:428143	1	428143	0.0001617		CP000038:3550656	1	3550656	0.00134
CP000038:428488	1	428488	0.0001617		CP000038:3659377	1	3659377	0.00134
CP000038:462474	1	462474	0.0001617		CP000038:3913867	1	3913867	0.00134
CP000038:470960	1	470960	0.0001617		CP000038:3953799	1	3953799	0.00134
CP000038:488426	1	488426	0.0001617		CP000038:4081785	1	4081785	0.00134
CP000038:502432	1	502432	0.0001617		CP000038:4124620	1	4124620	0.00134
CP000038:509388	1	509388	0.0001617		CP000038:4309097	1	4309097	0.00134
CP000038:514357	1	514357	0.0001617		CP000038:4336099	1	4336099	0.00134
CP000038:519738	1	519738	0.0001617		CP000038:4648953	1	4648953	0.00134
CP000038:526471	1	526471	0.0001617		CP000038:4819594	1	4819594	0.00134
CP000038:527616	1	527616	0.0001617		CP000038:153586	1	153586	0.00237
CP000038:543833	1	543833	0.0001617		CP000038:174739	1	174739	0.00237
CP000038:595623	1	595623	0.0001617		CP000038:265230	1	265230	0.00237
CP000038:628709	1	628709	0.0001617		CP000038:616631	1	616631	0.00237
CP000038:712424	1	712424	0.0001617		CP000038:637164	1	637164	0.00237
CP000038:712429	1	712429	0.0001617		CP000038:705267	1	705267	0.00237
CP000038:750947	1	750947	0.0001617		CP000038:806921	1	806921	0.00237
CP000038:752039	1	752039	0.0001617		CP000038:816910	1	816910	0.00237
CP000038:851560	1	851560	0.0001617		CP000038:833659	1	833659	0.00237
CP000038:857373	1	857373	0.0001617		CP000038:960721	1	960721	0.00237
CP000038:993565	1	993565	0.0001617		CP000038:968404	1	968404	0.00237
CP000038:1022988	1	1022988	0.0001617		CP000038:1219252	1	1219252	0.00237
CP000038:1041192	1	1041192	0.0001617		CP000038:1261173	1	1261173	0.00237
CP000038:1043990	1	1043990	0.0001617		CP000038:1263542	1	1263542	0.00237
CP000038:1054001	1	1054001	0.0001617		CP000038:1408678	1	1408678	0.00237
CP000038:1069241	1	1069241	0.0001617		CP000038:1471227	1	1471227	0.00237
CP000038:1170233	1	1170233	0.0001617		CP000038:1636317	1	1636317	0.00237
CP000038:1180780	1	1180780	0.0001617		CP000038:1962905	1	1962905	0.00237
CP000038:1200413	1	1200413	0.0001617		CP000038:2061149	1	2061149	0.00237
CP000038:1315736	1	1315736	0.0001617		CP000038:2070671	1	2070671	0.00237
CP000038:1456924	1	1456924	0.0001617		CP000038:2171969	1	2171969	0.00237
CP000038:1476240	1	1476240	0.0001617		CP000038:2337514	1	2337514	0.00237
CP000038:1484521	1	1484521	0.0001617		CP000038:2383775	1	2383775	0.00237
CP000038:1488010	1	1488010	0.0001617		CP000038:2414592	1	2414592	0.00237
CP000038:1515407	1	1515407	0.0001617		CP000038:2528558	1	2528558	0.00237
CP000038:1523992	1	1523992	0.0001617		CP000038:2626986	1	2626986	0.00237
CP000038:1587497	1	1587497	0.0001617		CP000038:2639716	1	2639716	0.00237
CP000038:1591263	1	1591263	0.0001617		CP000038:2694913	1	2694913	0.00237
CP000038:1647682	1	1647682	0.0001617		CP000038:2753790	1	2753790	0.00237
CP000038:1649210	1	1649210	0.0001617		CP000038:2757753	1	2757753	0.00237
CP000038:1981384	1	1981384	0.0001617		CP000038:2797954	1	2797954	0.00237
CP000038:2051942	1	2051942	0.0001617		CP000038:2882529	1	2882529	0.00237
CP000038:2183090	1	2183090	0.0001617		CP000038:3158271	1	3158271	0.00237
CP000038:2205992	1	2205992	0.0001617		CP000038:3177901	1	3177901	0.00237
CP000038:2207345	1	2207345	0.0001617		CP000038:3193008	1	3193008	0.00237
CP000038:2253606	1	2253606	0.0001617		CP000038:3223051	1	3223051	0.00237
CP000038:2294717	1	2294717	0.0001617		CP000038:3239784	1	3239784	0.00237
CP000038:2298904	1	2298904	0.0001617		CP000038:3444201	1	3444201	0.00237
CP000038:2318439	1	2318439	0.0001617		CP000038:3455450	1	3455450	0.00237
CP000038:2320194	1	2320194	0.0001617		CP000038:3457791	1	3457791	0.00237
CP000038:2330116	1	2330116	0.0001617		CP000038:3511223	1	3511223	0.00237
CP000038:2356562	1	2356562	0.0001617		CP000038:3593107	1	3593107	0.00237
CP000038:2378522	1	2378522	0.0001617		CP000038:3682979	1	3682979	0.00237
CP000038:2419941	1	2419941	0.0001617		CP000038:3719416	1	3719416	0.00237
CP000038:2490157	1	2490157	0.0001617		CP000038:3858248	1	3858248	0.00237
CP000038:2490699	1	2490699	0.0001617		CP000038:3990873	1	3990873	0.00237
CP000038:2521471	1	2521471	0.0001617		CP000038:4259502	1	4259502	0.00237
CP000038:2531844	1	2531844	0.0001617		CP000038:4423001	1	4423001	0.00237
CP000038:2631902	1	2631902	0.0001617		CP000038:3915	1	3915	0.004204
CP000038:2648246	1	2648246	0.0001617		CP000038:53729	1	53729	0.004204
CP000038:2738567	1	2738567	0.0001617		CP000038:67154	1	67154	0.004204
CP000038:2764002	1	2764002	0.0001617		CP000038:143501	1	143501	0.004204
CP000038:2767008	1	2767008	0.0001617		CP000038:214093	1	214093	0.004204
CP000038:2782040	1	2782040	0.0001617		CP000038:236074	1	236074	0.004204
CP000038:2789705	1	2789705	0.0001617		CP000038:394714	1	394714	0.004204
CP000038:2853374	1	2853374	0.0001617		CP000038:416349	1	416349	0.004204
CP000038:2853629	1	2853629	0.0001617		CP000038:428143	1	428143	0.004204
CP000038:2862930	1	2862930	0.0001617		CP000038:428488	1	428488	0.004204
CP000038:2951759	1	2951759	0.0001617		CP000038:462474	1	462474	0.004204
CP000038:2957296	1	2957296	0.0001617		CP000038:470960	1	470960	0.004204
CP000038:2965500	1	2965500	0.0001617		CP000038:488426	1	488426	0.004204
CP000038:3019229	1	3019229	0.0001617		CP000038:502432	1	502432	0.004204
CP000038:3021686	1	3021686	0.0001617		CP000038:509388	1	509388	0.004204
CP000038:3042523	1	3042523	0.0001617		CP000038:514357	1	514357	0.004204
CP000038:3046205	1	3046205	0.0001617		CP000038:519738	1	519738	0.004204
CP000038:3065755	1	3065755	0.0001617		CP000038:526471	1	526471	0.004204
CP000038:3077804	1	3077804	0.0001617		CP000038:527616	1	527616	0.004204
CP000038:3089110	1	3089110	0.0001617		CP000038:543833	1	543833	0.004204
CP000038:3092726	1	3092726	0.0001617		CP000038:595623	1	595623	0.004204
CP000038:3113909	1	3113909	0.0001617		CP000038:628709	1	628709	0.004204
CP000038:3135276	1	3135276	0.0001617		CP000038:712424	1	712424	0.004204
CP000038:3149980	1	3149980	0.0001617		CP000038:712429	1	712429	0.004204
CP000038:3150099	1	3150099	0.0001617		CP000038:750947	1	750947	0.004204
CP000038:3150706	1	3150706	0.0001617		CP000038:752039	1	752039	0.004204
CP000038:3193849	1	3193849	0.0001617		CP000038:851560	1	851560	0.004204
CP000038:3223616	1	3223616	0.0001617		CP000038:857373	1	857373	0.004204
CP000038:3327479	1	3327479	0.0001617		CP000038:993565	1	993565	0.004204
CP000038:3347724	1	3347724	0.0001617		CP000038:1022988	1	1022988	0.004204
CP000038:3359795	1	3359795	0.0001617		CP000038:1041192	1	1041192	0.004204
CP000038:3399494	1	3399494	0.0001617		CP000038:1043990	1	1043990	0.004204
CP000038:3417327	1	3417327	0.0001617		CP000038:1054001	1	1054001	0.004204
CP000038:3422797	1	3422797	0.0001617		CP000038:1069241	1	1069241	0.004204
CP000038:3435562	1	3435562	0.0001617		CP000038:1170233	1	1170233	0.004204
CP000038:3521806	1	3521806	0.0001617		CP000038:1180780	1	1180780	0.004204
CP000038:3527769	1	3527769	0.0001617		CP000038:1200413	1	1200413	0.004204
CP000038:3544869	1	3544869	0.0001617		CP000038:1315736	1	1315736	0.004204
CP000038:3657940	1	3657940	0.0001617		CP000038:1456924	1	1456924	0.004204
CP000038:3665780	1	3665780	0.0001617		CP000038:1476240	1	1476240	0.004204
CP000038:3822633	1	3822633	0.0001617		CP000038:1484521	1	1484521	0.004204
CP000038:3824767	1	3824767	0.0001617		CP000038:1488010	1	1488010	0.004204
CP000038:3886614	1	3886614	0.0001617		CP000038:1515407	1	1515407	0.004204
CP000038:3936256	1	3936256	0.0001617		CP000038:1523992	1	1523992	0.004204
CP000038:3950711	1	3950711	0.0001617		CP000038:1587497	1	1587497	0.004204
CP000038:3984615	1	3984615	0.0001617		CP000038:1591263	1	1591263	0.004204
CP000038:3998427	1	3998427	0.0001617		CP000038:1647682	1	1647682	0.004204
CP000038:4003055	1	4003055	0.0001617		CP000038:1649210	1	1649210	0.004204
CP000038:4052789	1	4052789	0.0001617		CP000038:1981384	1	1981384	0.004204
CP000038:4076897	1	4076897	0.0001617		CP000038:2051942	1	2051942	0.004204
CP000038:4084068	1	4084068	0.0001617		CP000038:2183090	1	2183090	0.004204
CP000038:4126915	1	4126915	0.0001617		CP000038:2205992	1	2205992	0.004204
CP000038:4166606	1	4166606	0.0001617		CP000038:2207345	1	2207345	0.004204
CP000038:4173315	1	4173315	0.0001617		CP000038:2253606	1	2253606	0.004204
CP000038:4185265	1	4185265	0.0001617		CP000038:2294717	1	2294717	0.004204
CP000038:4187470	1	4187470	0.0001617		CP000038:2298904	1	2298904	0.004204
CP000038:4200633	1	4200633	0.0001617		CP000038:2318439	1	2318439	0.004204
CP000038:4314751	1	4314751	0.0001617		CP000038:2320194	1	2320194	0.004204
CP000038:4316262	1	4316262	0.0001617		CP000038:2330116	1	2330116	0.004204
CP000038:4321361	1	4321361	0.0001617		CP000038:2356562	1	2356562	0.004204
CP000038:4353139	1	4353139	0.0001617		CP000038:2378522	1	2378522	0.004204
CP000038:4363386	1	4363386	0.0001617		CP000038:2419941	1	2419941	0.004204
CP000038:4396674	1	4396674	0.0001617		CP000038:2490157	1	2490157	0.004204
CP000038:4409144	1	4409144	0.0001617		CP000038:2490699	1	2490699	0.004204
CP000038:4415069	1	4415069	0.0001617		CP000038:2521471	1	2521471	0.004204
CP000038:4423549	1	4423549	0.0001617		CP000038:2531844	1	2531844	0.004204
CP000038:4423626	1	4423626	0.0001617		CP000038:2631902	1	2631902	0.004204
CP000038:4457431	1	4457431	0.0001617		CP000038:2648246	1	2648246	0.004204
CP000038:4490239	1	4490239	0.0001617		CP000038:2738567	1	2738567	0.004204
CP000038:4490871	1	4490871	0.0001617		CP000038:2764002	1	2764002	0.004204
CP000038:4631687	1	4631687	0.0001617		CP000038:2767008	1	2767008	0.004204
CP000038:4678932	1	4678932	0.0001617		CP000038:2782040	1	2782040	0.004204
CP000038:4682168	1	4682168	0.0001617		CP000038:2789705	1	2789705	0.004204
CP000038:4689855	1	4689855	0.0001617		CP000038:2853374	1	2853374	0.004204
CP000038:4695709	1	4695709	0.0001617		CP000038:2853629	1	2853629	0.004204
CP000038:4775928	1	4775928	0.0001617		CP000038:2862930	1	2862930	0.004204
CP000038:4796796	1	4796796	0.0001617		CP000038:2951759	1	2951759	0.004204
CP000038:4801216	1	4801216	0.0001617		CP000038:2957296	1	2957296	0.004204
CP000038:4802019	1	4802019	0.0001617		CP000038:2965500	1	2965500	0.004204
CP000038:4455431	1	4455431	0.0004218		CP000038:3019229	1	3019229	0.004204
CP000038:440072	1	440072	0.0004238		CP000038:3021686	1	3021686	0.004204
CP000038:2058249	1	2058249	0.0004238		CP000038:3042523	1	3042523	0.004204
CP000038:2730355	1	2730355	0.0004238		CP000038:3046205	1	3046205	0.004204
CP000038:2769471	1	2769471	0.0004238		CP000038:3065755	1	3065755	0.004204
CP000038:3123921	1	3123921	0.0006712		CP000038:3077804	1	3077804	0.004204
CP000038:4819059	1	4819059	0.0006712		CP000038:3089110	1	3089110	0.004204
CP000038:408502	1	408502	0.0008348		CP000038:3092726	1	3092726	0.004204
CP000038:1567976	1	1567976	0.0008348		CP000038:3113909	1	3113909	0.004204
CP000038:2050833	1	2050833	0.0008348		CP000038:3135276	1	3135276	0.004204
CP000038:3098050	1	3098050	0.0008348		CP000038:3149980	1	3149980	0.004204
CP000038:3652571	1	3652571	0.0008348		CP000038:3150099	1	3150099	0.004204
CP000038:4191199	1	4191199	0.0008348		CP000038:3150706	1	3150706	0.004204
CP000038:2768374	1	2768374	0.001115		CP000038:3193849	1	3193849	0.004204
CP000038:398027	1	398027	0.001622		CP000038:3223616	1	3223616	0.004204
CP000038:490423	1	490423	0.001622		CP000038:3327479	1	3327479	0.004204
CP000038:524897	1	524897	0.001622		CP000038:3347724	1	3347724	0.004204
CP000038:556880	1	556880	0.001622		CP000038:3359795	1	3359795	0.004204
CP000038:606003	1	606003	0.001622		CP000038:3399494	1	3399494	0.004204
CP000038:648459	1	648459	0.001622		CP000038:3417327	1	3417327	0.004204
CP000038:814753	1	814753	0.001622		CP000038:3422797	1	3422797	0.004204
CP000038:2338761	1	2338761	0.001622		CP000038:3435562	1	3435562	0.004204
CP000038:2730936	1	2730936	0.001622		CP000038:3521806	1	3521806	0.004204
CP000038:3136491	1	3136491	0.001622		CP000038:3527769	1	3527769	0.004204
CP000038:3206515	1	3206515	0.001622		CP000038:3544869	1	3544869	0.004204
CP000038:3690975	1	3690975	0.001622		CP000038:3657940	1	3657940	0.004204
CP000038:4333373	1	4333373	0.001622		CP000038:3665780	1	3665780	0.004204
CP000038:4353871	1	4353871	0.001622		CP000038:3822633	1	3822633	0.004204
CP000038:4777711	1	4777711	0.001622		CP000038:3824767	1	3824767	0.004204
CP000038:397856	1	397856	0.002376		CP000038:3886614	1	3886614	0.004204
CP000038:520341	1	520341	0.002376		CP000038:3936256	1	3936256	0.004204
CP000038:1156936	1	1156936	0.002376		CP000038:3950711	1	3950711	0.004204
CP000038:2071483	1	2071483	0.002376		CP000038:3984615	1	3984615	0.004204
CP000038:2189458	1	2189458	0.002376		CP000038:3998427	1	3998427	0.004204
CP000038:2276197	1	2276197	0.002376		CP000038:4003055	1	4003055	0.004204
CP000038:2978425	1	2978425	0.002376		CP000038:4052789	1	4052789	0.004204
CP000038:3458334	1	3458334	0.002376		CP000038:4076897	1	4076897	0.004204
CP000038:3637289	1	3637289	0.002376		CP000038:4084068	1	4084068	0.004204
CP000038:28693	1	28693	0.002954		CP000038:4088232	1	4088232	0.004204
CP000038:36046	1	36046	0.002954		CP000038:4126915	1	4126915	0.004204
CP000038:62505	1	62505	0.002954		CP000038:4166606	1	4166606	0.004204
CP000038:102953	1	102953	0.002954		CP000038:4173315	1	4173315	0.004204
CP000038:142729	1	142729	0.002954		CP000038:4185265	1	4185265	0.004204
CP000038:183884	1	183884	0.002954		CP000038:4187470	1	4187470	0.004204
CP000038:202418	1	202418	0.002954		CP000038:4200633	1	4200633	0.004204
CP000038:230787	1	230787	0.002954		CP000038:4314751	1	4314751	0.004204
CP000038:271081	1	271081	0.002954		CP000038:4316262	1	4316262	0.004204
CP000038:304159	1	304159	0.002954		CP000038:4321361	1	4321361	0.004204
CP000038:444312	1	444312	0.002954		CP000038:4353139	1	4353139	0.004204
CP000038:451197	1	451197	0.002954		CP000038:4363386	1	4363386	0.004204
CP000038:463260	1	463260	0.002954		CP000038:4396674	1	4396674	0.004204
CP000038:473862	1	473862	0.002954		CP000038:4409144	1	4409144	0.004204
CP000038:477256	1	477256	0.002954		CP000038:4415069	1	4415069	0.004204
CP000038:497777	1	497777	0.002954		CP000038:4423549	1	4423549	0.004204
CP000038:569890	1	569890	0.002954		CP000038:4423626	1	4423626	0.004204
CP000038:601241	1	601241	0.002954		CP000038:4457431	1	4457431	0.004204
CP000038:726738	1	726738	0.002954		CP000038:4490239	1	4490239	0.004204
CP000038:755226	1	755226	0.002954		CP000038:4490871	1	4490871	0.004204
CP000038:860888	1	860888	0.002954		CP000038:4631687	1	4631687	0.004204
CP000038:866276	1	866276	0.002954		CP000038:4678932	1	4678932	0.004204
CP000038:972920	1	972920	0.002954		CP000038:4682168	1	4682168	0.004204
CP000038:1163717	1	1163717	0.002954		CP000038:4689855	1	4689855	0.004204
CP000038:1201223	1	1201223	0.002954		CP000038:4695709	1	4695709	0.004204
CP000038:1253046	1	1253046	0.002954		CP000038:4775928	1	4775928	0.004204
CP000038:1281774	1	1281774	0.002954		CP000038:4796796	1	4796796	0.004204
CP000038:1293513	1	1293513	0.002954		CP000038:4801216	1	4801216	0.004204
CP000038:1300798	1	1300798	0.002954		CP000038:4802019	1	4802019	0.004204
CP000038:1358382	1	1358382	0.002954		CP000038:4201948	1	4201948	0.004722
CP000038:1405031	1	1405031	0.002954		CP000038:440072	1	440072	0.007481
CP000038:1413153	1	1413153	0.002954		CP000038:2058249	1	2058249	0.007481
CP000038:1427309	1	1427309	0.002954		CP000038:2730355	1	2730355	0.007481
CP000038:1476686	1	1476686	0.002954		CP000038:2769471	1	2769471	0.007481
CP000038:1601680	1	1601680	0.002954		CP000038:2768374	1	2768374	0.01338
CP000038:1947834	1	1947834	0.002954		CP000038:28693	1	28693	0.0241
CP000038:2189295	1	2189295	0.002954		CP000038:36046	1	36046	0.0241
CP000038:2199231	1	2199231	0.002954		CP000038:62505	1	62505	0.0241
CP000038:2243307	1	2243307	0.002954		CP000038:102953	1	102953	0.0241
CP000038:2247349	1	2247349	0.002954		CP000038:142729	1	142729	0.0241
CP000038:2336630	1	2336630	0.002954		CP000038:183884	1	183884	0.0241
CP000038:2379993	1	2379993	0.002954		CP000038:202418	1	202418	0.0241
CP000038:2382801	1	2382801	0.002954		CP000038:230787	1	230787	0.0241
CP000038:2504352	1	2504352	0.002954		CP000038:271081	1	271081	0.0241
CP000038:2616013	1	2616013	0.002954		CP000038:304159	1	304159	0.0241
CP000038:2638550	1	2638550	0.002954		CP000038:444312	1	444312	0.0241
CP000038:2655705	1	2655705	0.002954		CP000038:451197	1	451197	0.0241
CP000038:2754926	1	2754926	0.002954		CP000038:463260	1	463260	0.0241
CP000038:2789620	1	2789620	0.002954		CP000038:473862	1	473862	0.0241
CP000038:2924095	1	2924095	0.002954		CP000038:477256	1	477256	0.0241
CP000038:2955134	1	2955134	0.002954		CP000038:497777	1	497777	0.0241
CP000038:2995430	1	2995430	0.002954		CP000038:569890	1	569890	0.0241
CP000038:3010871	1	3010871	0.002954		CP000038:601241	1	601241	0.0241
CP000038:3024706	1	3024706	0.002954		CP000038:726738	1	726738	0.0241
CP000038:3064888	1	3064888	0.002954		CP000038:755226	1	755226	0.0241
CP000038:3181993	1	3181993	0.002954		CP000038:860888	1	860888	0.0241
CP000038:3219430	1	3219430	0.002954		CP000038:866276	1	866276	0.0241
CP000038:3231869	1	3231869	0.002954		CP000038:972920	1	972920	0.0241
CP000038:3321856	1	3321856	0.002954		CP000038:1163717	1	1163717	0.0241
CP000038:3421060	1	3421060	0.002954		CP000038:1201223	1	1201223	0.0241
CP000038:3442039	1	3442039	0.002954		CP000038:1253046	1	1253046	0.0241
CP000038:3637295	1	3637295	0.002954		CP000038:1281774	1	1281774	0.0241
CP000038:3664869	1	3664869	0.002954		CP000038:1293513	1	1293513	0.0241
CP000038:3709065	1	3709065	0.002954		CP000038:1300798	1	1300798	0.0241
CP000038:3918551	1	3918551	0.002954		CP000038:1358382	1	1358382	0.0241
CP000038:3931949	1	3931949	0.002954		CP000038:1405031	1	1405031	0.0241
CP000038:3936237	1	3936237	0.002954		CP000038:1413153	1	1413153	0.0241
CP000038:3952009	1	3952009	0.002954		CP000038:1427309	1	1427309	0.0241
CP000038:4035333	1	4035333	0.002954		CP000038:1476686	1	1476686	0.0241
CP000038:4072270	1	4072270	0.002954		CP000038:1601680	1	1601680	0.0241
CP000038:4096273	1	4096273	0.002954		CP000038:1947834	1	1947834	0.0241
CP000038:4164044	1	4164044	0.002954		CP000038:2189295	1	2189295	0.0241
CP000038:4258361	1	4258361	0.002954		CP000038:2199231	1	2199231	0.0241
CP000038:4285070	1	4285070	0.002954		CP000038:2243307	1	2243307	0.0241
CP000038:4293835	1	4293835	0.002954		CP000038:2247349	1	2247349	0.0241
CP000038:4443432	1	4443432	0.002954		CP000038:2336630	1	2336630	0.0241
CP000038:4461440	1	4461440	0.002954		CP000038:2344736	1	2344736	0.0241
CP000038:4669999	1	4669999	0.002954		CP000038:2379993	1	2379993	0.0241
CP000038:4779761	1	4779761	0.002954		CP000038:2382801	1	2382801	0.0241
CP000038:40609	1	40609	0.007913		CP000038:2504352	1	2504352	0.0241
CP000038:95653	1	95653	0.007913		CP000038:2616013	1	2616013	0.0241
CP000038:229778	1	229778	0.007913		CP000038:2638550	1	2638550	0.0241
CP000038:396193	1	396193	0.007913		CP000038:2655705	1	2655705	0.0241
CP000038:441132	1	441132	0.007913		CP000038:2754926	1	2754926	0.0241
CP000038:463066	1	463066	0.007913		CP000038:2789620	1	2789620	0.0241
CP000038:489099	1	489099	0.007913		CP000038:2918065	1	2918065	0.0241
CP000038:527647	1	527647	0.007913		CP000038:2924095	1	2924095	0.0241
CP000038:573908	1	573908	0.007913		CP000038:2955134	1	2955134	0.0241
CP000038:600632	1	600632	0.007913		CP000038:2995430	1	2995430	0.0241
CP000038:605750	1	605750	0.007913		CP000038:3010871	1	3010871	0.0241
CP000038:654925	1	654925	0.007913		CP000038:3024706	1	3024706	0.0241
CP000038:717444	1	717444	0.007913		CP000038:3064888	1	3064888	0.0241
CP000038:836265	1	836265	0.007913		CP000038:3123921	1	3123921	0.0241
CP000038:845635	1	845635	0.007913		CP000038:3181993	1	3181993	0.0241
CP000038:1009530	1	1009530	0.007913		CP000038:3219430	1	3219430	0.0241
CP000038:1048484	1	1048484	0.007913		CP000038:3231869	1	3231869	0.0241
CP000038:1064008	1	1064008	0.007913		CP000038:3321856	1	3321856	0.0241
CP000038:1170568	1	1170568	0.007913		CP000038:3421060	1	3421060	0.0241
CP000038:1194198	1	1194198	0.007913		CP000038:3442039	1	3442039	0.0241
CP000038:1203589	1	1203589	0.007913		CP000038:3637295	1	3637295	0.0241
CP000038:1219566	1	1219566	0.007913		CP000038:3664869	1	3664869	0.0241
CP000038:1354724	1	1354724	0.007913		CP000038:3709065	1	3709065	0.0241
CP000038:1369592	1	1369592	0.007913		CP000038:3918551	1	3918551	0.0241
CP000038:1551345	1	1551345	0.007913		CP000038:3931949	1	3931949	0.0241
CP000038:1633943	1	1633943	0.007913		CP000038:3936237	1	3936237	0.0241
CP000038:1943567	1	1943567	0.007913		CP000038:3952009	1	3952009	0.0241
CP000038:1954312	1	1954312	0.007913		CP000038:4035333	1	4035333	0.0241
CP000038:2054666	1	2054666	0.007913		CP000038:4072270	1	4072270	0.0241
CP000038:2177982	1	2177982	0.007913		CP000038:4096273	1	4096273	0.0241
CP000038:2277874	1	2277874	0.007913		CP000038:4164044	1	4164044	0.0241
CP000038:2411338	1	2411338	0.007913		CP000038:4258361	1	4258361	0.0241
CP000038:2411339	1	2411339	0.007913		CP000038:4285070	1	4285070	0.0241
CP000038:2523459	1	2523459	0.007913		CP000038:4293835	1	4293835	0.0241
CP000038:2620720	1	2620720	0.007913		CP000038:4443432	1	4443432	0.0241
CP000038:2624302	1	2624302	0.007913		CP000038:4461440	1	4461440	0.0241
CP000038:2691306	1	2691306	0.007913		CP000038:4669999	1	4669999	0.0241
CP000038:2696555	1	2696555	0.007913		CP000038:4779761	1	4779761	0.0241
CP000038:2705203	1	2705203	0.007913		CP000038:4819059	1	4819059	0.0241
CP000038:2730806	1	2730806	0.007913		CP000038:40609	1	40609	0.04388
CP000038:2769978	1	2769978	0.007913		CP000038:95653	1	95653	0.04388
CP000038:2770384	1	2770384	0.007913		CP000038:229778	1	229778	0.04388
CP000038:2822637	1	2822637	0.007913		CP000038:396193	1	396193	0.04388
CP000038:2822987	1	2822987	0.007913		CP000038:397856	1	397856	0.04388
CP000038:2924588	1	2924588	0.007913		CP000038:441132	1	441132	0.04388
CP000038:3002511	1	3002511	0.007913		CP000038:463066	1	463066	0.04388
CP000038:3090297	1	3090297	0.007913		CP000038:489099	1	489099	0.04388
CP000038:3097677	1	3097677	0.007913		CP000038:520341	1	520341	0.04388
CP000038:3126672	1	3126672	0.007913		CP000038:527647	1	527647	0.04388
CP000038:3156426	1	3156426	0.007913		CP000038:573908	1	573908	0.04388
CP000038:3209906	1	3209906	0.007913		CP000038:600632	1	600632	0.04388
CP000038:3245822	1	3245822	0.007913		CP000038:605750	1	605750	0.04388
CP000038:3263814	1	3263814	0.007913		CP000038:654925	1	654925	0.04388
CP000038:3352860	1	3352860	0.007913		CP000038:717444	1	717444	0.04388
CP000038:3465961	1	3465961	0.007913		CP000038:836265	1	836265	0.04388
CP000038:3474118	1	3474118	0.007913		CP000038:845635	1	845635	0.04388
CP000038:3479764	1	3479764	0.007913		CP000038:1009530	1	1009530	0.04388
CP000038:3490304	1	3490304	0.007913		CP000038:1048484	1	1048484	0.04388
CP000038:3513972	1	3513972	0.007913		CP000038:1064008	1	1064008	0.04388
CP000038:3516184	1	3516184	0.007913		CP000038:1156936	1	1156936	0.04388
CP000038:3558564	1	3558564	0.007913		CP000038:1170568	1	1170568	0.04388
CP000038:3572100	1	3572100	0.007913		CP000038:1194198	1	1194198	0.04388
CP000038:3604911	1	3604911	0.007913		CP000038:1203589	1	1203589	0.04388
CP000038:3639939	1	3639939	0.007913		CP000038:1219566	1	1219566	0.04388
CP000038:3680028	1	3680028	0.007913		CP000038:1354724	1	1354724	0.04388
CP000038:3717795	1	3717795	0.007913		CP000038:1369592	1	1369592	0.04388
CP000038:3819729	1	3819729	0.007913		CP000038:1551345	1	1551345	0.04388
CP000038:3828339	1	3828339	0.007913		CP000038:1633943	1	1633943	0.04388
CP000038:3845086	1	3845086	0.007913		CP000038:1943567	1	1943567	0.04388
CP000038:3850515	1	3850515	0.007913		CP000038:1954312	1	1954312	0.04388
CP000038:3880117	1	3880117	0.007913		CP000038:2054666	1	2054666	0.04388
CP000038:3948118	1	3948118	0.007913		CP000038:2071483	1	2071483	0.04388
CP000038:4043917	1	4043917	0.007913		CP000038:2177982	1	2177982	0.04388
CP000038:4190553	1	4190553	0.007913		CP000038:2189458	1	2189458	0.04388
CP000038:4252008	1	4252008	0.007913		CP000038:2276197	1	2276197	0.04388
CP000038:4297161	1	4297161	0.007913		CP000038:2277874	1	2277874	0.04388
CP000038:4299500	1	4299500	0.007913		CP000038:2411338	1	2411338	0.04388
CP000038:4366975	1	4366975	0.007913		CP000038:2411339	1	2411339	0.04388
CP000038:4452015	1	4452015	0.007913		CP000038:2523459	1	2523459	0.04388
CP000038:1620492	1	1620492	0.01053		CP000038:2620720	1	2620720	0.04388
CP000038:88331	1	88331	0.01877		CP000038:2624302	1	2624302	0.04388
CP000038:186878	1	186878	0.01877		CP000038:2691306	1	2691306	0.04388
CP000038:3655775	1	3655775	0.01877		CP000038:2696555	1	2696555	0.04388
CP000038:4078659	1	4078659	0.01877		CP000038:2705203	1	2705203	0.04388
CP000038:4260243	1	4260243	0.01877		CP000038:2730806	1	2730806	0.04388
CP000038:4286771	1	4286771	0.01877		CP000038:2769978	1	2769978	0.04388
CP000038:4669691	1	4669691	0.01877		CP000038:2770384	1	2770384	0.04388
CP000038:9616	1	9616	0.02159		CP000038:2822637	1	2822637	0.04388
CP000038:15515	1	15515	0.02159		CP000038:2822987	1	2822987	0.04388
CP000038:31234	1	31234	0.02159		CP000038:2924588	1	2924588	0.04388
CP000038:31839	1	31839	0.02159		CP000038:2978425	1	2978425	0.04388
CP000038:35825	1	35825	0.02159		CP000038:3002511	1	3002511	0.04388
CP000038:61972	1	61972	0.02159		CP000038:3090297	1	3090297	0.04388
CP000038:66889	1	66889	0.02159		CP000038:3097677	1	3097677	0.04388
CP000038:71647	1	71647	0.02159		CP000038:3126672	1	3126672	0.04388
CP000038:81770	1	81770	0.02159		CP000038:3156426	1	3156426	0.04388
CP000038:115993	1	115993	0.02159		CP000038:3209906	1	3209906	0.04388
CP000038:129354	1	129354	0.02159		CP000038:3245822	1	3245822	0.04388
CP000038:143038	1	143038	0.02159		CP000038:3263814	1	3263814	0.04388
CP000038:152815	1	152815	0.02159		CP000038:3352860	1	3352860	0.04388
CP000038:154392	1	154392	0.02159		CP000038:3458334	1	3458334	0.04388
CP000038:196151	1	196151	0.02159		CP000038:3465961	1	3465961	0.04388
CP000038:208603	1	208603	0.02159		CP000038:3474118	1	3474118	0.04388
CP000038:222591	1	222591	0.02159		CP000038:3479764	1	3479764	0.04388
CP000038:223781	1	223781	0.02159		CP000038:3490304	1	3490304	0.04388
CP000038:238919	1	238919	0.02159		CP000038:3513972	1	3513972	0.04388
CP000038:239353	1	239353	0.02159		CP000038:3516184	1	3516184	0.04388
CP000038:258594	1	258594	0.02159		CP000038:3558564	1	3558564	0.04388
CP000038:258869	1	258869	0.02159		CP000038:3572100	1	3572100	0.04388
CP000038:271454	1	271454	0.02159		CP000038:3604911	1	3604911	0.04388
CP000038:302116	1	302116	0.02159		CP000038:3637289	1	3637289	0.04388
CP000038:385416	1	385416	0.02159		CP000038:3639939	1	3639939	0.04388
CP000038:386611	1	386611	0.02159		CP000038:3680028	1	3680028	0.04388
CP000038:400922	1	400922	0.02159		CP000038:3717795	1	3717795	0.04388
CP000038:402056	1	402056	0.02159		CP000038:3819729	1	3819729	0.04388
CP000038:416688	1	416688	0.02159		CP000038:3828339	1	3828339	0.04388
CP000038:435419	1	435419	0.02159		CP000038:3845086	1	3845086	0.04388
CP000038:439620	1	439620	0.02159		CP000038:3850515	1	3850515	0.04388
CP000038:443088	1	443088	0.02159		CP000038:3880117	1	3880117	0.04388
CP000038:443163	1	443163	0.02159		CP000038:3948118	1	3948118	0.04388
CP000038:447262	1	447262	0.02159		CP000038:4043917	1	4043917	0.04388
CP000038:449620	1	449620	0.02159		CP000038:4190553	1	4190553	0.04388
CP000038:481448	1	481448	0.02159		CP000038:4252008	1	4252008	0.04388
CP000038:485523	1	485523	0.02159		CP000038:4297161	1	4297161	0.04388
CP000038:491688	1	491688	0.02159		CP000038:4299500	1	4299500	0.04388
CP000038:492800	1	492800	0.02159		CP000038:4366975	1	4366975	0.04388
CP000038:523666	1	523666	0.02159		CP000038:4452015	1	4452015	0.04388
CP000038:541938	1	541938	0.02159		CP000038:73288	1	73288	0.04597
CP000038:543778	1	543778	0.02159		CP000038:81894	1	81894	0.04597
CP000038:544169	1	544169	0.02159		CP000038:85505	1	85505	0.04597
CP000038:571232	1	571232	0.02159		CP000038:129010	1	129010	0.04597
CP000038:573100	1	573100	0.02159		CP000038:129011	1	129011	0.04597
CP000038:577032	1	577032	0.02159		CP000038:134595	1	134595	0.04597
CP000038:579054	1	579054	0.02159		CP000038:138812	1	138812	0.04597
CP000038:594654	1	594654	0.02159		CP000038:140619	1	140619	0.04597
CP000038:597148	1	597148	0.02159		CP000038:154668	1	154668	0.04597
CP000038:606831	1	606831	0.02159		CP000038:158791	1	158791	0.04597
CP000038:609834	1	609834	0.02159		CP000038:191049	1	191049	0.04597
CP000038:610375	1	610375	0.02159		CP000038:202980	1	202980	0.04597
CP000038:632009	1	632009	0.02159		CP000038:214389	1	214389	0.04597
CP000038:649621	1	649621	0.02159		CP000038:230601	1	230601	0.04597
CP000038:736008	1	736008	0.02159		CP000038:248292	1	248292	0.04597
CP000038:747666	1	747666	0.02159		CP000038:309240	1	309240	0.04597
CP000038:754293	1	754293	0.02159		CP000038:310755	1	310755	0.04597
CP000038:800589	1	800589	0.02159		CP000038:311270	1	311270	0.04597
CP000038:810942	1	810942	0.02159		CP000038:377241	1	377241	0.04597
CP000038:819946	1	819946	0.02159		CP000038:399258	1	399258	0.04597
CP000038:829087	1	829087	0.02159		CP000038:402406	1	402406	0.04597
CP000038:838251	1	838251	0.02159		CP000038:424422	1	424422	0.04597
CP000038:846479	1	846479	0.02159		CP000038:434986	1	434986	0.04597
CP000038:851056	1	851056	0.02159		CP000038:469483	1	469483	0.04597
CP000038:858078	1	858078	0.02159		CP000038:492478	1	492478	0.04597
CP000038:943834	1	943834	0.02159		CP000038:521500	1	521500	0.04597
CP000038:948085	1	948085	0.02159		CP000038:521508	1	521508	0.04597
CP000038:957802	1	957802	0.02159		CP000038:557927	1	557927	0.04597
CP000038:1033408	1	1033408	0.02159		CP000038:559015	1	559015	0.04597
CP000038:1038275	1	1038275	0.02159		CP000038:562538	1	562538	0.04597
CP000038:1053548	1	1053548	0.02159		CP000038:564721	1	564721	0.04597
CP000038:1057907	1	1057907	0.02159		CP000038:569030	1	569030	0.04597
CP000038:1058342	1	1058342	0.02159		CP000038:591177	1	591177	0.04597
CP000038:1060666	1	1060666	0.02159		CP000038:609817	1	609817	0.04597
CP000038:1066076	1	1066076	0.02159		CP000038:616903	1	616903	0.04597
CP000038:1068363	1	1068363	0.02159		CP000038:616989	1	616989	0.04597
CP000038:1187857	1	1187857	0.02159		CP000038:618628	1	618628	0.04597
CP000038:1204322	1	1204322	0.02159		CP000038:623800	1	623800	0.04597
CP000038:1206700	1	1206700	0.02159		CP000038:637000	1	637000	0.04597
CP000038:1235724	1	1235724	0.02159		CP000038:638208	1	638208	0.04597
CP000038:1248843	1	1248843	0.02159		CP000038:638446	1	638446	0.04597
CP000038:1258676	1	1258676	0.02159		CP000038:675104	1	675104	0.04597
CP000038:1261116	1	1261116	0.02159		CP000038:675130	1	675130	0.04597
CP000038:1262103	1	1262103	0.02159		CP000038:715035	1	715035	0.04597
CP000038:1326658	1	1326658	0.02159		CP000038:715559	1	715559	0.04597
CP000038:1370023	1	1370023	0.02159		CP000038:725032	1	725032	0.04597
CP000038:1379567	1	1379567	0.02159		CP000038:726470	1	726470	0.04597
CP000038:1384145	1	1384145	0.02159		CP000038:749699	1	749699	0.04597
CP000038:1417542	1	1417542	0.02159		CP000038:795843	1	795843	0.04597
CP000038:1426498	1	1426498	0.02159		CP000038:795955	1	795955	0.04597
CP000038:1431409	1	1431409	0.02159		CP000038:838414	1	838414	0.04597
CP000038:1443645	1	1443645	0.02159		CP000038:940128	1	940128	0.04597
CP000038:1455035	1	1455035	0.02159		CP000038:940556	1	940556	0.04597
CP000038:1477325	1	1477325	0.02159		CP000038:950579	1	950579	0.04597
CP000038:1484633	1	1484633	0.02159		CP000038:961856	1	961856	0.04597
CP000038:1488355	1	1488355	0.02159		CP000038:965644	1	965644	0.04597
CP000038:1491742	1	1491742	0.02159		CP000038:966852	1	966852	0.04597
CP000038:1492367	1	1492367	0.02159		CP000038:982923	1	982923	0.04597
CP000038:1515563	1	1515563	0.02159		CP000038:998337	1	998337	0.04597
CP000038:1535901	1	1535901	0.02159		CP000038:1006253	1	1006253	0.04597
CP000038:1558428	1	1558428	0.02159		CP000038:1017596	1	1017596	0.04597
CP000038:1569360	1	1569360	0.02159		CP000038:1023244	1	1023244	0.04597
CP000038:1589357	1	1589357	0.02159		CP000038:1036745	1	1036745	0.04597
CP000038:1609098	1	1609098	0.02159		CP000038:1038283	1	1038283	0.04597
CP000038:1609099	1	1609099	0.02159		CP000038:1038346	1	1038346	0.04597
CP000038:1613797	1	1613797	0.02159		CP000038:1039235	1	1039235	0.04597
CP000038:1622804	1	1622804	0.02159		CP000038:1166624	1	1166624	0.04597
CP000038:1626931	1	1626931	0.02159		CP000038:1170285	1	1170285	0.04597
CP000038:1647346	1	1647346	0.02159		CP000038:1180614	1	1180614	0.04597
CP000038:1942333	1	1942333	0.02159		CP000038:1181983	1	1181983	0.04597
CP000038:1953028	1	1953028	0.02159		CP000038:1207168	1	1207168	0.04597
CP000038:1958926	1	1958926	0.02159		CP000038:1207188	1	1207188	0.04597
CP000038:1970296	1	1970296	0.02159		CP000038:1207193	1	1207193	0.04597
CP000038:1980282	1	1980282	0.02159		CP000038:1207219	1	1207219	0.04597
CP000038:2039141	1	2039141	0.02159		CP000038:1248125	1	1248125	0.04597
CP000038:2060387	1	2060387	0.02159		CP000038:1258971	1	1258971	0.04597
CP000038:2153545	1	2153545	0.02159		CP000038:1278872	1	1278872	0.04597
CP000038:2202713	1	2202713	0.02159		CP000038:1281109	1	1281109	0.04597
CP000038:2202714	1	2202714	0.02159		CP000038:1289714	1	1289714	0.04597
CP000038:2204620	1	2204620	0.02159		CP000038:1327583	1	1327583	0.04597
CP000038:2207570	1	2207570	0.02159		CP000038:1351858	1	1351858	0.04597
CP000038:2244309	1	2244309	0.02159		CP000038:1351866	1	1351866	0.04597
CP000038:2253830	1	2253830	0.02159		CP000038:1351872	1	1351872	0.04597
CP000038:2255918	1	2255918	0.02159		CP000038:1369010	1	1369010	0.04597
CP000038:2257700	1	2257700	0.02159		CP000038:1371112	1	1371112	0.04597
CP000038:2268614	1	2268614	0.02159		CP000038:1381109	1	1381109	0.04597
CP000038:2291067	1	2291067	0.02159		CP000038:1381117	1	1381117	0.04597
CP000038:2308831	1	2308831	0.02159		CP000038:1381310	1	1381310	0.04597
CP000038:2329662	1	2329662	0.02159		CP000038:1384885	1	1384885	0.04597
CP000038:2330874	1	2330874	0.02159		CP000038:1384899	1	1384899	0.04597
CP000038:2339581	1	2339581	0.02159		CP000038:1405592	1	1405592	0.04597
CP000038:2340831	1	2340831	0.02159		CP000038:1406453	1	1406453	0.04597
CP000038:2369447	1	2369447	0.02159		CP000038:1406496	1	1406496	0.04597
CP000038:2374485	1	2374485	0.02159		CP000038:1406516	1	1406516	0.04597
CP000038:2384396	1	2384396	0.02159		CP000038:1406519	1	1406519	0.04597
CP000038:2410960	1	2410960	0.02159		CP000038:1414189	1	1414189	0.04597
CP000038:2466263	1	2466263	0.02159		CP000038:1414521	1	1414521	0.04597
CP000038:2479930	1	2479930	0.02159		CP000038:1414656	1	1414656	0.04597
CP000038:2490743	1	2490743	0.02159		CP000038:1426579	1	1426579	0.04597
CP000038:2493596	1	2493596	0.02159		CP000038:1433091	1	1433091	0.04597
CP000038:2510191	1	2510191	0.02159		CP000038:1433440	1	1433440	0.04597
CP000038:2523515	1	2523515	0.02159		CP000038:1435742	1	1435742	0.04597
CP000038:2531469	1	2531469	0.02159		CP000038:1445104	1	1445104	0.04597
CP000038:2615127	1	2615127	0.02159		CP000038:1489378	1	1489378	0.04597
CP000038:2616651	1	2616651	0.02159		CP000038:1492710	1	1492710	0.04597
CP000038:2622525	1	2622525	0.02159		CP000038:1504944	1	1504944	0.04597
CP000038:2638082	1	2638082	0.02159		CP000038:1504960	1	1504960	0.04597
CP000038:2652601	1	2652601	0.02159		CP000038:1505038	1	1505038	0.04597
CP000038:2653066	1	2653066	0.02159		CP000038:1505050	1	1505050	0.04597
CP000038:2660287	1	2660287	0.02159		CP000038:1505089	1	1505089	0.04597
CP000038:2703446	1	2703446	0.02159		CP000038:1522451	1	1522451	0.04597
CP000038:2726438	1	2726438	0.02159		CP000038:1526799	1	1526799	0.04597
CP000038:2741904	1	2741904	0.02159		CP000038:1526809	1	1526809	0.04597
CP000038:2754418	1	2754418	0.02159		CP000038:1530368	1	1530368	0.04597
CP000038:2769940	1	2769940	0.02159		CP000038:1530687	1	1530687	0.04597
CP000038:2785131	1	2785131	0.02159		CP000038:1537725	1	1537725	0.04597
CP000038:2792541	1	2792541	0.02159		CP000038:1554479	1	1554479	0.04597
CP000038:2800599	1	2800599	0.02159		CP000038:1574694	1	1574694	0.04597
CP000038:2844789	1	2844789	0.02159		CP000038:1576800	1	1576800	0.04597
CP000038:2849612	1	2849612	0.02159		CP000038:1590580	1	1590580	0.04597
CP000038:2851359	1	2851359	0.02159		CP000038:1608567	1	1608567	0.04597
CP000038:2861339	1	2861339	0.02159		CP000038:1631595	1	1631595	0.04597
CP000038:2861968	1	2861968	0.02159		CP000038:1648573	1	1648573	0.04597
CP000038:2869359	1	2869359	0.02159		CP000038:1650268	1	1650268	0.04597
CP000038:2870902	1	2870902	0.02159		CP000038:1956177	1	1956177	0.04597
CP000038:2930470	1	2930470	0.02159		CP000038:1956237	1	1956237	0.04597
CP000038:2956179	1	2956179	0.02159		CP000038:1959045	1	1959045	0.04597
CP000038:2966829	1	2966829	0.02159		CP000038:1974255	1	1974255	0.04597
CP000038:2982277	1	2982277	0.02159		CP000038:1975039	1	1975039	0.04597
CP000038:2985104	1	2985104	0.02159		CP000038:1975807	1	1975807	0.04597
CP000038:2986995	1	2986995	0.02159		CP000038:2005416	1	2005416	0.04597
CP000038:2988999	1	2988999	0.02159		CP000038:2034550	1	2034550	0.04597
CP000038:2990420	1	2990420	0.02159		CP000038:2037019	1	2037019	0.04597
CP000038:2993503	1	2993503	0.02159		CP000038:2038396	1	2038396	0.04597
CP000038:3006736	1	3006736	0.02159		CP000038:2038607	1	2038607	0.04597
CP000038:3008503	1	3008503	0.02159		CP000038:2057086	1	2057086	0.04597
CP000038:3009686	1	3009686	0.02159		CP000038:2062581	1	2062581	0.04597
CP000038:3014002	1	3014002	0.02159		CP000038:2067121	1	2067121	0.04597
CP000038:3016101	1	3016101	0.02159		CP000038:2074221	1	2074221	0.04597
CP000038:3017963	1	3017963	0.02159		CP000038:2077934	1	2077934	0.04597
CP000038:3025188	1	3025188	0.02159		CP000038:2154755	1	2154755	0.04597
CP000038:3048476	1	3048476	0.02159		CP000038:2192775	1	2192775	0.04597
CP000038:3062696	1	3062696	0.02159		CP000038:2193107	1	2193107	0.04597
CP000038:3087927	1	3087927	0.02159		CP000038:2210337	1	2210337	0.04597
CP000038:3089736	1	3089736	0.02159		CP000038:2224959	1	2224959	0.04597
CP000038:3117770	1	3117770	0.02159		CP000038:2228416	1	2228416	0.04597
CP000038:3118847	1	3118847	0.02159		CP000038:2228417	1	2228417	0.04597
CP000038:3122271	1	3122271	0.02159		CP000038:2235176	1	2235176	0.04597
CP000038:3140413	1	3140413	0.02159		CP000038:2241113	1	2241113	0.04597
CP000038:3148016	1	3148016	0.02159		CP000038:2241125	1	2241125	0.04597
CP000038:3171699	1	3171699	0.02159		CP000038:2241146	1	2241146	0.04597
CP000038:3173231	1	3173231	0.02159		CP000038:2241647	1	2241647	0.04597
CP000038:3176107	1	3176107	0.02159		CP000038:2241729	1	2241729	0.04597
CP000038:3177929	1	3177929	0.02159		CP000038:2241844	1	2241844	0.04597
CP000038:3179224	1	3179224	0.02159		CP000038:2241867	1	2241867	0.04597
CP000038:3183216	1	3183216	0.02159		CP000038:2244776	1	2244776	0.04597
CP000038:3186739	1	3186739	0.02159		CP000038:2254885	1	2254885	0.04597
CP000038:3191953	1	3191953	0.02159		CP000038:2257487	1	2257487	0.04597
CP000038:3197426	1	3197426	0.02159		CP000038:2271393	1	2271393	0.04597
CP000038:3210467	1	3210467	0.02159		CP000038:2287484	1	2287484	0.04597
CP000038:3211356	1	3211356	0.02159		CP000038:2290349	1	2290349	0.04597
CP000038:3221705	1	3221705	0.02159		CP000038:2292117	1	2292117	0.04597
CP000038:3229161	1	3229161	0.02159		CP000038:2298956	1	2298956	0.04597
CP000038:3233552	1	3233552	0.02159		CP000038:2303119	1	2303119	0.04597
CP000038:3239344	1	3239344	0.02159		CP000038:2303134	1	2303134	0.04597
CP000038:3242606	1	3242606	0.02159		CP000038:2307001	1	2307001	0.04597
CP000038:3243935	1	3243935	0.02159		CP000038:2317210	1	2317210	0.04597
CP000038:3264240	1	3264240	0.02159		CP000038:2327892	1	2327892	0.04597
CP000038:3269124	1	3269124	0.02159		CP000038:2330903	1	2330903	0.04597
CP000038:3327238	1	3327238	0.02159		CP000038:2339641	1	2339641	0.04597
CP000038:3347608	1	3347608	0.02159		CP000038:2340794	1	2340794	0.04597
CP000038:3347703	1	3347703	0.02159		CP000038:2340837	1	2340837	0.04597
CP000038:3358554	1	3358554	0.02159		CP000038:2343311	1	2343311	0.04597
CP000038:3366153	1	3366153	0.02159		CP000038:2343533	1	2343533	0.04597
CP000038:3421674	1	3421674	0.02159		CP000038:2365048	1	2365048	0.04597
CP000038:3440857	1	3440857	0.02159		CP000038:2365114	1	2365114	0.04597
CP000038:3465252	1	3465252	0.02159		CP000038:2365133	1	2365133	0.04597
CP000038:3468519	1	3468519	0.02159		CP000038:2365157	1	2365157	0.04597
CP000038:3475186	1	3475186	0.02159		CP000038:2378133	1	2378133	0.04597
CP000038:3479700	1	3479700	0.02159		CP000038:2422950	1	2422950	0.04597
CP000038:3507913	1	3507913	0.02159		CP000038:2483937	1	2483937	0.04597
CP000038:3509137	1	3509137	0.02159		CP000038:2484533	1	2484533	0.04597
CP000038:3524810	1	3524810	0.02159		CP000038:2516667	1	2516667	0.04597
CP000038:3527222	1	3527222	0.02159		CP000038:2521665	1	2521665	0.04597
CP000038:3530162	1	3530162	0.02159		CP000038:2522044	1	2522044	0.04597
CP000038:3543085	1	3543085	0.02159		CP000038:2626666	1	2626666	0.04597
CP000038:3546692	1	3546692	0.02159		CP000038:2641939	1	2641939	0.04597
CP000038:3558603	1	3558603	0.02159		CP000038:2689624	1	2689624	0.04597
CP000038:3566865	1	3566865	0.02159		CP000038:2690976	1	2690976	0.04597
CP000038:3569974	1	3569974	0.02159		CP000038:2722574	1	2722574	0.04597
CP000038:3570039	1	3570039	0.02159		CP000038:2737411	1	2737411	0.04597
CP000038:3580370	1	3580370	0.02159		CP000038:2763086	1	2763086	0.04597
CP000038:3581836	1	3581836	0.02159		CP000038:2763200	1	2763200	0.04597
CP000038:3641088	1	3641088	0.02159		CP000038:2777567	1	2777567	0.04597
CP000038:3643383	1	3643383	0.02159		CP000038:2782952	1	2782952	0.04597
CP000038:3644028	1	3644028	0.02159		CP000038:2782978	1	2782978	0.04597
CP000038:3661027	1	3661027	0.02159		CP000038:2793454	1	2793454	0.04597
CP000038:3666312	1	3666312	0.02159		CP000038:2824514	1	2824514	0.04597
CP000038:3675081	1	3675081	0.02159		CP000038:2845866	1	2845866	0.04597
CP000038:3676894	1	3676894	0.02159		CP000038:2854874	1	2854874	0.04597
CP000038:3682405	1	3682405	0.02159		CP000038:2869095	1	2869095	0.04597
CP000038:3712753	1	3712753	0.02159		CP000038:2878067	1	2878067	0.04597
CP000038:3838213	1	3838213	0.02159		CP000038:2882300	1	2882300	0.04597
CP000038:3843999	1	3843999	0.02159		CP000038:2882301	1	2882301	0.04597
CP000038:3846807	1	3846807	0.02159		CP000038:2902772	1	2902772	0.04597
CP000038:3877552	1	3877552	0.02159		CP000038:2923045	1	2923045	0.04597
CP000038:3897684	1	3897684	0.02159		CP000038:2924350	1	2924350	0.04597
CP000038:3898158	1	3898158	0.02159		CP000038:2924424	1	2924424	0.04597
CP000038:3898540	1	3898540	0.02159		CP000038:2936200	1	2936200	0.04597
CP000038:3916204	1	3916204	0.02159		CP000038:2976233	1	2976233	0.04597
CP000038:3981144	1	3981144	0.02159		CP000038:3004338	1	3004338	0.04597
CP000038:3992362	1	3992362	0.02159		CP000038:3041636	1	3041636	0.04597
CP000038:3997587	1	3997587	0.02159		CP000038:3045891	1	3045891	0.04597
CP000038:4012259	1	4012259	0.02159		CP000038:3058624	1	3058624	0.04597
CP000038:4035022	1	4035022	0.02159		CP000038:3080043	1	3080043	0.04597
CP000038:4041274	1	4041274	0.02159		CP000038:3080338	1	3080338	0.04597
CP000038:4058465	1	4058465	0.02159		CP000038:3080800	1	3080800	0.04597
CP000038:4062625	1	4062625	0.02159		CP000038:3082709	1	3082709	0.04597
CP000038:4133874	1	4133874	0.02159		CP000038:3090676	1	3090676	0.04597
CP000038:4155168	1	4155168	0.02159		CP000038:3090721	1	3090721	0.04597
CP000038:4172585	1	4172585	0.02159		CP000038:3090864	1	3090864	0.04597
CP000038:4176804	1	4176804	0.02159		CP000038:3097424	1	3097424	0.04597
CP000038:4179229	1	4179229	0.02159		CP000038:3108742	1	3108742	0.04597
CP000038:4185198	1	4185198	0.02159		CP000038:3128442	1	3128442	0.04597
CP000038:4201889	1	4201889	0.02159		CP000038:3140317	1	3140317	0.04597
CP000038:4204091	1	4204091	0.02159		CP000038:3151866	1	3151866	0.04597
CP000038:4220815	1	4220815	0.02159		CP000038:3154459	1	3154459	0.04597
CP000038:4235438	1	4235438	0.02159		CP000038:3154466	1	3154466	0.04597
CP000038:4249442	1	4249442	0.02159		CP000038:3154503	1	3154503	0.04597
CP000038:4303064	1	4303064	0.02159		CP000038:3154533	1	3154533	0.04597
CP000038:4306517	1	4306517	0.02159		CP000038:3154536	1	3154536	0.04597
CP000038:4309430	1	4309430	0.02159		CP000038:3154561	1	3154561	0.04597
CP000038:4314196	1	4314196	0.02159		CP000038:3154680	1	3154680	0.04597
CP000038:4317968	1	4317968	0.02159		CP000038:3154722	1	3154722	0.04597
CP000038:4318327	1	4318327	0.02159		CP000038:3183955	1	3183955	0.04597
CP000038:4332352	1	4332352	0.02159		CP000038:3191695	1	3191695	0.04597
CP000038:4358459	1	4358459	0.02159		CP000038:3193910	1	3193910	0.04597
CP000038:4367008	1	4367008	0.02159		CP000038:3204553	1	3204553	0.04597
CP000038:4367277	1	4367277	0.02159		CP000038:3225442	1	3225442	0.04597
CP000038:4368320	1	4368320	0.02159		CP000038:3239494	1	3239494	0.04597
CP000038:4381493	1	4381493	0.02159		CP000038:3239501	1	3239501	0.04597
CP000038:4431809	1	4431809	0.02159		CP000038:3263247	1	3263247	0.04597
CP000038:4466146	1	4466146	0.02159		CP000038:3270446	1	3270446	0.04597
CP000038:4479277	1	4479277	0.02159		CP000038:3295363	1	3295363	0.04597
CP000038:4480983	1	4480983	0.02159		CP000038:3347220	1	3347220	0.04597
CP000038:4492241	1	4492241	0.02159		CP000038:3347633	1	3347633	0.04597
CP000038:4496581	1	4496581	0.02159		CP000038:3350131	1	3350131	0.04597
CP000038:4590149	1	4590149	0.02159		CP000038:3350132	1	3350132	0.04597
CP000038:4593129	1	4593129	0.02159		CP000038:3363853	1	3363853	0.04597
CP000038:4610354	1	4610354	0.02159		CP000038:3399138	1	3399138	0.04597
CP000038:4610377	1	4610377	0.02159		CP000038:3414673	1	3414673	0.04597
CP000038:4615348	1	4615348	0.02159		CP000038:3414674	1	3414674	0.04597
CP000038:4692701	1	4692701	0.02159		CP000038:3460872	1	3460872	0.04597
CP000038:4697613	1	4697613	0.02159		CP000038:3464712	1	3464712	0.04597
CP000038:4767122	1	4767122	0.02159		CP000038:3465870	1	3465870	0.04597
CP000038:106253	1	106253	0.03203		CP000038:3465913	1	3465913	0.04597
CP000038:135632	1	135632	0.03203		CP000038:3475148	1	3475148	0.04597
CP000038:302546	1	302546	0.03203		CP000038:3508260	1	3508260	0.04597
CP000038:423097	1	423097	0.03203		CP000038:3528951	1	3528951	0.04597
CP000038:450032	1	450032	0.03203		CP000038:3530349	1	3530349	0.04597
CP000038:637107	1	637107	0.03203		CP000038:3533415	1	3533415	0.04597
CP000038:715629	1	715629	0.03203		CP000038:3557433	1	3557433	0.04597
CP000038:843615	1	843615	0.03203		CP000038:3557619	1	3557619	0.04597
CP000038:992215	1	992215	0.03203		CP000038:3557738	1	3557738	0.04597
CP000038:1165655	1	1165655	0.03203		CP000038:3558729	1	3558729	0.04597
CP000038:1260127	1	1260127	0.03203		CP000038:3593771	1	3593771	0.04597
CP000038:1319191	1	1319191	0.03203		CP000038:3615660	1	3615660	0.04597
CP000038:1357593	1	1357593	0.03203		CP000038:3619425	1	3619425	0.04597
CP000038:1556035	1	1556035	0.03203		CP000038:3640932	1	3640932	0.04597
CP000038:1619173	1	1619173	0.03203		CP000038:3654089	1	3654089	0.04597
CP000038:2027282	1	2027282	0.03203		CP000038:3654191	1	3654191	0.04597
CP000038:2153157	1	2153157	0.03203		CP000038:3681237	1	3681237	0.04597
CP000038:2194586	1	2194586	0.03203		CP000038:3685732	1	3685732	0.04597
CP000038:2195080	1	2195080	0.03203		CP000038:3688803	1	3688803	0.04597
CP000038:2199035	1	2199035	0.03203		CP000038:3711978	1	3711978	0.04597
CP000038:2337881	1	2337881	0.03203		CP000038:3849109	1	3849109	0.04597
CP000038:2524416	1	2524416	0.03203		CP000038:3902207	1	3902207	0.04597
CP000038:2639726	1	2639726	0.03203		CP000038:3907326	1	3907326	0.04597
CP000038:2658815	1	2658815	0.03203		CP000038:3928643	1	3928643	0.04597
CP000038:2724626	1	2724626	0.03203		CP000038:3929202	1	3929202	0.04597
CP000038:2782018	1	2782018	0.03203		CP000038:3950877	1	3950877	0.04597
CP000038:2986982	1	2986982	0.03203		CP000038:3961362	1	3961362	0.04597
CP000038:3014534	1	3014534	0.03203		CP000038:3962220	1	3962220	0.04597
CP000038:3022295	1	3022295	0.03203		CP000038:3969316	1	3969316	0.04597
CP000038:3024982	1	3024982	0.03203		CP000038:4009642	1	4009642	0.04597
CP000038:3056430	1	3056430	0.03203		CP000038:4012798	1	4012798	0.04597
CP000038:3109940	1	3109940	0.03203		CP000038:4021260	1	4021260	0.04597
CP000038:3110328	1	3110328	0.03203		CP000038:4021614	1	4021614	0.04597
CP000038:3198794	1	3198794	0.03203		CP000038:4021915	1	4021915	0.04597
CP000038:3417280	1	3417280	0.03203		CP000038:4045141	1	4045141	0.04597
CP000038:3420879	1	3420879	0.03203		CP000038:4045281	1	4045281	0.04597
CP000038:3523077	1	3523077	0.03203		CP000038:4053468	1	4053468	0.04597
CP000038:3530965	1	3530965	0.03203		CP000038:4069040	1	4069040	0.04597
CP000038:3681920	1	3681920	0.03203		CP000038:4123483	1	4123483	0.04597
CP000038:3915844	1	3915844	0.03203		CP000038:4123804	1	4123804	0.04597
CP000038:3970543	1	3970543	0.03203		CP000038:4159317	1	4159317	0.04597
CP000038:3977093	1	3977093	0.03203		CP000038:4176652	1	4176652	0.04597
CP000038:3988199	1	3988199	0.03203		CP000038:4178341	1	4178341	0.04597
CP000038:4024496	1	4024496	0.03203		CP000038:4181057	1	4181057	0.04597
CP000038:4084028	1	4084028	0.03203		CP000038:4198410	1	4198410	0.04597
CP000038:4201948	1	4201948	0.03203		CP000038:4223610	1	4223610	0.04597
CP000038:4415704	1	4415704	0.03203		CP000038:4232876	1	4232876	0.04597
[truncated: 46 more rows]

## Sheet: Figure 6
Gene	group_5135	group_6635	tap_2	yokD	group_5126	group_6621	tmrB	group_14	ldrD_5	group_2065	group_37	group_3077	group_4039	group_6698	group_5215	klcA	group_4116	group_3048	group_3080	group_3134	group_4096	group_4100	group_5249	group_5251	group_5253	group_5254	group_5255	group_5256	group_5257	group_5258	group_5398	group_5561	group_6793	group_6794	group_6795	group_6802	group_6803	group_6805	group_6806	group_6808	group_6809	group_6810	group_6811	group_6812	group_6814	group_6818	group_3079	group_4093	group_4094
11sh13D152	1	1	1	1	1	1	1	1	1	1	1	0	0	0	0	0	0	0	0	0	0	0	0	0	0	0	0	0	0	0	0	0	0	0	0	0	0	0	0	0	0	0	0	0	0	0	0	0	0
20112H151	1	1	1	1	1	1	1	0	0	0	0	1	1	1	1	0	1	1	0	0	0	0	0	0	0	0	0	0	0	0	0	0	0	0	0	0	0	0	0	0	0	0	0	0	0	0	0	0	0
2020SXFB001	1	1	1	1	1	1	1	1	1	1	1	1	1	1	1	1	1	1	1	1	1	1	1	1	1	1	1	1	1	1	1	1	1	1	1	1	1	1	1	1	1	1	1	1	1	1	1	1	1
2020SXFB003	1	1	1	1	1	1	1	1	1	1	1	1	1	1	1	1	1	1	1	1	1	1	1	1	1	1	1	1	1	1	1	1	1	1	1	1	1	1	1	1	1	1	1	1	1	1	1	1	1
2020SXFB005	1	1	1	1	1	1	1	1	1	1	1	1	1	1	1	1	1	1	1	1	1	1	1	1	1	1	1	1	1	1	1	1	1	1	1	1	1	1	1	1	1	1	1	1	1	1	1	1	1
2020SXFB006	1	1	1	1	1	1	1	1	1	1	1	1	1	1	1	1	1	1	1	1	1	1	1	1	1	1	1	1	1	1	1	1	1	1	1	1	1	1	1	1	1	1	1	1	1	1	1	1	1
2020SXFB007	1	1	1	1	1	1	1	1	1	1	1	1	1	1	1	1	1	1	1	1	1	1	1	1	1	1	1	1	1	1	1	1	1	1	1	1	1	1	1	1	1	1	1	1	1	1	1	1	1
2020SXFB009	1	1	1	1	1	1	1	1	1	1	1	1	1	1	1	1	1	1	1	1	1	1	1	1	1	1	1	1	1	1	1	1	1	1	1	1	1	1	1	1	1	1	1	1	1	1	1	1	1
2020SXFB011	1	1	1	1	1	1	1	1	1	1	1	1	1	1	1	1	1	1	1	1	1	1	1	1	1	1	1	1	1	1	1	1	1	1	1	1	1	1	1	1	1	1	1	1	1	1	1	1	1
2020SXFB012	1	1	1	1	1	1	1	1	1	1	1	1	1	1	1	1	1	1	1	1	1	1	1	1	1	1	1	1	1	1	1	1	1	1	1	1	1	1	1	1	1	1	1	1	1	1	1	1	1
2020SXFB013	1	1	1	1	1	1	1	1	1	1	1	1	1	1	1	1	1	1	1	1	1	1	1	1	1	1	1	1	1	1	1	1	1	1	1	1	1	1	1	1	1	1	1	1	1	1	1	1	1
2020SXFB015	1	1	1	1	1	1	1	1	1	1	1	1	1	1	1	1	1	1	1	1	1	1	1	1	1	1	1	1	1	1	1	1	1	1	1	1	1	1	1	1	1	1	1	1	1	1	1	1	1
2020SXFB016	1	1	1	1	1	1	1	1	1	1	1	1	1	1	1	1	1	1	1	1	1	1	1	1	1	1	1	1	1	1	1	1	1	1	1	1	1	1	1	1	1	1	1	1	1	1	1	1	1
2020SXFB018	1	1	1	1	1	1	1	1	1	1	1	1	1	1	1	1	1	1	1	1	1	1	1	1	1	1	1	1	1	1	1	1	1	1	1	1	1	1	1	1	1	1	1	1	1	1	1	1	1
2020SXFB019	1	1	1	1	1	1	1	1	1	1	1	1	1	1	1	1	1	1	1	1	1	1	1	1	1	1	1	1	1	1	1	1	1	1	1	1	1	1	1	1	1	1	1	1	1	1	1	1	1
2020SXFB020	1	1	1	1	1	1	1	1	1	1	1	1	1	1	1	1	1	1	1	1	1	1	1	1	1	1	1	1	1	1	1	1	1	1	1	1	1	1	1	1	1	1	1	1	1	1	1	1	1
2020SXFB021	1	1	1	1	1	1	1	1	1	1	1	1	1	1	1	1	1	1	1	1	1	1	1	1	1	1	1	1	1	1	1	1	1	1	1	1	1	1	1	1	1	1	1	1	1	1	1	1	1
2020SXFB022	1	1	1	1	1	1	1	1	1	1	1	1	1	1	1	1	1	1	1	1	1	1	1	1	1	1	1	1	1	1	1	1	1	1	1	1	1	1	1	1	1	1	1	1	1	1	1	1	1
2020SXFB023	1	1	1	1	1	1	1	1	1	1	1	1	1	1	1	1	1	1	1	1	1	1	1	1	1	1	1	1	1	1	1	1	1	1	1	1	1	1	1	1	1	1	1	1	1	1	1	1	1
2020SXFB024	1	1	1	1	1	1	1	1	1	1	1	1	1	1	1	1	1	1	1	1	1	1	1	1	1	1	1	1	1	1	1	1	1	1	1	1	1	1	1	1	1	1	1	1	1	1	1	1	1
2020SXFB025	1	1	1	1	1	1	1	1	1	1	1	1	1	1	1	1	1	1	1	1	1	1	1	1	1	1	1	1	1	1	1	1	1	1	1	1	1	1	1	1	1	1	1	1	1	1	1	1	1
2020SXFB026	1	1	1	1	1	1	1	1	1	1	1	1	1	1	1	1	1	1	1	1	1	1	1	1	1	1	1	1	1	1	1	1	1	1	1	1	1	1	1	1	1	1	1	1	1	1	1	1	1
2020SXFB027	1	1	1	1	1	1	1	1	1	1	1	1	1	1	1	1	1	1	1	1	1	1	1	1	1	1	1	1	1	1	1	1	1	1	1	1	1	1	1	1	1	1	1	1	1	1	1	1	1
2020SXFB028	1	1	1	1	1	1	1	1	1	1	1	1	1	1	1	1	1	1	1	1	1	1	1	1	1	1	1	1	1	1	1	1	1	1	1	1	1	1	1	1	1	1	1	1	1	1	1	1	1
2020SXFB029	1	1	1	1	1	1	1	1	1	1	1	1	1	1	1	1	1	1	1	1	1	1	1	1	1	1	1	1	1	1	1	1	1	1	1	1	1	1	1	1	1	1	1	1	1	1	1	1	1
2020SXFB032	1	1	1	1	1	1	1	1	1	1	1	1	1	1	1	1	1	1	1	1	1	1	1	1	1	1	1	1	1	1	1	1	1	1	1	1	1	1	1	1	1	1	1	1	1	1	1	1	1
2020SXFB034	1	1	1	1	1	1	1	1	1	1	1	1	1	1	1	1	1	1	1	1	1	1	1	1	1	1	1	1	1	1	1	1	1	1	1	1	1	1	1	1	1	1	1	1	1	1	1	1	1
2020SXFB035	1	1	1	1	1	1	1	1	1	1	1	1	1	1	1	1	1	1	1	1	1	1	1	1	1	1	1	1	1	1	1	1	1	1	1	1	1	1	1	1	1	1	1	1	1	1	1	1	1
2020SXFB037	1	1	1	1	1	1	1	1	1	1	1	1	1	1	1	1	1	1	1	1	1	1	1	1	1	1	1	1	1	1	1	1	1	1	1	1	1	1	1	1	1	1	1	1	1	1	1	1	1
2020SXFB039	1	1	1	1	1	1	1	1	1	1	1	1	1	1	1	1	1	1	1	1	1	1	1	1	1	1	1	1	1	1	1	1	1	1	1	1	1	1	1	1	1	1	1	1	1	1	1	1	1
2020SXFB042	1	1	1	1	1	1	1	1	1	1	1	1	1	1	1	1	1	1	1	1	1	1	1	1	1	1	1	1	1	1	1	1	1	1	1	1	1	1	1	1	1	1	1	1	1	1	1	1	1
2020SXFB044	1	1	1	1	1	1	1	1	1	1	1	1	1	1	1	1	1	1	1	1	1	1	1	1	1	1	1	1	1	1	1	1	1	1	1	1	1	1	1	1	1	1	1	1	1	1	1	1	1
2020SXFB046	1	1	1	1	1	1	1	1	1	1	1	1	1	1	1	1	1	1	1	1	1	1	1	1	1	1	1	1	1	1	1	1	1	1	1	1	1	1	1	1	1	1	1	1	1	1	1	1	1
2020SXFB048	1	1	1	1	1	1	1	1	1	1	1	1	1	1	1	1	1	1	1	1	1	1	1	1	1	1	1	1	1	1	1	1	1	1	1	1	1	1	1	1	1	1	1	1	1	1	1	1	1
2020SXFB049	1	1	1	1	1	1	1	1	1	1	1	1	1	1	1	1	1	1	1	1	1	1	1	1	1	1	1	1	1	1	1	1	1	1	1	1	1	1	1	1	1	1	1	1	1	1	1	1	1
2020SXFB051	1	1	1	1	1	1	1	1	1	1	1	1	1	1	1	1	1	1	1	1	1	1	1	1	1	1	1	1	1	1	1	1	1	1	1	1	1	1	1	1	1	1	1	1	1	1	1	1	1
2020SXLYX	1	1	1	1	1	1	1	1	1	1	1	1	1	1	1	1	1	1	1	1	1	1	1	1	1	1	1	1	1	1	1	1	1	1	1	1	1	1	1	1	1	1	1	1	1	1	1	1	1
2020SXWSZ	1	1	1	1	1	1	1	1	1	1	1	1	1	1	1	1	1	1	1	1	1	1	1	1	1	1	1	1	1	1	1	1	1	1	1	1	1	1	1	1	1	1	1	1	1	1	1	1	1
2020SXWbk	1	1	1	1	1	1	1	1	1	1	1	1	1	1	1	1	1	1	1	1	1	1	1	1	1	1	1	1	1	1	1	1	1	1	1	1	1	1	1	1	1	1	1	1	1	1	1	1	1
2020SXXXj	1	1	1	1	1	1	1	1	1	1	1	1	1	1	1	1	1	1	1	1	1	1	1	1	1	1	1	1	1	1	1	1	1	1	1	1	1	1	1	1	1	1	1	1	1	1	1	1	1
21535	0	0	0	0	0	0	0	0	0	0	0	0	0	0	0	0	0	0	0	0	0	0	0	0	0	0	0	0	0	0	0	0	0	0	0	0	0	0	0	0	0	0	0	0	0	0	0	0	0
21679	0	0	0	0	0	0	0	0	0	0	0	0	0	0	0	0	0	0	0	0	0	0	0	0	0	0	0	0	0	0	0	0	0	0	0	0	0	0	0	0	0	0	0	0	0	0	0	0	0
230603	0	0	0	0	0	0	0	0	0	0	0	0	0	0	0	0	0	0	0	0	0	0	0	0	0	0	0	0	0	0	0	0	0	0	0	0	0	0	0	0	0	0	0	0	0	0	0	0	0
230608	0	0	0	0	0	0	0	0	0	0	0	0	0	0	0	0	0	0	0	0	0	0	0	0	0	0	0	0	0	0	0	0	0	0	0	0	0	0	0	0	0	0	0	0	0	0	0	0	0
41sh13D174	1	1	1	0	0	0	0	1	1	1	1	1	1	1	0	1	1	1	0	0	0	0	0	0	0	0	0	0	0	0	0	0	0	0	0	0	0	0	0	0	0	0	0	0	0	0	0	0	0
BJ20092H102	0	0	0	1	1	1	1	1	1	1	1	0	0	0	0	1	0	0	0	0	0	0	0	0	0	0	0	0	0	0	0	0	0	0	0	0	0	0	0	0	0	0	0	0	0	0	0	0	0
ERR024076	0	0	0	0	0	0	0	0	0	0	0	0	0	0	0	0	0	0	0	0	0	0	0	0	0	0	0	0	0	0	0	0	0	0	0	0	0	0	0	0	0	0	0	0	0	0	0	0	0
ERR024078	0	0	0	0	0	0	0	0	0	0	0	0	1	1	0	0	1	0	0	0	0	0	0	0	0	0	0	0	0	0	0	0	0	0	0	0	0	0	0	0	0	0	0	0	0	0	0	0	0
ERR024079	0	0	0	0	0	0	0	0	0	0	0	0	1	1	0	0	0	1	0	0	0	0	0	0	0	0	0	0	0	0	0	0	0	0	0	0	0	0	0	0	0	0	0	0	0	0	0	0	0
ERR024085	0	0	0	0	0	0	0	0	0	0	0	0	0	0	0	0	0	0	1	1	1	1	1	1	1	1	1	1	1	1	1	1	1	1	1	1	1	1	1	1	1	1	1	1	1	1	1	1	1
ERR024604	0	0	0	0	0	0	0	0	0	0	0	0	0	0	0	0	0	0	1	1	1	1	1	1	1	1	1	1	1	1	1	1	1	1	1	1	1	1	1	1	1	1	1	1	1	1	1	1	1
ERR024605	0	0	0	0	0	0	0	0	0	0	0	0	0	0	0	0	0	0	0	0	0	0	0	0	0	0	0	0	0	0	0	0	0	0	0	0	0	0	0	0	0	0	0	0	0	0	0	0	0
ERR024606	0	0	0	0	0	0	0	0	0	0	0	0	1	1	0	0	0	1	1	1	1	1	1	1	1	1	1	1	1	1	1	1	1	1	1	1	1	1	1	1	1	1	1	1	1	1	1	1	1
ERR024607	0	0	0	0	0	0	0	0	0	0	0	0	0	0	0	0	0	0	0	0	0	0	0	0	0	0	0	0	0	0	0	0	0	0	0	0	0	0	0	0	0	0	0	0	0	0	0	0	0
ERR024608	0	0	0	0	0	0	0	0	0	0	0	0	0	0	0	0	0	0	0	0	0	0	0	0	0	0	0	0	0	0	0	0	0	0	0	0	0	0	0	0	0	0	0	0	0	0	0	0	0
ERR024609	0	0	0	0	0	0	0	0	0	0	0	0	0	0	0	0	0	0	0	0	0	0	0	0	0	0	0	0	0	0	0	0	0	0	0	0	0	0	0	0	0	0	0	0	0	0	0	0	0
ERR024610	0	0	0	0	0	0	0	0	0	0	0	0	0	0	0	0	0	0	0	0	0	0	0	0	0	0	0	0	0	0	0	0	0	0	0	0	0	0	0	0	0	0	0	0	0	0	0	0	0
ERR024611	0	0	0	0	0	0	0	0	0	0	0	0	0	0	0	0	0	0	0	0	0	0	0	0	0	0	0	0	0	0	0	0	0	0	0	0	0	0	0	0	0	0	0	0	0	0	0	0	0
ERR024612	0	0	0	0	0	0	0	0	0	0	0	0	0	0	0	0	0	0	0	0	0	0	0	0	0	0	0	0	0	0	0	0	0	0	0	0	0	0	0	0	0	0	0	0	0	0	0	0	0
ERR024614	0	0	0	0	0	0	0	0	0	0	0	0	0	0	0	0	0	0	0	0	0	0	0	0	0	0	0	0	0	0	0	0	0	0	0	0	0	0	0	0	0	0	0	0	0	0	0	0	0
ERR024616	1	1	1	1	1	1	1	0	0	0	0	1	0	0	1	0	0	0	0	0	0	0	0	0	0	0	0	0	0	0	0	0	0	0	0	0	0	0	0	0	0	0	0	0	0	0	0	0	0
ERR024617	0	0	0	0	0	0	0	0	0	0	0	0	0	0	0	0	0	0	0	0	0	0	0	0	0	0	0	0	0	0	0	0	0	0	0	0	0	0	0	0	0	0	0	0	0	0	0	0	0
ERR024618	0	0	0	0	0	0	0	0	0	0	0	0	0	0	1	1	0	0	0	0	0	0	0	0	0	0	0	0	0	0	0	0	0	0	0	0	0	0	0	0	0	0	0	0	0	0	0	0	0
ERR024619	0	0	0	0	0	0	0	0	0	0	0	0	0	0	0	0	0	0	0	0	0	0	0	0	0	0	0	0	0	0	0	0	0	0	0	0	0	0	0	0	0	0	0	0	0	0	0	0	0
ERR024620	0	0	0	0	0	0	0	0	0	0	0	0	0	0	1	0	1	0	0	0	0	0	0	0	0	0	0	0	0	0	0	0	0	0	0	0	0	0	0	0	0	0	0	0	0	0	0	0	0
ERR024622	0	0	0	0	0	0	0	0	0	0	0	0	0	0	0	0	0	0	0	0	0	0	0	0	0	0	0	0	0	0	0	0	0	0	0	0	0	0	0	0	0	0	0	0	0	0	0	0	0
ERR024625	1	1	1	0	0	0	0	0	0	0	0	1	1	1	1	0	1	1	0	0	0	0	0	0	0	0	0	0	0	0	0	0	0	0	0	0	0	0	0	0	0	0	0	0	0	0	0	0	0
ERR024626	0	0	0	0	0	0	0	0	0	0	0	0	0	0	1	0	1	0	0	0	0	0	0	0	0	0	0	0	0	0	0	0	0	0	0	0	0	0	0	0	0	0	0	0	0	0	0	0	0
ERR024627	0	0	0	0	0	0	0	0	0	0	0	0	0	0	0	0	0	0	0	0	0	0	0	0	0	0	0	0	0	0	0	0	0	0	0	0	0	0	0	0	0	0	0	0	0	0	0	0	0
ERR025682	0	0	0	0	0	0	0	0	0	0	0	0	0	0	0	0	0	0	0	0	0	0	0	0	0	0	0	0	0	0	0	0	0	0	0	0	0	0	0	0	0	0	0	0	0	0	0	0	0
ERR025683	0	0	0	0	0	0	0	0	0	0	0	0	0	0	0	0	0	0	0	0	0	0	0	0	0	0	0	0	0	0	0	0	0	0	0	0	0	0	0	0	0	0	0	0	0	0	0	0	0
ERR025685	0	0	0	0	0	0	0	0	0	0	0	0	0	0	0	0	0	0	0	0	0	0	0	0	0	0	0	0	0	0	0	0	0	0	0	0	0	0	0	0	0	0	0	0	0	0	0	0	0
ERR025686	0	0	0	0	0	0	0	0	0	0	0	0	0	0	0	0	0	0	0	0	0	0	0	0	0	0	0	0	0	0	0	0	0	0	0	0	0	0	0	0	0	0	0	0	0	0	0	0	0
ERR025687	0	0	0	0	0	0	0	0	0	0	0	0	0	0	0	0	0	0	0	0	0	0	0	0	0	0	0	0	0	0	0	0	0	0	0	0	0	0	0	0	0	0	0	0	0	0	0	0	0
ERR025690	0	0	0	0	0	0	0	0	0	0	0	0	0	0	0	0	0	0	0	0	0	0	0	0	0	0	0	0	0	0	0	0	0	0	0	0	0	0	0	0	0	0	0	0	0	0	0	0	0
ERR025691	0	0	0	0	0	0	0	0	0	0	0	0	0	0	0	0	0	0	0	0	0	0	0	0	0	0	0	0	0	0	0	0	0	0	0	0	0	0	0	0	0	0	0	0	0	0	0	0	0
ERR025692	0	0	0	0	0	0	0	0	0	0	0	0	0	0	0	0	0	0	0	0	0	0	0	0	0	0	0	0	0	0	0	0	0	0	0	0	0	0	0	0	0	0	0	0	0	0	0	0	0
ERR025693	0	0	0	0	0	0	0	0	0	0	0	0	0	0	0	0	0	0	0	0	0	0	0	0	0	0	0	0	0	0	0	0	0	0	0	0	0	0	0	0	0	0	0	0	0	0	0	0	0
ERR025695	0	0	0	0	0	0	0	0	0	0	0	0	0	0	0	0	0	0	0	0	0	0	0	0	0	0	0	0	0	0	0	0	0	0	0	0	0	0	0	0	0	0	0	0	0	0	0	0	0
ERR025697	0	0	0	0	0	0	0	0	0	0	0	0	0	0	0	0	0	0	0	0	0	0	0	0	0	0	0	0	0	0	0	0	0	0	0	0	0	0	0	0	0	0	0	0	0	0	0	0	0
ERR025698	0	0	0	0	0	0	0	0	0	0	0	0	0	0	0	0	0	0	0	0	0	0	0	0	0	0	0	0	0	0	0	0	0	0	0	0	0	0	0	0	0	0	0	0	0	0	0	0	0
ERR025699	0	0	0	0	0	0	0	0	0	0	0	0	0	0	0	0	0	0	0	0	0	0	0	0	0	0	0	0	0	0	0	0	0	0	0	0	0	0	0	0	0	0	0	0	0	0	0	0	0
ERR025700	1	1	1	0	0	0	0	0	0	0	0	1	0	0	0	0	0	0	0	0	0	0	0	0	0	0	0	0	0	0	0	0	0	0	0	0	0	0	0	0	0	0	0	0	0	0	0	0	0
ERR025701	0	0	0	0	0	0	0	0	0	0	0	0	0	0	0	0	0	0	0	0	0	0	0	0	0	0	0	0	0	0	0	0	0	0	0	0	0	0	0	0	0	0	0	0	0	0	0	0	0
ERR025703	0	0	0	0	0	0	0	0	0	0	0	0	0	0	0	0	0	0	0	0	0	0	0	0	0	0	0	0	0	0	0	0	0	0	0	0	0	0	0	0	0	0	0	0	0	0	0	0	0
ERR025704	0	0	0	0	0	0	0	0	0	0	0	0	0	0	0	0	0	0	0	0	0	0	0	0	0	0	0	0	0	0	0	0	0	0	0	0	0	0	0	0	0	0	0	0	0	0	0	0	0
ERR025705	0	0	0	0	0	0	0	0	0	0	0	0	0	0	0	0	0	0	0	0	0	0	0	0	0	0	0	0	0	0	0	0	0	0	0	0	0	0	0	0	0	0	0	0	0	0	0	0	0
ERR025706	0	0	0	0	0	0	0	0	0	0	0	0	0	0	0	0	0	0	0	0	0	0	0	0	0	0	0	0	0	0	0	0	0	0	0	0	0	0	0	0	0	0	0	0	0	0	0	0	0
ERR025708	0	0	0	0	0	0	0	1	0	0	0	0	0	0	0	0	0	0	1	1	1	1	1	1	1	1	1	1	1	1	1	1	1	1	1	1	1	1	1	1	1	1	1	1	1	1	1	1	0
ERR025709	0	0	0	0	0	0	0	0	0	0	0	0	0	0	0	0	0	0	0	0	0	0	0	0	0	0	0	0	0	0	0	0	0	0	0	0	0	0	0	0	0	0	0	0	0	0	0	0	0
ERR025710	0	0	0	0	0	0	0	0	0	0	0	0	0	0	0	0	0	0	0	0	0	0	0	0	0	0	0	0	0	0	0	0	0	0	0	0	0	0	0	0	0	0	0	0	0	0	0	0	0
ERR025711	0	0	0	0	0	0	0	0	0	0	0	0	0	0	0	0	0	0	0	0	0	0	0	0	0	0	0	0	0	0	0	0	0	0	0	0	0	0	0	0	0	0	0	0	0	0	0	0	0
ERR025712	0	0	0	0	0	0	0	0	0	0	0	0	0	0	0	0	0	0	0	0	0	0	0	0	0	0	0	0	0	0	0	0	0	0	0	0	0	0	0	0	0	0	0	0	0	0	0	0	0
ERR025713	0	0	0	0	0	0	0	0	0	0	0	0	0	0	0	0	0	0	0	0	0	0	0	0	0	0	0	0	0	0	0	0	0	0	0	0	0	0	0	0	0	0	0	0	0	0	0	0	0
ERR025714	0	0	0	0	0	0	0	0	0	0	0	0	0	0	0	0	0	0	0	0	0	0	0	0	0	0	0	0	0	0	0	0	0	0	0	0	0	0	0	0	0	0	0	0	0	0	0	0	0
ERR025715	0	0	0	0	0	0	0	0	0	0	0	0	0	0	0	0	0	0	0	0	0	0	0	0	0	0	0	0	0	0	0	0	0	0	0	0	0	0	0	0	0	0	0	0	0	0	0	0	0
ERR025716	0	0	0	0	0	0	0	0	0	0	0	0	0	0	0	0	0	0	0	0	0	0	0	0	0	0	0	0	0	0	0	0	0	0	0	0	0	0	0	0	0	0	0	0	0	0	0	0	0
ERR025717	0	0	0	0	0	0	0	0	0	0	0	0	0	0	0	0	0	0	0	0	0	0	0	0	0	0	0	0	0	0	0	0	0	0	0	0	0	0	0	0	0	0	0	0	0	0	0	0	0
ERR025718	0	0	0	0	0	0	0	0	0	0	0	0	0	0	0	0	0	0	0	0	0	0	0	0	0	0	0	0	0	0	0	0	0	0	0	0	0	0	0	0	0	0	0	0	0	0	0	0	0
ERR025719	0	0	0	0	0	0	0	0	0	0	0	0	0	0	0	0	0	0	0	0	0	0	0	0	0	0	0	0	0	0	0	0	0	0	0	0	0	0	0	0	0	0	0	0	0	0	0	0	0
ERR025721	0	0	0	0	0	0	0	0	0	0	0	0	0	0	0	0	0	0	0	0	0	0	0	0	0	0	0	0	0	0	0	0	0	0	0	0	0	0	0	0	0	0	0	0	0	0	0	0	0
ERR025724	0	0	0	0	0	0	0	0	0	0	0	0	0	0	0	0	0	0	1	1	1	1	1	1	1	1	1	1	1	1	1	1	1	1	1	1	1	1	1	1	1	1	1	1	1	1	1	1	1
ERR025725	0	0	0	0	0	0	0	0	0	0	0	0	0	0	0	0	0	0	0	0	0	0	0	0	0	0	0	0	0	0	0	0	0	0	0	0	0	0	0	0	0	0	0	0	0	0	0	0	0
ERR025726	0	0	0	0	0	0	0	0	0	0	0	0	0	0	0	0	0	0	1	1	1	1	1	1	1	1	1	1	1	1	1	1	1	1	1	1	1	1	1	1	1	1	1	1	1	1	1	1	1
ERR025729	0	0	0	0	0	0	0	0	0	0	0	0	0	0	0	0	0	0	0	0	0	0	0	0	0	0	0	0	0	0	0	0	0	0	0	0	0	0	0	0	0	0	0	0	0	0	0	0	0
ERR025731	0	0	0	0	0	0	0	0	0	0	0	0	0	0	0	0	0	0	1	1	1	1	1	1	1	1	1	1	1	1	1	1	1	1	1	1	1	1	1	1	1	1	1	1	1	1	1	1	1
ERR025732	0	0	0	0	0	0	0	0	0	0	0	0	0	0	0	0	0	0	0	0	0	0	0	0	0	0	0	0	0	0	0	0	0	0	0	0	0	0	0	0	0	0	0	0	0	0	0	0	0
ERR025734	0	0	0	0	0	0	0	0	0	0	0	0	0	0	0	0	0	0	0	0	0	0	0	0	0	0	0	0	0	0	0	0	0	0	0	0	0	0	0	0	0	0	0	0	0	0	0	0	0
ERR025737	0	0	0	0	0	0	0	0	0	0	0	0	0	0	0	0	0	0	1	1	1	1	1	1	1	1	1	1	1	1	1	1	1	1	1	1	1	1	1	1	1	1	1	1	1	1	1	0	1
ERR025742	0	0	0	0	0	0	0	0	0	0	0	0	1	1	0	0	0	1	0	0	0	0	0	0	0	0	0	0	0	0	0	0	0	0	0	0	0	0	0	0	0	0	0	0	0	0	0	0	0
ERR025743	0	0	0	0	0	0	0	0	0	0	0	0	0	0	0	0	0	0	0	0	0	0	0	0	0	0	0	0	0	0	0	0	0	0	0	0	0	0	0	0	0	0	0	0	0	0	0	0	0
ERR025746	0	0	0	0	0	0	0	0	0	0	0	0	0	0	0	0	0	0	0	0	0	0	0	0	0	0	0	0	0	0	0	0	0	0	0	0	0	0	0	0	0	0	0	0	0	0	0	0	0
ERR025747	0	0	0	0	0	0	0	0	0	0	0	0	0	0	0	0	0	0	0	0	0	0	0	0	0	0	0	0	0	0	0	0	0	0	0	0	0	0	0	0	0	0	0	0	0	0	0	0	0
ERR025748	0	0	0	0	0	0	0	0	0	0	0	0	0	0	0	0	0	0	0	0	0	0	0	0	0	0	0	0	0	0	0	0	0	0	0	0	0	0	0	0	0	0	0	0	0	0	0	0	0
ERR025749	0	0	0	0	0	0	0	0	0	0	0	0	0	0	0	0	0	0	0	0	0	0	0	0	0	0	0	0	0	0	0	0	0	0	0	0	0	0	0	0	0	0	0	0	0	0	0	0	0
ERR025750	0	0	0	0	0	0	0	0	0	0	0	0	0	0	0	0	0	0	0	0	0	0	0	0	0	0	0	0	0	0	0	0	0	0	0	0	0	0	0	0	0	0	0	0	0	0	0	0	0
ERR025751	0	0	0	0	0	0	0	0	0	0	0	0	0	0	0	0	0	0	1	1	1	1	1	1	1	1	1	1	1	1	1	1	1	1	1	1	1	1	1	1	1	1	1	1	1	1	1	1	1
ERR025753	0	0	0	0	0	0	0	0	0	0	0	0	0	0	0	0	0	0	0	0	0	0	0	0	0	0	0	0	0	0	0	0	0	0	0	0	0	0	0	0	0	0	0	0	0	0	0	0	0
ERR025754	0	0	0	0	0	0	0	0	0	0	0	0	1	1	0	0	0	1	1	1	1	1	1	1	1	1	1	1	1	1	1	1	1	1	1	1	1	1	1	1	1	1	1	1	1	1	1	1	1
ERR025755	0	0	0	0	0	0	0	0	0	0	0	0	0	0	0	0	0	0	0	0	0	0	0	0	0	0	0	0	0	0	0	0	0	0	0	0	0	0	0	0	0	0	0	0	0	0	0	0	0
ERR025756	0	0	0	0	0	0	0	0	0	0	0	0	0	0	0	0	0	0	0	0	0	0	0	0	0	0	0	0	0	0	0	0	0	0	0	0	0	0	0	0	0	0	0	0	0	0	0	0	0
ERR025758	0	0	0	0	0	0	0	0	0	0	0	0	0	0	0	0	0	0	1	1	1	1	1	1	1	1	1	1	1	1	1	1	1	1	1	1	1	1	1	1	1	1	1	1	1	1	1	1	1
ERR025761	0	0	0	0	0	0	0	0	0	0	0	0	0	0	0	0	0	0	0	0	0	0	0	0	0	0	0	0	0	0	0	0	0	0	0	0	0	0	0	0	0	0	0	0	0	0	0	0	0
ERR025762	0	0	0	0	0	0	0	0	0	0	0	0	0	0	0	0	0	0	0	0	0	0	0	0	0	0	0	0	0	0	0	0	0	0	0	0	0	0	0	0	0	0	0	0	0	0	0	0	0
ERR025765	0	0	0	0	0	0	0	0	0	0	0	0	1	1	0	0	0	1	1	1	1	1	1	1	1	1	1	1	1	1	1	1	1	1	1	1	1	1	1	1	1	1	1	1	1	1	1	1	1
ERR025767	0	0	0	0	0	0	0	0	0	0	0	0	1	1	1	0	1	1	0	0	0	0	0	0	0	0	0	0	0	0	0	0	0	0	0	0	0	0	0	0	0	0	0	0	0	0	0	0	0
ERR025768	0	0	0	0	0	0	0	0	0	0	0	0	0	0	0	0	0	0	0	0	0	0	0	0	0	0	0	0	0	0	0	0	0	0	0	0	0	0	0	0	0	0	0	0	0	0	0	0	0
ERR028672	0	0	0	0	0	0	0	0	0	0	0	0	0	0	0	0	0	0	0	0	0	0	0	0	0	0	0	0	0	0	0	0	0	0	0	0	0	0	0	0	0	0	0	0	0	0	0	0	0
ERR028675	0	0	0	0	0	0	0	0	0	0	0	0	1	1	0	0	0	0	0	0	0	0	0	0	0	0	0	0	0	0	0	0	0	0	0	0	0	0	0	0	0	0	0	0	0	0	0	0	0
ERR028676	0	0	0	0	0	0	0	0	0	0	0	0	0	0	0	0	0	0	0	0	0	0	0	0	0	0	0	0	0	0	0	0	0	0	0	0	0	0	0	0	0	0	0	0	0	0	0	0	0
ERR028679	0	0	0	0	0	0	0	0	0	0	0	0	0	0	0	0	0	0	0	0	0	0	0	0	0	0	0	0	0	0	0	0	0	0	0	0	0	0	0	0	0	0	0	0	0	0	0	0	0
ERR028685	0	0	0	0	0	0	0	0	0	0	0	0	1	1	0	0	0	1	0	0	0	0	0	0	0	0	0	0	0	0	0	0	0	0	0	0	0	0	0	0	0	0	0	0	0	0	0	0	0
ERR028688	0	0	0	0	0	0	0	0	0	0	0	0	0	0	0	0	0	0	0	0	0	0	0	0	0	0	0	0	0	0	0	0	0	0	0	0	0	0	0	0	0	0	0	0	0	0	0	0	0
ERR028689	0	0	0	0	0	0	0	0	0	0	0	0	0	0	0	0	0	0	0	0	0	0	0	0	0	0	0	0	0	0	0	0	0	0	0	0	0	0	0	0	0	0	0	0	0	0	0	0	0
ERR028690	0	0	0	0	0	0	0	0	0	0	0	0	1	1	0	0	1	1	0	0	0	0	0	0	0	0	0	0	0	0	0	0	0	0	0	0	0	0	0	0	0	0	0	0	0	0	0	0	0
ERR028691	0	0	0	0	0	0	0	0	0	0	0	0	0	0	0	0	0	0	0	0	0	0	0	0	0	0	0	0	0	0	0	0	0	0	0	0	0	0	0	0	0	0	0	0	0	0	0	0	0
ERR028692	0	0	0	0	0	0	0	0	0	0	0	0	0	0	0	0	0	0	1	1	1	1	1	1	1	1	1	1	1	1	1	1	1	1	1	1	1	1	1	1	1	1	1	1	1	1	1	1	1
ERR028694	0	0	0	0	0	0	0	0	0	0	0	0	1	1	0	0	0	1	0	0	0	0	0	0	0	0	0	0	0	0	0	0	0	0	0	0	0	0	0	0	0	0	0	0	0	0	0	0	0
ERR028695	0	0	0	0	0	0	0	0	0	0	0	0	0	0	0	1	0	0	0	0	0	0	0	0	0	0	0	0	0	0	0	0	0	0	0	0	0	0	0	0	0	0	0	0	0	0	0	0	0
ERR028703	0	0	0	0	0	0	0	0	0	0	0	0	1	1	0	0	0	1	0	0	0	0	0	0	0	0	0	0	0	0	0	0	0	0	0	0	0	0	0	0	0	0	0	0	0	0	0	0	0
ERR028704	0	0	0	0	0	0	0	0	0	0	0	0	1	1	0	0	1	1	0	0	0	0	0	0	0	0	0	0	0	0	0	0	0	0	0	0	0	0	0	0	0	0	0	0	0	0	0	0	0
ERR028705	0	0	0	0	0	0	0	0	0	0	0	0	0	0	0	0	0	0	0	0	0	0	0	0	0	0	0	0	0	0	0	0	0	0	0	0	0	0	0	0	0	0	0	0	0	0	0	0	0
ERR028706	0	0	0	0	0	0	0	0	0	0	0	0	0	0	0	0	0	0	0	0	0	0	0	0	0	0	0	0	0	0	0	0	0	0	0	0	0	0	0	0	0	0	0	0	0	0	0	0	0
ERR1364170	1	1	1	1	1	1	1	0	0	0	0	1	0	0	0	0	0	0	0	0	0	0	0	0	0	0	0	0	0	0	0	0	0	0	0	0	0	0	0	0	0	0	0	0	0	0	0	0	0
ERR1364191	1	1	1	0	0	0	0	0	0	0	0	0	1	1	1	0	1	1	0	0	0	0	0	0	0	0	0	0	0	0	0	0	0	0	0	0	0	0	0	0	0	0	0	0	0	0	0	0	0
ERR1364192	0	0	0	1	1	1	1	0	0	0	0	0	0	0	0	0	0	0	0	0	0	0	0	0	0	0	0	0	0	0	0	0	0	0	0	0	0	0	0	0	0	0	0	0	0	0	0	0	0
ERR1364193	1	1	1	0	0	0	0	0	0	0	0	1	0	0	0	0	0	0	0	0	0	0	0	0	0	0	0	0	0	0	0	0	0	0	0	0	0	0	0	0	0	0	0	0	0	0	0	0	0
ERR1364206	0	0	0	1	1	1	1	0	0	0	0	0	0	0	0	0	0	0	0	0	0	0	0	0	0	0	0	0	0	0	0	0	0	0	0	0	0	0	0	0	0	0	0	0	0	0	0	0	0
ERR1364207	1	1	1	0	0	0	0	0	0	0	0	0	1	1	1	0	1	1	0	0	0	0	0	0	0	0	0	0	0	0	0	0	0	0	0	0	0	0	0	0	0	0	0	0	0	0	0	0	0
ERR1364216	1	1	1	0	0	0	0	0	0	0	0	0	1	1	1	0	1	1	0	0	0	0	0	0	0	0	0	0	0	0	0	0	0	0	0	0	0	0	0	0	0	0	0	0	0	0	0	0	0
ERR1364227	1	1	1	0	0	0	0	0	0	0	0	0	1	1	1	0	1	1	0	0	0	0	0	0	0	0	0	0	0	0	0	0	0	0	0	0	0	0	0	0	0	0	0	0	0	0	0	0	0
ERR1364234	0	0	0	0	0	0	0	0	0	0	0	0	0	0	0	0	0	0	0	0	0	0	0	0	0	0	0	0	0	0	0	0	0	0	0	0	0	0	0	0	0	0	0	0	0	0	0	0	0
ERR1364242	1	1	1	0	0	0	0	0	0	0	0	0	1	1	1	0	1	1	0	0	0	0	0	0	0	0	0	0	0	0	0	0	0	0	0	0	0	0	0	0	0	0	0	0	0	0	0	0	0
ERR1364253	0	0	0	0	0	0	0	0	0	0	0	0	0	0	0	0	0	0	0	0	0	0	0	0	0	0	0	0	0	0	0	0	0	0	0	0	0	0	0	0	0	0	0	0	0	0	0	0	0
ERR1364257	1	1	1	0	0	0	0	0	0	0	0	0	1	1	1	0	1	1	0	0	0	0	0	0	0	0	0	0	0	0	0	0	0	0	0	0	0	0	0	0	0	0	0	0	0	0	0	0	0
ERR1364263	1	1	1	0	0	0	0	0	0	0	0	0	1	1	1	0	1	1	0	0	0	0	0	0	0	0	0	0	0	0	0	0	0	0	0	0	0	0	0	0	0	0	0	0	0	0	0	0	0
ERR1364276	1	1	1	0	0	0	0	0	0	0	0	0	1	1	1	0	1	1	0	0	0	0	0	0	0	0	0	0	0	0	0	0	0	0	0	0	0	0	0	0	0	0	0	0	0	0	0	0	0
ERR1364277	1	1	1	0	0	0	0	0	0	0	0	0	1	1	1	0	1	1	0	0	0	0	0	0	0	0	0	0	0	0	0	0	0	0	0	0	0	0	0	0	0	0	0	0	0	0	0	0	0
ERR1364293	0	0	0	0	0	0	0	0	0	0	0	0	0	0	0	0	0	0	1	1	1	1	1	1	1	1	1	1	1	1	1	1	1	1	1	1	1	1	1	1	1	1	1	1	1	1	1	1	1
ERR1364327	1	1	1	0	0	0	0	0	0	0	0	1	0	0	0	0	0	0	0	0	0	0	0	0	0	0	0	0	0	0	0	0	0	0	0	0	0	0	0	0	0	0	0	0	0	0	0	0	0
ERR1364329	1	1	1	0	0	0	0	0	0	0	0	1	0	0	0	0	0	0	0	0	0	0	0	0	0	0	0	0	0	0	0	0	0	0	0	0	0	0	0	0	0	0	0	0	0	0	0	0	0
ERR1516071	1	1	1	0	0	0	0	0	0	0	0	1	0	0	0	0	0	0	0	0	0	0	0	0	0	0	0	0	0	0	0	0	0	0	0	0	0	0	0	0	0	0	0	0	0	0	0	0	0
ERR1541578	0	0	0	1	1	1	1	0	0	0	0	0	0	0	0	0	0	0	0	0	0	0	0	0	0	0	0	0	0	0	0	0	0	0	0	0	0	0	0	0	0	0	0	0	0	0	0	0	0
ERR1541589	0	0	0	0	0	0	0	0	0	0	0	0	1	1	0	0	0	0	1	1	1	1	1	1	1	1	1	1	1	1	1	1	1	1	1	1	1	1	1	1	1	1	1	1	1	1	1	1	1
HN08184	0	0	0	0	0	0	0	1	1	1	1	0	0	0	1	0	0	0	1	1	1	1	1	1	1	1	1	1	1	1	1	1	1	1	1	1	1	1	1	1	1	1	1	1	1	1	1	1	1
HN09187	0	0	0	0	0	0	0	1	1	1	1	0	0	0	0	1	0	0	0	0	0	0	0	0	0	0	0	0	0	0	0	0	0	0	0	0	0	0	0	0	0	0	0	0	0	0	0	0	0
HN09238	0	0	0	0	0	0	0	1	1	1	1	0	0	0	0	1	0	0	0	0	0	0	0	0	0	0	0	0	0	0	0	0	0	0	0	0	0	0	0	0	0	0	0	0	0	0	0	0	0
HN12187	1	1	1	1	1	1	1	1	1	1	1	0	0	0	0	0	0	0	1	1	1	1	1	1	1	1	1	1	1	1	1	1	1	1	1	1	1	1	1	1	1	1	1	1	1	1	1	1	1
R08	0	0	0	0	0	0	0	0	0	0	0	0	0	0	1	0	0	0	1	1	1	1	1	1	1	1	1	1	1	1	1	1	1	1	1	1	1	1	1	1	1	1	1	1	1	1	1	1	1
R10	0	0	0	1	1	1	1	0	0	0	0	0	0	0	0	1	0	0	0	0	0	0	0	0	0	0	0	0	0	0	0	0	0	0	0	0	0	0	0	0	0	0	0	0	0	0	0	0	0
R103	1	1	1	1	1	1	1	0	0	0	0	1	1	1	1	1	1	1	1	1	1	1	1	1	1	1	1	1	1	1	1	1	1	1	1	1	1	1	1	1	1	1	1	1	1	1	1	1	1
R104	0	0	0	0	0	0	0	0	0	0	0	0	0	0	1	0	0	0	1	1	1	1	1	1	1	1	1	1	1	1	1	1	1	1	1	1	1	1	1	1	1	1	1	1	1	1	1	1	1
R107	0	0	0	1	1	1	1	0	0	0	0	0	0	0	0	1	0	0	0	0	0	0	0	0	0	0	0	0	0	0	0	0	0	0	0	0	0	0	0	0	0	0	0	0	0	0	0	0	0
R108	1	1	1	1	1	1	1	0	0	0	0	0	0	0	0	0	0	0	1	1	1	1	1	1	1	1	1	1	1	1	1	1	1	1	1	1	1	1	1	1	1	1	1	1	1	1	1	1	1
R112	0	0	0	0	0	0	0	0	0	0	0	0	0	0	0	0	0	0	0	0	0	0	0	0	0	0	0	0	0	0	0	0	0	0	0	0	0	0	0	0	0	0	0	0	0	0	0	0	0
R114	0	0	0	0	0	0	0	0	0	0	0	0	0	0	0	0	0	0	0	0	0	0	0	0	0	0	0	0	0	0	0	0	0	0	0	0	0	0	0	0	0	0	0	0	0	0	0	0	0
R115	0	0	0	0	0	0	0	0	0	0	0	0	0	0	0	0	0	0	0	0	0	0	0	0	0	0	0	0	0	0	0	0	0	0	0	0	0	0	0	0	0	0	0	0	0	0	0	0	0
R116	0	0	0	0	0	0	0	0	0	0	0	0	0	0	0	0	0	0	0	0	0	0	0	0	0	0	0	0	0	0	0	0	0	0	0	0	0	0	0	0	0	0	0	0	0	0	0	0	0
R117	0	0	0	0	0	0	0	0	1	0	0	0	0	0	0	0	0	0	0	0	0	0	0	0	0	0	0	0	0	0	0	0	0	0	0	0	0	0	0	0	0	0	0	0	0	0	0	0	0
R118	0	0	0	0	0	0	0	0	0	0	0	0	0	0	0	0	0	0	0	0	0	0	0	0	0	0	0	0	0	0	0	0	0	0	0	0	0	0	0	0	0	0	0	0	0	0	0	0	0
R13	0	0	0	1	1	1	1	0	0	0	0	0	0	0	0	1	0	0	0	0	0	0	0	0	0	0	0	0	0	0	0	0	0	0	0	0	0	0	0	0	0	0	0	0	0	0	0	0	0
R133	0	0	0	0	0	0	0	0	0	0	0	0	0	0	0	0	0	0	0	0	0	0	0	0	0	0	0	0	0	0	0	0	0	0	0	0	0	0	0	0	0	0	0	0	0	0	0	0	0
R137	0	0	0	0	0	0	0	0	1	0	0	0	0	0	1	0	0	0	0	0	0	0	0	0	0	0	0	0	0	0	0	0	0	0	0	0	0	0	0	0	0	0	0	0	0	0	0	0	0
R20	0	0	0	1	1	1	1	0	0	0	0	0	0	0	0	1	0	0	0	0	0	0	0	0	0	0	0	0	0	0	0	0	0	0	0	0	0	0	0	0	0	0	0	0	0	0	0	0	0
R21	0	0	0	0	0	0	0	0	0	0	0	0	0	0	0	1	0	0	0	0	0	0	0	0	0	0	0	0	0	0	0	0	0	0	0	0	0	0	0	0	0	0	0	0	0	0	0	0	0
R26	0	0	0	1	1	1	1	0	0	0	0	0	0	0	0	1	0	0	0	0	0	0	0	0	0	0	0	0	0	0	0	0	0	0	0	0	0	0	0	0	0	0	0	0	0	0	0	0	0
R27	0	0	0	1	1	1	1	0	0	0	0	0	1	1	0	0	1	1	1	1	1	1	1	1	1	1	1	1	1	1	1	1	1	1	1	1	1	1	1	1	1	1	1	1	1	1	1	1	1
R31	0	0	0	0	0	0	0	0	0	0	0	0	0	0	1	0	1	0	0	0	0	0	0	0	0	0	0	0	0	0	0	0	0	0	0	0	0	0	0	0	0	0	0	0	0	0	0	0	0
R33	0	0	0	0	0	0	0	0	0	0	0	0	0	0	0	0	0	0	0	0	0	0	0	0	0	0	0	0	0	0	0	0	0	0	0	0	0	0	0	0	0	0	0	0	0	0	0	0	0
R34	0	0	0	0	0	0	0	0	0	0	0	0	0	0	0	0	0	0	1	1	1	1	1	1	1	1	1	1	1	1	1	1	1	1	1	1	1	1	1	1	1	1	1	1	1	1	1	1	1
R38	0	0	0	0	0	0	0	0	0	0	0	0	0	0	1	0	1	0	0	0	0	0	0	0	0	0	0	0	0	0	0	0	0	0	0	0	0	0	0	0	0	0	0	0	0	0	0	0	0
R39	0	0	0	0	0	0	0	0	0	0	0	0	0	0	0	0	0	0	1	1	1	1	1	1	1	1	1	1	1	1	1	1	1	1	1	1	1	1	1	1	1	1	1	1	1	1	1	1	1
R40	0	0	0	0	0	0	0	0	0	0	0	0	0	0	0	0	0	0	0	0	0	0	0	0	0	0	0	0	0	0	0	0	0	0	0	0	0	0	0	0	0	0	0	0	0	0	0	0	0
R41	0	0	0	0	0	0	0	0	0	0	0	0	0	0	0	0	0	0	0	0	0	0	0	0	0	0	0	0	0	0	0	0	0	0	0	0	0	0	0	0	0	0	0	0	0	0	0	0	0
R42	0	0	0	1	1	1	1	0	0	0	0	0	0	0	0	1	0	0	0	0	0	0	0	0	0	0	0	0	0	0	0	0	0	0	0	0	0	0	0	0	0	0	0	0	0	0	0	0	0
R43	0	0	0	1	1	1	1	0	0	0	0	0	0	0	0	1	0	0	0	0	0	0	0	0	0	0	0	0	0	0	0	0	0	0	0	0	0	0	0	0	0	0	0	0	0	0	0	0	0
R44	0	0	0	1	1	1	1	0	0	0	0	0	0	0	0	1	0	0	0	0	0	0	0	0	0	0	0	0	0	0	0	0	0	0	0	0	0	0	0	0	0	0	0	0	0	0	0	0	0
R49	0	0	0	1	1	1	1	0	0	0	0	0	0	0	0	1	0	0	0	0	0	0	0	0	0	0	0	0	0	0	0	0	0	0	0	0	0	0	0	0	0	0	0	0	0	0	0	0	0
R50	0	0	0	0	0	0	0	0	0	0	0	0	0	0	0	0	0	0	0	0	0	0	0	0	0	0	0	0	0	0	0	0	0	0	0	0	0	0	0	0	0	0	0	0	0	0	0	0	0
R51	0	0	0	0	0	0	0	0	0	0	0	0	0	0	0	0	0	0	0	0	0	0	0	0	0	0	0	0	0	0	0	0	0	0	0	0	0	0	0	0	0	0	0	0	0	0	0	0	0
R52	1	1	1	1	0	0	0	0	0	0	0	1	0	0	1	0	0	0	0	0	0	0	0	0	0	0	0	0	0	0	0	0	0	0	0	0	0	0	0	0	0	0	0	0	0	0	0	0	0
R53	1	1	1	1	0	0	0	0	0	0	0	1	0	0	0	0	0	0	0	0	0	0	0	0	0	0	0	0	0	0	0	0	0	0	0	0	0	0	0	0	0	0	0	0	0	0	0	0	0
R55	0	0	0	0	0	0	0	0	0	0	0	0	0	0	0	0	0	0	1	1	1	1	1	1	1	1	1	1	1	1	1	1	1	1	1	1	1	1	1	1	1	1	1	1	1	1	1	1	1
R69	0	0	0	0	0	0	0	0	0	0	0	0	0	0	0	0	0	0	0	0	0	0	0	0	0	0	0	0	0	0	0	0	0	0	0	0	0	0	0	0	0	0	0	0	0	0	0	0	0
R83	0	0	0	0	0	0	0	0	0	0	0	0	0	0	0	0	0	0	0	0	0	0	0	0	0	0	0	0	0	0	0	0	0	0	0	0	0	0	0	0	0	0	0	0	0	0	0	0	0
R84	0	0	0	0	0	0	0	0	0	0	0	0	0	0	0	0	0	0	0	0	0	0	0	0	0	0	0	0	0	0	0	0	0	0	0	0	0	0	0	0	0	0	0	0	0	0	0	0	0
R86	0	0	0	0	0	0	0	0	0	0	0	0	0	0	0	0	0	0	0	0	0	0	0	0	0	0	0	0	0	0	0	0	0	0	0	0	0	0	0	0	0	0	0	0	0	0	0	0	0
R89	0	0	0	0	0	0	0	0	0	0	0	0	0	0	0	0	0	0	0	0	0	0	0	0	0	0	0	0	0	0	0	0	0	0	0	0	0	0	0	0	0	0	0	0	0	0	0	0	0
R91	0	0	0	0	0	0	0	0	0	0	0	0	0	0	0	0	0	0	1	1	1	1	1	1	1	1	1	1	1	1	1	1	1	1	1	1	1	1	1	1	1	1	1	1	1	1	1	1	1
R92	0	0	0	0	0	0	0	0	0	0	0	0	0	0	0	0	0	0	1	1	1	1	1	1	1	1	1	1	1	1	1	1	1	1	1	1	1	1	1	1	1	1	1	1	1	1	1	1	1
R93	0	0	0	0	0	0	0	0	0	0	0	0	0	0	0	0	0	0	1	1	1	1	1	1	1	1	1	1	1	1	1	1	1	1	1	1	1	1	1	1	1	1	1	1	1	1	1	1	1
R98	0	0	0	0	0	0	0	0	0	0	0	0	0	0	0	0	0	0	1	1	1	1	1	1	1	1	1	1	1	1	1	1	1	1	1	1	1	1	1	1	1	1	1	1	1	1	1	1	1
RY184	1	1	1	1	1	1	1	1	1	1	1	0	0	0	0	0	0	0	0	0	0	0	0	0	0	0	0	0	0	0	0	0	0	0	0	0	0	0	0	0	0	0	0	0	0	0	0	0	0
Ref	0	0	0	0	0	0	0	0	1	1	0	0	0	0	0	0	0	0	0	0	0	0	0	0	0	0	0	0	0	0	0	0	0	0	0	0	0	0	0	0	0	0	0	0	0	0	0	0	0
SRR3530393	1	1	1	0	0	0	0	0	0	0	0	1	1	1	1	0	1	1	0	0	0	0	0	0	0	0	0	0	0	0	0	0	0	0	0	0	0	0	0	0	0	0	0	0	0	0	0	0	0
SRR3530435	1	1	1	0	0	0	0	0	0	0	0	1	1	1	1	0	1	1	0	0	0	0	0	0	0	0	0	0	0	0	0	0	0	0	0	0	0	0	0	0	0	0	0	0	0	0	0	0	0
SRR3530549	1	1	1	0	0	0	0	0	0	0	0	1	1	1	1	0	1	1	0	0	0	0	0	0	0	0	0	0	0	0	0	0	0	0	0	0	0	0	0	0	0	0	0	0	0	0	0	0	0
SRR3530555	1	1	1	0	0	0	0	0	0	0	0	1	1	1	1	0	1	1	0	0	0	0	0	0	0	0	0	0	0	0	0	0	0	0	0	0	0	0	0	0	0	0	0	0	0	0	0	0	0
SRR3530636	1	1	1	0	0	0	0	0	0	0	0	1	1	1	1	0	1	1	0	0	0	0	0	0	0	0	0	0	0	0	0	0	0	0	0	0	0	0	0	0	0	0	0	0	0	0	0	0	0
SRR3530638	1	1	1	0	0	0	0	0	0	0	0	1	0	0	0	0	0	0	0	0	0	0	0	0	0	0	0	0	0	0	0	0	0	0	0	0	0	0	0	0	0	0	0	0	0	0	0	0	0
SRR3530640	1	1	1	0	0	0	0	0	0	0	0	1	0	0	0	0	0	0	0	0	0	0	0	0	0	0	0	0	0	0	0	0	0	0	0	0	0	0	0	0	0	0	0	0	0	0	0	0	0
SRR3530773	1	1	1	0	0	0	0	0	0	0	0	1	0	0	0	0	0	0	0	0	0	0	0	0	0	0	0	0	0	0	0	0	0	0	0	0	0	0	0	0	0	0	0	0	0	0	0	0	0
SRR3530795	1	1	1	0	0	0	0	0	0	0	0	1	0	0	0	0	0	0	0	0	0	0	0	0	0	0	0	0	0	0	0	0	0	0	0	0	0	0	0	0	0	0	0	0	0	0	0	0	0
SRR3530807	1	1	1	0	0	0	0	0	0	0	0	1	0	0	0	0	0	0	0	0	0	0	0	0	0	0	0	0	0	0	0	0	0	0	0	0	0	0	0	0	0	0	0	0	0	0	0	0	0
SRR3531022	1	1	1	0	0	0	0	0	0	0	0	1	0	0	0	0	0	0	0	0	0	0	0	0	0	0	0	0	0	0	0	0	0	0	0	0	0	0	0	0	0	0	0	0	0	0	0	0	0
SRR3531029	1	1	1	0	0	0	0	0	0	0	0	1	0	0	0	0	0	0	0	0	0	0	0	0	0	0	0	0	0	0	0	0	0	0	0	0	0	0	0	0	0	0	0	0	0	0	0	0	0
SRR3531087	1	1	1	0	0	0	0	0	0	0	0	1	1	1	1	0	1	1	0	0	0	0	0	0	0	0	0	0	0	0	0	0	0	0	0	0	0	0	0	0	0	0	0	0	0	0	0	0	0
SRR3531231	1	1	1	0	0	0	0	0	0	0	0	1	0	0	0	0	0	0	0	0	0	0	0	0	0	0	0	0	0	0	0	0	0	0	0	0	0	0	0	0	0	0	0	0	0	0	0	0	0
SRR3531253	1	1	1	0	0	0	0	0	0	0	0	1	0	0	0	0	0	0	0	0	0	0	0	0	0	0	0	0	0	0	0	0	0	0	0	0	0	0	0	0	0	0	0	0	0	0	0	0	0
SRR3531721	1	1	1	0	0	0	0	0	0	0	0	1	1	1	1	0	1	1	0	0	0	0	0	0	0	0	0	0	0	0	0	0	0	0	0	0	0	0	0	0	0	0	0	0	0	0	0	0	0
SRR3531782	1	1	1	0	0	0	0	0	0	0	0	1	0	0	0	0	0	0	0	0	0	0	0	0	0	0	0	0	0	0	0	0	0	0	0	0	0	0	0	0	0	0	0	0	0	0	0	0	0
SRR3531866	1	1	1	0	0	0	0	0	0	0	0	1	1	1	1	0	1	1	0	0	0	0	0	0	0	0	0	0	0	0	0	0	0	0	0	0	0	0	0	0	0	0	0	0	0	0	0	0	0
SRR3531874	1	1	1	0	0	0	0	0	0	0	0	1	1	1	1	0	1	1	0	0	0	0	0	0	0	0	0	0	0	0	0	0	0	0	0	0	0	0	0	0	0	0	0	0	0	0	0	0	0
SRR3531882	1	1	1	0	0	0	0	0	0	0	0	1	1	1	1	0	1	1	0	0	0	0	0	0	0	0	0	0	0	0	0	0	0	0	0	0	0	0	0	0	0	0	0	0	0	0	0	0	0
SRR3531887	1	1	1	0	0	0	0	0	0	0	0	1	0	0	0	0	0	0	0	0	0	0	0	0	0	0	0	0	0	0	0	0	0	0	0	0	0	0	0	0	0	0	0	0	0	0	0	0	0
SRR3531897	1	1	1	0	0	0	0	0	0	0	0	1	1	1	1	0	1	1	0	0	0	0	0	0	0	0	0	0	0	0	0	0	0	0	0	0	0	0	0	0	0	0	0	0	0	0	0	0	0
SRR3531903	1	1	1	0	0	0	0	0	0	0	0	1	0	0	0	0	0	0	0	0	0	0	0	0	0	0	0	0	0	0	0	0	0	0	0	0	0	0	0	0	0	0	0	0	0	0	0	0	0
SRR3531909	1	1	1	0	0	0	0	0	0	0	0	1	1	1	1	0	1	1	0	0	0	0	0	0	0	0	0	0	0	0	0	0	0	0	0	0	0	0	0	0	0	0	0	0	0	0	0	0	0
SRR4192106	1	1	1	0	0	0	0	0	0	0	0	1	1	1	0	0	1	0	0	0	0	0	0	0	0	0	0	0	0	0	0	0	0	0	0	0	0	0	0	0	0	0	0	0	0	0	0	0	0
SRR4195487	1	1	1	0	0	0	0	0	0	0	0	1	1	1	1	0	1	1	0	0	0	0	0	0	0	0	0	0	0	0	0	0	0	0	0	0	0	0	0	0	0	0	0	0	0	0	0	0	0
SRR4195740	1	1	1	0	0	0	0	0	0	0	0	1	1	1	1	0	1	1	0	0	0	0	0	0	0	0	0	0	0	0	0	0	0	0	0	0	0	0	0	0	0	0	0	0	0	0	0	0	0
SRR4786326	1	1	1	0	0	0	0	0	0	0	0	1	0	0	0	0	0	0	0	0	0	0	0	0	0	0	0	0	0	0	0	0	0	0	0	0	0	0	0	0	0	0	0	0	0	0	0	0	0
SRR4787219	1	1	1	0	0	0	0	0	0	0	0	1	0	0	0	0	0	0	0	0	0	0	0	0	0	0	0	0	0	0	0	0	0	0	0	0	0	0	0	0	0	0	0	0	0	0	0	0	0
SRR4787278	1	1	1	0	0	0	0	0	0	0	0	1	0	0	0	0	0	0	0	0	0	0	0	0	0	0	0	0	0	0	0	0	0	0	0	0	0	0	0	0	0	0	0	0	0	0	0	0	0
SRR4788222	1	1	1	0	0	0	0	0	0	0	0	1	1	1	1	0	1	1	0	0	0	0	0	0	0	0	0	0	0	0	0	0	0	0	0	0	0	0	0	0	0	0	0	0	0	0	0	0	0
SRR5005299	1	1	1	0	0	0	0	0	0	0	0	1	1	1	1	0	1	1	0	0	0	0	0	0	0	0	0	0	0	0	0	0	0	0	0	0	0	0	0	0	0	0	0	0	0	0	0	0	0
SRR5005327	1	1	1	0	0	0	0	0	0	0	0	1	0	0	0	0	0	0	0	0	0	0	0	0	0	0	0	0	0	0	0	0	0	0	0	0	0	0	0	0	0	0	0	0	0	0	0	0	0
SRR5006072	1	1	1	0	0	0	0	0	0	0	0	1	1	1	1	0	1	1	0	0	0	0	0	0	0	0	0	0	0	0	0	0	0	0	0	0	0	0	0	0	0	0	0	0	0	0	0	0	0
SRR5023700	1	1	1	0	0	0	0	0	0	0	0	1	0	0	0	0	0	0	0	0	0	0	0	0	0	0	0	0	0	0	0	0	0	0	0	0	0	0	0	0	0	0	0	0	0	0	0	0	0
SRR5029673	1	1	1	0	0	0	0	0	0	0	0	1	0	0	0	0	0	0	0	0	0	0	0	0	0	0	0	0	0	0	0	0	0	0	0	0	0	0	0	0	0	0	0	0	0	0	0	0	0
SY230719	0	0	0	0	0	0	0	1	1	1	1	0	0	0	0	0	0	0	0	0	0	0	0	0	0	0	0	0	0	0	0	0	0	0	0	0	0	0	0	0	0	0	0	0	0	0	0	0	0
WH7	0	0	0	1	1	1	1	1	1	1	0	0	0	0	0	1	0	0	0	0	0	0	0	0	0	0	0	0	0	0	0	0	0	0	0	0	0	0	0	0	0	0	0	0	0	0	0	0	0
WH88	1	1	1	1	1	1	1	1	1	1	1	0	0	0	0	0	0	0	1	1	1	1	1	1	1	1	1	1	1	1	1	1	1	1	1	1	1	1	1	1	1	1	1	1	1	1	1	1	1
XJ2012013	0	0	0	0	0	0	0	1	0	1	1	0	0	0	0	0	0	0	0	0	0	0	0	0	0	0	0	0	0	0	0	0	0	0	0	0	0	0	0	0	0	0	0	0	0	0	0	0	0
ZH061	1	1	1	1	1	1	1	1	1	1	1	1	1	1	1	1	1	1	0	0	0	0	0	0	0	0	0	0	0	0	0	0	0	0	0	0	0	0	0	0	0	0	0	0	0	0	0	0	0
lj07024	0	0	0	0	0	0	0	1	1	1	1	0	1	1	1	0	1	0	0	0	0	0	0	0	0	0	0	0	0	0	0	0	0	0	0	0	0	0	0	0	0	0	0	0	0	0	0	0	0
lj11023	0	0	0	1	1	1	1	1	1	1	1	0	0	0	0	1	0	0	0	0	0	0	0	0	0	0	0	0	0	0	0	0	0	0	0	0	0	0	0	0	0	0	0	0	0	0	0	0	0
lj11031	0	0	0	1	1	1	1	1	1	0	1	0	0	0	0	1	0	0	0	0	0	0	0	0	0	0	0	0	0	0	0	0	0	0	0	0	0	0	0	0	0	0	0	0	0	0	0	0	0
lj11042	0	0	0	1	1	1	1	1	1	1	1	0	0	0	0	1	0	0	0	0	0	0	0	0	0	0	0	0	0	0	0	0	0	0	0	0	0	0	0	0	0	0	0	0	0	0	0	0	0
lj13015	0	0	0	0	0	0	0	1	1	1	1	0	0	0	0	0	0	0	1	1	1	1	1	1	1	1	1	1	1	1	1	1	1	1	1	1	1	1	1	1	1	1	1	1	1	1	1	1	1
lj14023	0	0	0	0	0	0	0	1	1	0	1	0	0	0	0	0	0	0	1	1	1	1	1	1	1	1	1	1	1	1	1	1	1	1	1	1	1	1	1	1	1	1	1	1	1	1	1	1	1
lj16007	1	1	1	1	1	1	1	0	1	1	1	1	1	1	1	0	1	1	1	1	1	1	1	1	1	1	1	1	1	1	1	1	1	1	1	1	1	1	1	1	1	1	1	1	1	1	1	1	1
lj16011	1	1	1	1	1	1	1	1	1	1	1	1	1	1	1	1	1	1	1	1	1	1	1	1	1	1	1	1	1	1	1	1	1	1	1	1	1	1	1	1	1	1	1	1	1	1	1	1	1
lj16015	0	0	0	0	0	0	0	1	1	0	1	0	0	0	0	0	0	0	1	1	1	1	1	1	1	1	1	1	1	1	1	1	1	1	1	1	1	1	1	1	1	1	1	1	1	1	1	1	1
sh09sh134	0	0	0	0	0	0	0	0	0	0	0	0	0	0	0	0	0	0	0	0	0	0	0	0	0	0	0	0	0	0	0	0	0	0	0	0	0	0	0	0	0	0	0	0	0	0	0	0	0
sh10sh108	0	0	0	0	0	0	0	0	0	0	0	0	0	0	0	0	0	0	1	1	1	1	1	1	1	1	1	1	1	1	1	1	1	1	1	1	1	1	1	1	1	1	1	1	1	1	1	1	1
sh10sh126	0	0	0	0	0	0	0	0	0	0	0	0	0	0	0	0	0	0	1	1	1	1	1	1	1	1	1	1	1	1	1	1	1	1	1	1	1	1	1	1	1	1	1	1	1	1	1	1	1
sh10sh147	0	0	0	0	0	0	0	0	0	0	0	0	0	0	0	0	0	0	1	1	1	1	1	1	1	1	1	1	1	1	1	1	1	1	1	1	1	1	1	1	1	1	1	1	1	1	1	1	1
sh10sh176	1	1	1	1	1	1	1	1	1	1	1	0	0	0	1	0	0	0	1	1	1	1	1	1	1	1	1	1	1	1	1	1	1	1	1	1	1	1	1	1	1	1	1	1	1	1	1	1	1
sh10sh217	0	0	0	1	1	1	1	1	1	1	1	0	0	0	0	1	0	0	0	0	0	0	0	0	0	0	0	0	0	0	0	0	0	0	0	0	0	0	0	0	0	0	0	0	0	0	0	0	0
sh10sh229	0	0	0	0	0	0	0	1	1	1	1	0	0	0	1	0	1	0	0	0	0	0	0	0	0	0	0	0	0	0	0	0	0	0	0	0	0	0	0	0	0	0	0	0	0	0	0	0	0
sh10sh253	0	0	0	1	1	1	1	1	1	1	1	0	0	0	0	1	0	0	0	0	0	0	0	0	0	0	0	0	0	0	0	0	0	0	0	0	0	0	0	0	0	0	0	0	0	0	0	0	0
sh10sh256	0	0	0	0	0	0	0	1	1	1	1	0	0	0	1	0	1	0	0	0	0	0	0	0	0	0	0	0	0	0	0	0	0	0	0	0	0	0	0	0	0	0	0	0	0	0	0	0	0
sh10sh266	0	0	0	0	0	0	0	1	1	1	1	0	0	0	0	0	0	0	0	0	0	0	0	0	0	0	0	0	0	0	0	0	0	0	0	0	0	0	0	0	0	0	0	0	0	0	0	0	0
sh10sh274	1	1	1	1	1	1	1	1	1	1	1	1	1	1	1	1	1	1	0	0	0	0	0	0	0	0	0	0	0	0	0	0	0	0	0	0	0	0	0	0	0	0	0	0	0	0	0	0	0
sh10sh294	1	1	1	1	1	1	1	1	1	1	1	1	1	1	1	1	1	1	0	0	0	0	0	0	0	0	0	0	0	0	0	0	0	0	0	0	0	0	0	0	0	0	0	0	0	0	0	0	0
sh10sh304	0	0	0	0	0	0	0	1	1	1	1	0	0	0	1	0	1	0	0	0	0	0	0	0	0	0	0	0	0	0	0	0	0	0	0	0	0	0	0	0	0	0	0	0	0	0	0	0	0
sh11sh079	1	1	1	1	1	1	1	0	0	0	0	1	0	0	0	0	0	0	0	0	0	0	0	0	0	0	0	0	0	0	0	0	0	0	0	0	0	0	0	0	0	0	0	0	0	0	0	0	0
sh11sh103	0	0	0	1	1	1	1	0	0	0	0	0	0	0	0	1	0	0	0	0	0	0	0	0	0	0	0	0	0	0	0	0	0	0	0	0	0	0	0	0	0	0	0	0	0	0	0	0	0
sh11sh125	0	0	0	1	1	1	1	1	1	1	0	0	0	0	0	1	0	0	0	0	0	0	0	0	0	0	0	0	0	0	0	0	0	0	0	0	0	0	0	0	0	0	0	0	0	0	0	0	0
sh11sh211	0	0	0	1	1	1	1	1	1	1	1	0	0	0	0	1	0	0	0	0	0	0	0	0	0	0	0	0	0	0	0	0	0	0	0	0	0	0	0	0	0	0	0	0	0	0	0	0	0
sh11sh221	1	1	1	1	1	1	1	1	1	1	1	0	0	0	0	0	0	0	1	1	1	1	1	1	1	1	1	1	1	1	1	1	1	1	1	1	1	1	1	1	1	1	1	1	1	1	1	1	1
sh11sh225	0	0	0	1	1	1	1	1	1	1	1	0	0	0	0	1	0	0	0	0	0	0	0	0	0	0	0	0	0	0	0	0	0	0	0	0	0	0	0	0	0	0	0	0	0	0	0	0	0
sh11sh290	0	0	0	1	1	1	1	1	1	1	1	0	0	0	0	1	0	0	0	0	0	0	0	0	0	0	0	0	0	0	0	0	0	0	0	0	0	0	0	0	0	0	0	0	0	0	0	0	0
sh11sh374	0	0	0	0	0	0	0	0	0	0	0	0	1	1	1	0	0	1	0	0	0	0	0	0	0	0	0	0	0	0	0	0	0	0	0	0	0	0	0	0	0	0	0	0	0	0	0	0	0
sh11sh418	0	0	0	1	1	1	1	1	1	1	1	0	0	0	0	1	0	0	0	0	0	0	0	0	0	0	0	0	0	0	0	0	0	0	0	0	0	0	0	0	0	0	0	0	0	0	0	0	0
sh11sh487	0	0	0	1	1	1	1	1	1	1	1	0	0	0	0	1	0	0	0	0	0	0	0	0	0	0	0	0	0	0	0	0	0	0	0	0	0	0	0	0	0	0	0	0	0	0	0	0	0
sh11sh488	0	0	0	1	1	1	1	1	1	1	1	0	0	0	0	1	0	0	0	0	0	0	0	0	0	0	0	0	0	0	0	0	0	0	0	0	0	0	0	0	0	0	0	0	0	0	0	0	0
sh12D205	1	1	1	1	1	1	1	1	1	1	1	1	0	0	1	0	0	0	1	1	1	1	1	1	1	1	1	1	1	1	1	1	1	1	1	1	1	1	1	1	1	1	1	1	1	1	1	1	1
sh12sh046	1	1	1	1	1	1	1	1	1	1	1	0	0	0	0	0	0	0	1	1	1	1	1	1	1	1	1	1	1	1	1	1	1	1	1	1	1	1	1	1	1	1	1	1	1	1	1	1	1
sh12sh051	1	1	1	1	1	1	1	1	1	1	1	0	0	0	0	0	0	0	1	1	1	1	1	1	1	1	1	1	1	1	1	1	1	1	1	1	1	1	1	1	1	1	1	1	1	1	1	1	1
sh12sh112	0	0	0	0	0	0	0	1	1	1	1	0	0	0	0	0	0	0	1	1	1	1	1	1	1	1	1	1	1	1	1	1	1	1	1	1	1	1	1	1	1	1	1	1	1	1	1	1	1
sh12sh252	0	0	0	1	1	1	1	1	1	1	1	0	0	0	0	1	0	0	0	0	0	0	0	0	0	0	0	0	0	0	0	0	0	0	0	0	0	0	0	0	0	0	0	0	0	0	0	0	0
sh12sh284	0	0	0	1	1	1	1	1	1	1	1	0	0	0	0	1	0	0	0	0	0	0	0	0	0	0	0	0	0	0	0	0	0	0	0	0	0	0	0	0	0	0	0	0	0	0	0	0	0
sh13D178	1	1	1	1	1	1	1	1	1	1	1	0	1	1	0	0	1	1	1	1	1	1	1	1	1	1	1	1	1	1	1	1	1	1	1	1	1	1	1	1	1	1	1	1	1	1	1	1	1
sh13sh134	1	1	1	1	1	1	1	1	0	1	1	1	1	1	1	1	1	1	0	0	0	0	0	0	0	0	0	0	0	0	0	0	0	0	0	0	0	0	0	0	0	0	0	0	0	0	0	0	0
sh13sh135	1	1	1	1	1	1	1	1	1	1	1	1	1	1	1	1	1	1	0	0	0	0	0	0	0	0	0	0	0	0	0	0	0	0	0	0	0	0	0	0	0	0	0	0	0	0	0	0	0
sh13sh147	1	1	1	1	1	1	1	1	1	1	1	1	1	1	1	1	1	1	1	1	1	1	1	1	1	1	1	1	1	1	1	1	1	1	1	1	1	1	1	1	1	1	1	1	1	1	1	1	1
sh13sh178	1	1	1	1	1	1	1	1	1	1	1	0	0	0	0	0	0	0	1	1	1	1	1	1	1	1	1	1	1	1	1	1	1	1	1	1	1	1	1	1	1	1	1	1	1	1	1	1	1
sh13sh180	0	0	0	0	0	0	0	1	1	1	1	0	0	0	0	0	0	0	1	1	1	1	1	1	1	1	1	1	1	1	1	1	1	1	1	1	1	1	1	1	1	1	1	1	1	1	1	1	1
sh14sh003	1	1	1	1	1	1	1	1	1	1	1	0	0	0	0	0	0	0	1	1	1	1	1	1	1	1	1	1	1	1	1	1	1	1	1	1	1	1	1	1	1	1	1	1	1	1	1	1	1
sh14sh004	1	1	1	1	1	1	1	1	1	1	1	0	0	0	0	0	0	0	1	1	1	1	1	1	1	1	1	1	1	1	1	1	1	1	1	1	1	1	1	1	1	1	1	1	1	1	1	1	1
sh14sh038	1	1	1	1	1	1	1	1	1	1	1	0	0	0	0	0	0	0	1	1	1	1	1	1	1	1	1	1	1	1	1	1	1	1	1	1	1	1	1	1	1	1	1	1	1	1	1	1	1
sh14sh043	1	1	1	1	1	1	1	1	1	1	1	1	1	1	1	1	1	1	1	1	1	1	1	1	1	1	1	1	1	1	1	1	1	1	1	1	1	1	1	1	1	1	1	1	1	1	1	1	1
sh14sh045	1	1	1	1	1	1	1	1	1	1	1	1	1	1	1	1	1	1	1	1	1	1	1	1	1	1	1	1	1	1	1	1	1	1	1	1	1	1	1	1	1	1	1	1	1	1	1	1	1
sh15sh100	1	1	1	1	1	1	1	1	1	1	0	1	1	1	1	1	1	1	1	1	1	1	1	1	1	1	1	1	1	1	1	1	1	1	1	1	1	1	1	1	1	1	1	1	1	1	1	1	1
sh15sh101	1	1	1	1	1	1	1	1	1	0	1	1	1	1	1	1	1	1	1	1	1	1	1	1	1	1	1	1	1	1	1	1	1	1	1	1	1	1	1	1	1	1	1	1	1	1	1	1	1
sh15sh102	1	1	1	1	1	1	1	1	1	1	1	1	1	1	1	1	1	1	1	1	1	1	1	1	1	1	1	1	1	1	1	1	1	1	1	1	1	1	1	1	1	1	1	1	1	1	1	1	1
sh15sh103	1	1	1	1	1	1	1	1	1	1	1	1	1	1	1	1	1	1	1	1	1	1	1	1	1	1	1	1	1	1	1	1	1	1	1	1	1	1	1	1	1	1	1	1	1	1	1	1	1
sh15sh104	1	1	1	1	1	1	1	1	1	1	1	1	1	1	1	1	1	1	1	1	1	1	1	1	1	1	1	1	1	1	1	1	1	1	1	1	1	1	1	1	1	1	1	1	1	1	1	1	1
sh15sh105	1	1	1	1	1	1	1	1	1	1	1	1	1	1	1	1	1	1	1	1	1	1	1	1	1	1	1	1	1	1	1	1	1	1	1	1	1	1	1	1	1	1	1	1	1	1	1	1	1
sh15sh106	1	1	1	1	1	1	1	1	1	1	1	1	1	1	1	1	1	1	1	1	1	1	1	1	1	1	1	1	1	1	1	1	1	1	1	1	1	1	1	1	1	1	1	1	1	1	1	1	1
sh15sh107	1	1	1	1	1	1	1	1	1	1	1	1	1	1	1	1	1	1	1	1	1	1	1	1	1	1	1	1	1	1	1	1	1	1	1	1	1	1	1	1	1	1	1	1	1	1	1	1	1
sh15sh108	1	1	1	1	1	1	1	1	1	1	1	1	1	1	1	1	1	1	1	1	1	1	1	1	1	1	1	1	1	1	1	1	1	1	1	1	1	1	1	1	1	1	1	1	1	1	1	1	1
sh15sh98	1	1	1	1	1	1	1	1	1	1	1	1	1	1	1	1	1	1	1	1	1	1	1	1	1	1	1	1	1	1	1	1	1	1	1	1	1	1	1	1	1	1	1	1	1	1	1	1	1
sh15sh99	1	1	1	1	1	1	1	1	1	1	1	1	1	1	1	1	1	1	1	1	1	1	1	1	1	1	1	1	1	1	1	1	1	1	1	1	1	1	1	1	1	1	1	1	1	1	1	1	1
sh16sh001	1	1	1	1	1	1	1	1	1	1	1	1	1	1	1	1	1	1	1	1	1	1	1	1	1	1	1	1	1	1	1	1	1	1	1	1	1	1	1	1	1	1	1	1	1	1	1	1	1
sh16sh003	1	1	1	1	1	1	1	1	1	1	1	1	1	1	1	1	1	1	1	1	1	1	1	1	1	1	1	1	1	1	1	1	1	1	1	1	1	1	1	1	1	1	1	1	1	1	1	1	1
sh16sh004	1	1	1	1	1	1	1	1	1	1	1	1	1	1	1	1	1	1	1	1	1	1	1	1	1	1	1	1	1	1	1	1	1	1	1	1	1	1	1	1	1	1	1	1	1	1	1	1	1
sh16sh005	1	1	1	1	1	1	1	1	1	1	1	1	1	1	1	1	1	1	1	1	1	1	1	1	1	1	1	1	1	1	1	1	1	1	1	1	1	1	1	1	1	1	1	1	1	1	1	1	1
sh16sh006	1	1	1	1	1	1	1	1	1	1	1	1	1	1	1	1	1	1	1	1	1	1	1	1	1	1	1	1	1	1	1	1	1	1	1	1	1	1	1	1	1	1	1	1	1	1	1	1	1
sh16sh007	1	1	1	1	1	1	1	1	1	1	0	1	1	1	1	1	1	1	1	1	1	1	1	1	1	1	1	1	1	1	1	1	1	1	1	1	1	1	1	1	1	1	1	1	1	1	1	1	1
sh16sh008	1	1	1	1	1	1	1	1	1	0	1	1	1	1	1	1	1	1	1	1	1	1	1	1	1	1	1	1	1	1	1	1	1	1	1	1	1	1	1	1	1	1	1	1	1	1	1	1	1
sh16sh009	1	1	1	1	1	1	1	1	1	1	1	1	1	1	1	1	1	1	1	1	1	1	1	1	1	1	1	1	1	1	1	1	1	1	1	1	1	1	1	1	1	1	1	1	1	1	1	1	1
sh16sh255	1	1	1	1	1	1	1	1	1	1	1	1	1	1	1	1	1	1	1	1	1	1	1	1	1	1	1	1	1	1	1	1	1	1	1	1	1	1	1	1	1	1	1	1	1	1	1	1	1
sh16sh258	1	1	1	1	1	1	1	1	1	1	1	1	1	1	1	1	1	1	1	1	1	1	1	1	1	1	1	1	1	1	1	1	1	1	1	1	1	1	1	1	1	1	1	1	1	1	1	1	1
sh16sh262	1	1	1	1	1	1	1	1	1	1	1	1	1	1	1	1	1	1	1	1	1	1	1	1	1	1	1	1	1	1	1	1	1	1	1	1	1	1	1	1	1	1	1	1	1	1	1	1	1
sh16sh264	1	1	1	1	1	1	1	1	1	1	1	1	1	1	1	1	1	1	1	1	1	1	1	1	1	1	1	1	1	1	1	1	1	1	1	1	1	1	1	1	1	1	1	1	1	1	1	1	1
sh16sh265	1	1	1	1	1	1	1	1	1	1	0	1	1	1	1	1	1	1	1	1	1	1	1	1	1	1	1	1	1	1	1	1	1	1	1	1	1	1	1	1	1	1	1	1	1	1	1	1	1
sh16sh266	1	1	1	1	1	1	1	1	1	1	1	1	1	1	1	1	1	1	1	1	1	1	1	1	1	1	1	1	1	1	1	1	1	1	1	1	1	1	1	1	1	1	1	1	1	1	1	1	1
sh16sh267	1	1	1	1	1	1	1	1	1	1	1	1	1	1	1	1	1	1	1	1	1	1	1	1	1	1	1	1	1	1	1	1	1	1	1	1	1	1	1	1	1	1	1	1	1	1	1	1	1
sh16sh268	1	1	1	1	1	1	1	1	1	1	1	1	1	1	1	1	1	1	1	1	1	1	1	1	1	1	1	1	1	1	1	1	1	1	1	1	1	1	1	1	1	1	1	1	1	1	1	1	1
sh16sh269	1	1	1	1	1	1	1	1	1	1	1	1	1	1	1	1	1	1	1	1	1	1	1	1	1	1	1	1	1	1	1	1	1	1	1	1	1	1	1	1	1	1	1	1	1	1	1	1	1
sh16sh270	1	1	1	1	1	1	1	1	1	1	1	1	1	1	1	1	1	1	1	1	1	1	1	1	1	1	1	1	1	1	1	1	1	1	1	1	1	1	1	1	1	1	1	1	1	1	1	1	1
sh16sh271	1	1	1	1	1	1	1	1	1	1	1	1	1	1	1	1	1	1	1	1	1	1	1	1	1	1	1	1	1	1	1	1	1	1	1	1	1	1	1	1	1	1	1	1	1	1	1	1	1
sh16sh272	1	1	1	1	1	1	1	1	1	1	1	1	1	1	1	1	1	1	1	1	1	1	1	1	1	1	1	1	1	1	1	1	1	1	1	1	1	1	1	1	1	1	1	1	1	1	1	1	1
sh16sh273	1	1	1	1	1	1	1	1	1	1	1	1	1	1	1	1	1	1	1	1	1	1	1	1	1	1	1	1	1	1	1	1	1	1	1	1	1	1	1	1	1	1	1	1	1	1	1	1	1
sh16sh274	1	1	1	1	1	1	1	1	1	1	1	1	1	1	1	1	1	1	1	1	1	1	1	1	1	1	1	1	1	1	1	1	1	1	1	1	1	1	1	1	1	1	1	1	1	1	1	1	1
sh16sh275	1	1	1	1	1	1	1	1	1	1	1	1	1	1	1	1	1	1	1	1	1	1	1	1	1	1	1	1	1	1	1	1	1	1	1	1	1	1	1	1	1	1	1	1	1	1	1	1	1
sh16sh276	1	1	1	1	1	1	1	1	1	1	1	1	1	1	1	1	1	1	1	1	1	1	1	1	1	1	1	1	1	1	1	1	1	1	1	1	1	1	1	1	1	1	1	1	1	1	1	1	1
sh16sh277	1	1	1	1	1	1	1	1	1	1	1	1	1	1	1	1	1	1	1	1	1	1	1	1	1	1	1	1	1	1	1	1	1	1	1	1	1	1	1	1	1	1	1	1	1	1	1	1	1
sh16sh278	1	1	1	1	1	1	1	1	1	1	1	1	1	1	1	1	1	1	1	1	1	1	1	1	1	1	1	1	1	1	1	1	1	1	1	1	1	1	1	1	1	1	1	1	1	1	1	1	1
sh16sh279	1	1	1	1	1	1	1	1	1	1	1	1	1	1	1	1	1	1	1	1	1	1	1	1	1	1	1	1	1	1	1	1	1	1	1	1	1	1	1	1	1	1	1	1	1	1	1	1	1
sh16sh280	1	1	1	1	1	1	1	1	1	1	1	1	1	1	1	1	1	1	1	1	1	1	1	1	1	1	1	1	1	1	1	1	1	1	1	1	1	1	1	1	1	1	1	1	1	1	1	1	1
sh16sh281	1	1	1	1	1	1	1	1	1	1	1	1	1	1	1	1	1	1	1	1	1	1	1	1	1	1	1	1	1	1	1	1	1	1	1	1	1	1	1	1	1	1	1	1	1	1	1	1	1
sh16sh283	1	1	1	1	1	1	1	1	1	1	0	1	1	1	1	1	1	1	1	1	1	1	1	1	1	1	1	1	1	1	1	1	1	1	1	1	1	1	1	1	1	1	1	1	1	1	1	1	1
sh16sh284	1	1	1	1	1	1	1	1	1	1	1	1	1	1	1	1	1	1	1	1	1	1	1	1	1	1	1	1	1	1	1	1	1	1	1	1	1	1	1	1	1	1	1	1	1	1	1	1	1
sh16sh285	1	1	1	1	1	1	1	1	1	1	1	1	1	1	1	1	1	1	1	1	1	1	1	1	1	1	1	1	1	1	1	1	1	1	1	1	1	1	1	1	1	1	1	1	1	1	1	1	1
sh16sh286	1	1	1	1	1	1	1	1	1	1	1	1	1	1	1	1	1	1	1	1	1	1	1	1	1	1	1	1	1	1	1	1	1	1	1	1	1	1	1	1	1	1	1	1	1	1	1	1	1
sh16sh287	1	1	1	1	1	1	1	1	1	1	1	1	1	1	1	1	1	1	1	1	1	1	1	1	1	1	1	1	1	1	1	1	1	1	1	1	1	1	1	1	1	1	1	1	1	1	1	1	1
sh16sh288	1	1	1	1	1	1	1	1	1	1	1	1	1	1	1	1	1	1	1	1	1	1	1	1	1	1	1	1	1	1	1	1	1	1	1	1	1	1	1	1	1	1	1	1	1	1	1	1	1
sh16sh289	1	1	1	1	1	1	1	1	0	1	1	1	1	1	1	1	1	1	1	1	1	1	1	1	1	1	1	1	1	1	1	1	1	1	1	1	1	1	1	1	1	1	1	1	1	1	1	1	1
sh16sh290	1	1	1	1	1	1	1	1	1	1	1	1	1	1	1	1	1	1	1	1	1	1	1	1	1	1	1	1	1	1	1	1	1	1	1	1	1	1	1	1	1	1	1	1	1	1	1	1	1
sh16sh291	1	1	1	1	1	1	1	1	1	1	1	1	1	1	1	1	1	1	1	1	1	1	1	1	1	1	1	1	1	1	1	1	1	1	1	1	1	1	1	1	1	1	1	1	1	1	1	1	1
sh16sh292	1	1	1	1	1	1	1	1	1	1	1	1	1	1	1	1	1	1	1	1	1	1	1	1	1	1	1	1	1	1	1	1	1	1	1	1	1	1	1	1	1	1	1	1	1	1	1	1	1
sh16sh293	1	1	1	1	1	1	1	1	1	1	1	1	1	1	1	1	1	1	1	1	1	1	1	1	1	1	1	1	1	1	1	1	1	1	1	1	1	1	1	1	1	1	1	1	1	1	1	1	1
sh16sh294	1	1	1	1	1	1	1	1	1	1	1	1	1	1	1	1	1	1	1	1	1	1	1	1	1	1	1	1	1	1	1	1	1	1	1	1	1	1	1	1	1	1	1	1	1	1	1	1	1
sh16sh295	1	1	1	1	1	1	1	1	1	1	1	1	1	1	1	1	1	1	1	1	1	1	1	1	1	1	1	1	1	1	1	1	1	1	1	1	1	1	1	1	1	1	1	1	1	1	1	1	1
sh16sh296	1	1	1	1	1	1	1	1	1	1	1	1	1	1	1	1	1	1	1	1	1	1	1	1	1	1	1	1	1	1	1	1	1	1	1	1	1	1	1	1	1	1	1	1	1	1	1	1	1
sh16sh297	1	1	1	1	1	1	1	1	1	1	0	1	1	1	1	1	1	1	1	1	1	1	1	1	1	1	1	1	1	1	1	1	1	1	1	1	1	1	1	1	1	1	1	1	1	1	1	1	1
sh16sh298	1	1	1	1	1	1	1	1	1	1	1	1	1	1	1	1	1	1	1	1	1	1	1	1	1	1	1	1	1	1	1	1	1	1	1	1	1	1	1	1	1	1	1	1	1	1	1	1	1
sh16sh299	1	1	1	1	1	1	1	1	1	1	1	1	1	1	1	1	1	1	1	1	1	1	1	1	1	1	1	1	1	1	1	1	1	1	1	1	1	1	1	1	1	1	1	1	1	1	1	1	1
sh16sh300	1	1	1	1	1	1	1	1	1	1	1	1	1	1	1	1	1	1	1	1	1	1	1	1	1	1	1	1	1	1	1	1	1	1	1	1	1	1	1	1	1	1	1	1	1	1	1	1	1
sh16sh301	1	1	1	1	1	1	1	1	1	1	1	1	1	1	1	1	1	1	1	1	1	1	1	1	1	1	1	1	1	1	1	1	1	1	1	1	1	1	1	1	1	1	1	1	1	1	1	1	1
sh16sh302	1	1	1	1	1	1	1	1	1	1	1	1	1	1	1	1	1	1	1	1	1	1	1	1	1	1	1	1	1	1	1	1	1	1	1	1	1	1	1	1	1	1	1	1	1	1	1	1	1
sh16sh303	1	1	1	1	1	1	1	0	1	1	1	1	1	1	0	1	1	0	1	1	1	1	1	1	1	1	1	1	1	1	1	1	1	1	1	1	1	1	1	1	1	1	1	1	1	1	0	1	1
sh16sh306	1	1	1	1	1	1	1	1	1	1	0	1	1	1	1	1	1	1	1	1	1	1	1	1	1	1	1	1	1	1	1	1	1	1	1	1	1	1	1	1	1	1	1	1	1	1	1	1	1
sh16sh308	1	1	1	1	1	1	1	1	1	1	1	1	1	1	1	1	1	1	1	1	1	1	1	1	1	1	1	1	1	1	1	1	1	1	1	1	1	1	1	1	1	1	1	1	1	1	1	1	1
sh16sh309	1	1	1	1	1	1	1	1	1	1	1	1	1	1	1	1	1	1	1	1	1	1	1	1	1	1	1	1	1	1	1	1	1	1	1	1	1	1	1	1	1	1	1	1	1	1	1	1	1
sh16sh336	1	1	1	1	1	1	1	1	1	1	1	1	1	1	1	1	1	1	1	1	1	1	1	1	1	1	1	1	1	1	1	1	1	1	1	1	1	1	1	1	1	1	1	1	1	1	1	1	1
sh16sh506	1	1	1	1	1	1	1	1	1	1	1	1	1	1	1	1	1	1	1	1	1	1	1	1	1	1	1	1	1	1	1	1	1	1	1	1	1	1	1	1	1	1	1	1	1	1	1	1	1
sh16sh529	1	1	1	1	1	1	1	1	1	1	1	1	1	1	1	1	1	1	1	1	1	1	1	1	1	1	1	1	1	1	1	1	1	1	1	1	1	1	1	1	1	1	1	1	1	1	1	1	1
sh16sh534	1	1	1	1	1	1	1	1	1	1	1	1	1	1	1	1	1	1	1	1	1	1	1	1	1	1	1	1	1	1	1	1	1	1	1	1	1	1	1	1	1	1	1	1	1	1	1	1	1
sh16sh540	1	1	1	1	1	1	1	1	1	1	1	1	1	1	1	1	1	1	1	1	1	1	1	1	1	1	1	1	1	1	1	1	1	1	1	1	1	1	1	1	1	1	1	1	1	1	1	1	1
sh16sh543	1	1	1	1	1	1	1	1	1	1	1	1	1	1	1	1	1	1	1	1	1	1	1	1	1	1	1	1	1	1	1	1	1	1	1	1	1	1	1	1	1	1	1	1	1	1	1	1	1
sh16sh546	1	1	1	1	1	1	1	1	1	1	1	1	1	1	1	1	1	1	1	1	1	1	1	1	1	1	1	1	1	1	1	1	1	1	1	1	1	1	1	1	1	1	1	1	1	1	1	1	1
sh16sh549	1	1	1	1	1	1	1	0	0	0	0	1	1	1	1	1	1	1	1	1	1	1	1	1	1	1	1	1	1	1	1	1	1	1	1	1	1	1	1	1	1	1	1	1	1	1	1	1	1
sh16sh550	1	1	1	1	1	1	1	1	1	1	1	1	1	1	1	1	1	1	1	1	1	1	1	1	1	1	1	1	1	1	1	1	1	1	1	1	1	1	1	1	1	1	1	1	1	1	1	1	1
sh16sh552	1	1	1	1	1	1	1	1	1	1	1	1	1	1	1	1	1	1	1	1	1	1	1	1	1	1	1	1	1	1	1	1	1	1	1	1	1	1	1	1	1	1	1	1	1	1	1	1	1
sh16sh564	1	1	1	1	1	1	1	1	0	1	1	1	1	1	1	1	1	1	1	1	1	1	1	1	1	1	1	1	1	1	1	1	1	1	1	1	1	1	1	1	1	1	1	1	1	1	1	1	1
sh16sh568	1	1	1	1	1	1	1	1	1	1	1	1	1	1	1	1	1	1	1	1	1	1	1	1	1	1	1	1	1	1	1	1	1	1	1	1	1	1	1	1	1	1	1	1	1	1	1	1	1
sh16sh573	1	1	1	1	1	1	1	1	1	1	1	1	1	1	1	1	1	1	1	1	1	1	1	1	1	1	1	1	1	1	1	1	1	1	1	1	1	1	1	1	1	1	1	1	1	1	1	1	1
sh16sh574	1	1	1	1	1	1	1	1	1	1	1	1	1	1	1	1	1	1	1	1	1	1	1	1	1	1	1	1	1	1	1	1	1	1	1	1	1	1	1	1	1	1	1	1	1	1	1	1	1
sh16sh575	1	1	1	1	1	1	1	1	1	1	1	1	1	1	1	1	1	1	1	1	1	1	1	1	1	1	1	1	1	1	1	1	1	1	1	1	1	1	1	1	1	1	1	1	1	1	1	1	1
sh16sh576	1	1	1	1	1	1	1	1	1	1	1	1	1	1	1	1	1	1	1	1	1	1	1	1	1	1	1	1	1	1	1	1	1	1	1	1	1	1	1	1	1	1	1	1	1	1	1	1	1
sh16sh577	1	1	1	1	1	1	1	1	0	0	1	1	1	1	1	1	1	1	1	1	1	1	1	1	1	1	1	1	1	1	1	1	1	1	1	1	1	1	1	1	1	1	1	1	1	1	1	1	1
sh16sh578	1	1	1	1	1	1	1	1	1	1	1	1	1	1	1	1	1	1	1	1	1	1	1	1	1	1	1	1	1	1	1	1	1	1	1	1	1	1	1	1	1	1	1	1	1	1	1	1	1
sh16sh580	1	1	1	1	1	1	1	1	1	1	1	1	1	1	1	1	1	1	1	1	1	1	1	1	1	1	1	1	1	1	1	1	1	1	1	1	1	1	1	1	1	1	1	1	1	1	1	1	1
sh16sh581	1	1	1	1	1	1	1	1	1	1	1	1	1	1	1	1	1	1	1	1	1	1	1	1	1	1	1	1	1	1	1	1	1	1	1	1	1	1	1	1	1	1	1	1	1	1	1	1	1
sh16sh587	1	1	1	1	1	1	1	1	1	1	1	1	1	1	1	1	1	1	1	1	1	1	1	1	1	1	1	1	1	1	1	1	1	1	1	1	1	1	1	1	1	1	1	1	1	1	1	1	1
sh16sh588	1	1	1	1	1	1	1	1	1	1	1	1	1	1	1	1	1	1	1	1	1	1	1	1	1	1	1	1	1	1	1	1	1	1	1	1	1	1	1	1	1	1	1	1	1	1	1	1	1
sh19sh002	1	1	1	1	1	1	1	1	1	1	1	1	1	1	1	1	1	1	1	1	1	1	1	1	1	1	1	1	1	1	1	1	1	1	1	1	1	1	1	1	1	1	1	1	1	1	1	1	1
sh19sh003	1	1	1	1	1	1	1	1	1	1	1	1	1	1	1	1	1	1	1	1	1	1	1	1	1	1	1	1	1	1	1	1	1	1	1	1	1	1	1	1	1	1	1	1	1	1	1	1	1
sh19sh004	1	1	1	1	1	1	1	1	1	1	1	1	1	1	1	1	1	1	1	1	1	1	1	1	1	1	1	1	1	1	1	1	1	1	1	1	1	1	1	1	1	1	1	1	1	1	1	1	1
sh19sh005	1	1	1	1	1	1	1	1	1	1	1	1	1	1	1	1	1	1	1	1	1	1	1	1	1	1	1	1	1	1	1	1	1	1	1	1	1	1	1	1	1	1	1	1	1	1	1	1	1
sh19sh006	1	1	1	1	1	1	1	1	1	1	1	1	1	1	1	1	1	1	1	1	1	1	1	1	1	1	1	1	1	1	1	1	1	1	1	1	1	1	1	1	1	1	1	1	1	1	1	1	1
sh19sh007	1	1	1	1	1	1	1	1	1	1	1	1	1	1	1	1	1	1	1	1	1	1	1	1	1	1	1	1	1	1	1	1	1	1	1	1	1	1	1	1	1	1	1	1	1	1	1	1	1
sh19sh008	1	1	1	1	1	1	1	1	1	1	1	1	1	1	1	1	1	1	1	1	1	1	1	1	1	1	1	1	1	1	1	1	1	1	1	1	1	1	1	1	1	1	1	1	1	1	1	1	1
sh19sh009	1	1	1	1	1	1	1	1	1	1	1	1	1	1	1	1	1	1	1	1	1	1	1	1	1	1	1	1	1	1	1	1	1	1	1	1	1	1	1	1	1	1	1	1	1	1	1	1	1
sh19sh010	1	1	1	1	1	1	1	1	1	1	1	1	1	1	1	1	1	1	1	1	1	1	1	1	1	1	1	1	1	1	1	1	1	1	1	1	1	1	1	1	1	1	1	1	1	1	1	1	1
sh19sh011	1	1	1	1	1	1	1	1	1	1	1	1	1	1	1	1	1	1	1	1	1	1	1	1	1	1	1	1	1	1	1	1	1	1	1	1	1	1	1	1	1	1	1	1	1	1	1	1	1
sh19sh012	1	1	1	1	1	1	1	1	1	1	1	1	1	1	1	1	1	1	1	1	1	1	1	1	1	1	1	1	1	1	1	1	1	1	1	1	1	1	1	1	1	1	1	1	1	1	1	1	1
sh19sh013	1	1	1	1	1	1	1	1	1	1	1	1	1	1	1	1	1	1	1	1	1	1	1	1	1	1	1	1	1	1	1	1	1	1	1	1	1	1	1	1	1	1	1	1	1	1	1	1	1
sh19sh014	1	1	1	1	1	1	1	1	1	1	1	1	1	1	1	1	1	1	1	1	1	1	1	1	1	1	1	1	1	1	1	1	1	1	1	1	1	1	1	1	1	1	1	1	1	1	1	1	1
sh19sh015	1	1	1	1	1	1	1	1	1	1	1	1	1	1	1	1	1	1	1	1	1	1	1	1	1	1	1	1	1	1	1	1	1	1	1	1	1	1	1	1	1	1	1	1	1	1	1	1	1
sh19sh016	1	1	1	1	1	1	1	1	1	1	1	1	1	1	1	1	1	1	1	1	1	1	1	1	1	1	1	1	1	1	1	1	1	1	1	1	1	1	1	1	1	1	1	1	1	1	1	1	1
sh19sh017	1	1	1	1	1	1	1	1	1	1	1	1	1	1	1	0	1	1	1	1	1	1	1	1	1	1	1	1	1	1	1	1	1	1	1	1	1	1	1	1	1	1	1	1	1	1	1	1	1
sh19sh018	1	1	1	1	1	1	1	1	1	1	1	1	1	1	1	1	1	1	1	1	1	1	1	1	1	1	1	1	1	1	1	1	1	1	1	1	1	1	1	1	1	1	1	1	1	1	1	1	1
sh19sh019	1	1	1	1	1	1	1	1	1	1	1	1	1	1	1	1	1	1	1	1	1	1	1	1	1	1	1	1	1	1	1	1	1	1	1	1	1	1	1	1	1	1	1	1	1	1	1	1	1
sh19sh020	1	1	1	1	1	1	1	1	1	1	1	1	1	1	1	1	1	1	1	1	1	1	1	1	1	1	1	1	1	1	1	1	1	1	1	1	1	1	1	1	1	1	1	1	1	1	1	1	1
sh19sh021	1	1	1	1	1	1	1	1	1	1	1	1	1	1	1	1	1	1	1	1	1	1	1	1	1	1	1	1	1	1	1	1	1	1	1	1	1	1	1	1	1	1	1	1	1	1	1	1	1
sh19sh022	1	1	1	1	1	1	1	1	1	1	1	1	1	1	1	1	1	1	1	1	1	1	1	1	1	1	1	1	1	1	1	1	1	1	1	1	1	1	1	1	1	1	1	1	1	1	1	1	1
sh19sh023	1	1	1	1	1	1	1	1	1	1	1	1	1	1	1	1	1	1	1	1	1	1	1	1	1	1	1	1	1	1	1	1	1	1	1	1	1	1	1	1	1	1	1	1	1	1	1	1	1
sh19sh024	1	1	1	1	1	1	1	1	1	1	1	1	1	1	1	1	1	1	1	1	1	1	1	1	1	1	1	1	1	1	1	1	1	1	1	1	1	1	1	1	1	1	1	1	1	1	1	1	1
sh19sh025	1	1	1	1	1	1	1	1	1	1	1	1	1	1	1	1	1	1	1	1	1	1	1	1	1	1	1	1	1	1	1	1	1	1	1	1	1	1	1	1	1	1	1	1	1	1	1	1	1
sh19sh026	1	1	1	1	1	1	1	1	1	1	1	1	1	1	1	1	1	1	1	1	1	1	1	1	1	1	1	1	1	1	1	1	1	1	1	1	1	1	1	1	1	1	1	1	1	1	1	1	1
sh19sh027	1	1	1	1	1	1	1	1	1	1	1	1	1	1	1	1	1	1	1	1	1	1	1	1	1	1	1	1	1	1	1	1	1	1	1	1	1	1	1	1	1	1	1	1	1	1	1	1	1
sh19sh028	1	1	1	1	1	1	1	1	1	1	1	1	1	1	1	1	1	1	1	1	1	1	1	1	1	1	1	1	1	1	1	1	1	1	1	1	1	1	1	1	1	1	1	1	1	1	1	1	1
sh19sh029	1	1	1	1	1	1	1	1	1	1	1	1	1	1	1	1	1	1	1	1	1	1	1	1	1	1	1	1	1	1	1	1	1	1	1	1	1	1	1	1	1	1	1	1	1	1	1	1	1
sh19sh030	1	1	1	1	1	1	1	1	1	1	1	1	1	1	1	1	1	1	1	1	1	1	1	1	1	1	1	1	1	1	1	1	1	1	1	1	1	1	1	1	1	1	1	1	1	1	1	1	1
sh19sh031	1	1	1	1	1	1	1	1	1	1	1	1	1	1	1	1	1	1	1	1	1	1	1	1	1	1	1	1	1	1	1	1	1	1	1	1	1	1	1	1	1	1	1	1	1	1	1	1	1
sh19sh032	1	1	1	1	1	1	1	1	1	1	1	1	1	1	1	1	1	1	1	1	1	1	1	1	1	1	1	1	1	1	1	1	1	1	1	1	1	1	1	1	1	1	1	1	1	1	1	1	1
sh19sh033	1	1	1	1	1	1	1	1	1	1	1	1	1	1	1	1	1	1	1	1	1	1	1	1	1	1	1	1	1	1	1	1	1	1	1	1	1	1	1	1	1	1	1	1	1	1	1	1	1
sh19sh034	1	1	1	1	1	1	1	1	1	1	1	1	1	1	1	1	1	1	1	1	1	1	1	1	1	1	1	1	1	1	1	1	1	1	1	1	1	1	1	1	1	1	1	1	1	1	1	1	1
sh19sh035	1	1	1	1	1	1	1	1	1	1	1	1	1	1	1	1	1	1	1	1	1	1	1	1	1	1	1	1	1	1	1	1	1	1	1	1	1	1	1	1	1	1	1	1	1	1	1	1	1
sh19sh036	1	1	1	1	1	1	1	1	1	1	1	1	1	1	1	1	1	1	1	1	1	1	1	1	1	1	1	1	1	1	1	1	1	1	1	1	1	1	1	1	1	1	1	1	1	1	1	1	1
sh19sh037	1	1	1	1	1	1	1	1	1	1	1	1	1	1	1	1	1	1	1	1	1	1	1	1	1	1	1	1	1	1	1	1	1	1	1	1	1	1	1	1	1	1	1	1	1	1	1	1	1
sh19sh038	1	1	1	1	1	1	1	1	1	1	1	1	1	1	1	1	1	1	1	1	1	1	1	1	1	1	1	1	1	1	1	1	1	1	1	1	1	1	1	1	1	1	1	1	1	1	1	1	1
sh19sh039	1	1	1	1	1	1	1	1	1	1	1	1	1	1	1	1	1	1	1	1	1	1	1	1	1	1	1	1	1	1	1	1	1	1	1	1	1	1	1	1	1	1	1	1	1	1	1	1	1
sh19sh040	1	1	1	1	1	1	1	1	1	1	1	1	1	1	1	1	1	1	1	1	1	1	1	1	1	1	1	1	1	1	1	1	1	1	1	1	1	1	1	1	1	1	1	1	1	1	1	1	1
sh19sh041	1	1	1	1	1	1	1	1	1	1	1	1	1	1	1	1	1	1	1	1	1	1	1	1	1	1	1	1	1	1	1	1	1	1	1	1	1	1	1	1	1	1	1	1	1	1	1	1	1
sh19sh042	1	1	1	1	1	1	1	1	1	1	1	1	1	1	1	1	1	1	1	1	1	1	1	1	1	1	1	1	1	1	1	1	1	1	1	1	1	1	1	1	1	1	1	1	1	1	1	1	1
sh19sh043	1	1	1	1	1	1	1	1	1	1	1	1	1	1	1	1	1	1	1	1	1	1	1	1	1	1	1	1	1	1	1	1	1	1	1	1	1	1	1	1	1	1	1	1	1	1	1	1	1
sh19sh044	1	1	1	1	1	1	1	1	1	1	1	1	1	1	1	1	1	1	1	1	1	1	1	1	1	1	1	1	1	1	1	1	1	1	1	1	1	1	1	1	1	1	1	1	1	1	1	1	1
sh19sh045	1	1	1	1	1	1	1	1	1	1	1	1	1	1	1	1	1	1	1	1	1	1	1	1	1	1	1	1	1	1	1	1	1	1	1	1	1	1	1	1	1	1	1	1	1	1	1	1	1
sh19sh046	1	1	1	1	1	1	1	1	1	1	1	1	1	1	1	1	1	1	1	1	1	1	1	1	1	1	1	1	1	1	1	1	1	1	1	1	1	1	1	1	1	1	1	1	1	1	1	1	1
sh19sh047	1	1	1	1	1	1	1	1	1	1	1	1	1	1	1	1	1	1	1	1	1	1	1	1	1	1	1	1	1	1	1	1	1	1	1	1	1	1	1	1	1	1	1	1	1	1	1	1	1
sh19sh048	1	1	1	1	1	1	1	1	1	1	1	1	1	1	1	1	1	1	1	1	1	1	1	1	1	1	1	1	1	1	1	1	1	1	1	1	1	1	1	1	1	1	1	1	1	1	1	1	1
sh19sh049	1	1	1	1	1	1	1	1	1	1	1	1	1	1	1	1	1	1	1	1	1	1	1	1	1	1	1	1	1	1	1	1	1	1	1	1	1	1	1	1	1	1	1	1	1	1	1	1	1
sn0701	0	0	0	1	1	1	1	0	0	0	0	0	0	0	0	1	0	0	0	0	0	0	0	0	0	0	0	0	0	0	0	0	0	0	0	0	0	0	0	0	0	0	0	0	0	0	0	0	0
sn0707	0	0	0	1	1	1	1	1	1	1	1	0	0	0	0	1	0	0	0	0	0	0	0	0	0	0	0	0	0	0	0	0	0	0	0	0	0	0	0	0	0	0	0	0	0	0	0	0	0
sn0713	0	0	0	1	1	1	1	1	1	1	1	0	0	0	0	1	0	0	0	0	0	0	0	0	0	0	0	0	0	0	0	0	0	0	0	0	0	0	0	0	0	0	0	0	0	0	0	0	0
sn0714	0	0	0	1	1	1	1	1	1	1	1	0	0	0	0	1	0	0	0	0	0	0	0	0	0	0	0	0	0	0	0	0	0	0	0	0	0	0	0	0	0	0	0	0	0	0	0	0	0
sn0716	0	0	0	1	1	1	1	1	1	1	1	0	0	0	0	1	0	0	0	0	0	0	0	0	0	0	0	0	0	0	0	0	0	0	0	0	0	0	0	0	0	0	0	0	0	0	0	0	0
sn0717	0	0	0	1	1	1	1	1	1	1	1	0	0	0	0	1	0	0	0	0	0	0	0	0	0	0	0	0	0	0	0	0	0	0	0	0	0	0	0	0	0	0	0	0	0	0	0	0	0
sn0719	0	0	0	1	1	1	1	1	1	1	1	0	0	0	0	1	0	0	0	0	0	0	0	0	0	0	0	0	0	0	0	0	0	0	0	0	0	0	0	0	0	0	0	0	0	0	0	0	0
sn0720	0	0	0	1	1	1	1	1	1	1	0	0	0	0	0	1	0	0	0	0	0	0	0	0	0	0	0	0	0	0	0	0	0	0	0	0	0	0	0	0	0	0	0	0	0	0	0	0	0
sn0722	0	0	0	1	1	1	1	1	1	1	1	0	0	0	0	1	0	0	0	0	0	0	0	0	0	0	0	0	0	0	0	0	0	0	0	0	0	0	0	0	0	0	0	0	0	0	0	0	0
sn0723	0	0	0	1	1	1	1	1	1	1	1	0	0	0	0	1	0	0	0	0	0	0	0	0	0	0	0	0	0	0	0	0	0	0	0	0	0	0	0	0	0	0	0	0	0	0	0	0	0
sn0724	0	0	0	1	1	1	1	1	1	1	1	0	0	0	0	1	0	0	0	0	0	0	0	0	0	0	0	0	0	0	0	0	0	0	0	0	0	0	0	0	0	0	0	0	0	0	0	0	0
sn0729	0	0	0	1	1	1	1	1	1	1	1	0	0	0	0	1	0	0	0	0	0	0	0	0	0	0	0	0	0	0	0	0	0	0	0	0	0	0	0	0	0	0	0	0	0	0	0	0	0
sn0730	0	0	0	1	1	1	1	1	1	1	1	0	0	0	0	1	0	0	0	0	0	0	0	0	0	0	0	0	0	0	0	0	0	0	0	0	0	0	0	0	0	0	0	0	0	0	0	0	0
sn0741	0	0	0	1	1	1	1	1	1	1	1	0	0	0	0	1	0	0	0	0	0	0	0	0	0	0	0	0	0	0	0	0	0	0	0	0	0	0	0	0	0	0	0	0	0	0	0	0	0
sn0742	0	0	0	1	1	1	1	1	1	1	1	0	0	0	0	1	0	0	0	0	0	0	0	0	0	0	0	0	0	0	0	0	0	0	0	0	0	0	0	0	0	0	0	0	0	0	0	0	0
sn0743	0	0	0	1	1	1	1	1	1	1	1	0	0	0	0	1	0	0	0	0	0	0	0	0	0	0	0	0	0	0	0	0	0	0	0	0	0	0	0	0	0	0	0	0	0	0	0	0	0
sn0806	0	0	0	0	0	0	0	0	0	0	0	0	0	0	0	0	0	0	0	0	0	0	0	0	0	0	0	0	0	0	0	0	0	0	0	0	0	0	0	0	0	0	0	0	0	0	0	0	0
sn0815	0	0	0	0	0	0	0	0	0	0	0	0	0	0	0	0	0	0	0	0	0	0	0	0	0	0	0	0	0	0	0	0	0	0	0	0	0	0	0	0	0	0	0	0	0	0	0	0	0
sn0932	0	0	0	0	0	0	0	0	0	0	0	0	0	0	0	0	0	0	0	0	0	0	0	0	0	0	0	0	0	0	0	0	0	0	0	0	0	0	0	0	0	0	0	0	0	0	0	0	0
sn0947	0	0	0	0	0	0	0	0	0	0	0	0	0	0	0	0	0	0	0	0	0	0	0	0	0	0	0	0	0	0	0	0	0	0	0	0	0	0	0	0	0	0	0	0	0	0	0	0	0
sn1004	0	0	0	0	0	0	0	0	0	0	0	0	0	0	0	0	0	0	0	0	0	0	0	0	0	0	0	0	0	0	0	0	0	0	0	0	0	0	0	0	0	0	0	0	0	0	0	0	0
sn1016	0	0	0	0	0	0	0	1	1	1	1	0	0	0	1	0	0	0	0	0	0	0	0	0	0	0	0	0	0	0	0	0	0	0	0	0	0	0	0	0	0	0	0	0	0	0	0	0	0
sn1017	0	0	0	0	0	0	0	0	0	0	0	0	0	0	0	0	0	0	0	0	0	0	0	0	0	0	0	0	0	0	0	0	0	0	0	0	0	0	0	0	0	0	0	0	0	0	0	0	0
[truncated: 43 more columns]

## Sheet: Figure S2
Annual cumulative precipitation(mm)
Outbreak region	2020	2019	2018	2017	2016	2015	2014	2013	2012	2011
Huainan	1419.68	570.692	1289.45	1113.39	1177.08	1099.92	1003.27	835.232	841.382	805.819
Yu;lin	1404.37	1582.55	1629.47	1877.89	2008.12	1844.3	1647.72	2105.98	1975.16	1465.41
Baise	1338.33	1327.6	1470.68	1652.75	1169.75	1587.08	1467.97	1150.94	1304.93	1012.4
Nanning	1430.79	1334.51	1455.17	1814.45	1617.65	1724.51	1548.48	1669.05	1460.13	1354.8
Guigang	1541.97	1531.46	1509.27	1762.51	1854.02	1932.98	1626.86	1874.37	1732.64	1317.64
Wuzhou	1415.31	1683.35	1566.6	1629.08	1950.08	1836.8	1666.38	1940.86	1743.68	1247.14
Province	2020	2019	2018	2017	2016	2015	2014	2013	2012	2011
Guangxi	22247.2	21804.9	21900.3	25871.3	24869.7	27137.3	24017.5	25230.1	23651.9	18502.8
Anhui	26955.8	15011.9	20927.4	20014.5	26227.4	22100.3	20806	16748.4	18815.2	16861.2
Flood affected area(km2)
地区	2020年	2019年	2018年	2017年	2016年	2015年	2014年	2013年	2012年	2011年
Anhui	1221.3	48.4	559.4	156.8	1107.2	789.9	307.2	317.1	513.2	396.1
Guangxi	136.4	217.1	138.7	193.6	121	382.5	1167.2	526.9	489.5	595.6

## Sheet: Figure S3
TreeID	StrainName	Lineage	Phenotype	AMR genes number	cefRaziR
ZH061	20112H061	3	Sporadic	13	cefRaziR
XJ2012013	2012013	3	Sporadic	7	other
WH88	WH88	3	Sporadic	14	cefRaziR
WH7	WH7	3	Sporadic	10	other
SY230719	230719	3	Sporadic	7	other
sn1017	sn1017	3	Sporadic	7	other
sn1016	sn1016	3	Sporadic	8	other
sn1004	sn1004	3	Sporadic	7	other
sn0947	sn0947	3	Sporadic	7	other
sn0932	sn0932	3	Sporadic	7	other
sn0815	sn0815	3	Sporadic	7	other
sn0806	sn0806	3	Sporadic	7	other
sn0743	sn0743	3	Sporadic	10	other
sn0742	sn0742	3	Sporadic	10	other
sn0741	sn0741	3	Sporadic	10	other
sn0730	sn0730	3	Sporadic	10	other
sn0729	sn0729	3	Sporadic	10	other
sn0724	sn0724	3	Sporadic	10	other
sn0723	sn0723	3	Sporadic	10	other
sn0722	sn0722	3	Sporadic	10	other
sn0720	sn0720	3	Sporadic	10	other
sn0719	sn0719	3	Sporadic	10	other
sn0717	sn0717	3	Sporadic	10	other
sn0716	sn0716	3	Sporadic	10	other
sn0714	sn0714	3	Sporadic	10	other
sn0713	sn0713	3	Sporadic	10	other
sn0707	sn0707	3	Sporadic	10	other
sn0701	sn0701	3	Sporadic	10	other
sh19sh049	sh19sh049	3	Outbreak	13	cefRaziR
sh19sh048	sh19sh048	3	Outbreak	13	cefRaziR
sh19sh047	sh19sh047	3	Outbreak	13	cefRaziR
sh19sh046	sh19sh046	3	Outbreak	12	cefRaziR
sh19sh045	sh19sh045	3	Outbreak	13	cefRaziR
sh19sh044	sh19sh044	3	Outbreak	12	cefRaziR
sh19sh043	sh19sh043	3	Outbreak	13	cefRaziR
sh19sh042	sh19sh042	3	Outbreak	13	cefRaziR
sh19sh041	sh19sh041	3	Outbreak	13	cefRaziR
sh19sh040	sh19sh040	3	Outbreak	13	cefRaziR
sh19sh039	sh19sh039	3	Outbreak	12	cefRaziR
sh19sh038	sh19sh038	3	Outbreak	12	cefRaziR
sh19sh037	sh19sh037	3	Outbreak	13	cefRaziR
sh19sh036	sh19sh036	3	Outbreak	12	cefRaziR
sh19sh035	sh19sh035	3	Outbreak	12	cefRaziR
sh19sh034	sh19sh034	3	Outbreak	13	cefRaziR
sh19sh033	sh19sh033	3	Outbreak	9	cefRaziR
sh19sh032	sh19sh032	3	Outbreak	12	cefRaziR
sh19sh031	sh19sh031	3	Outbreak	12	cefRaziR
sh19sh030	sh19sh030	3	Outbreak	12	cefRaziR
sh19sh029	sh19sh029	3	Outbreak	13	cefRaziR
sh19sh028	sh19sh028	3	Outbreak	12	cefRaziR
sh19sh027	sh19sh027	3	Outbreak	13	cefRaziR
sh19sh026	sh19sh026	3	Outbreak	13	cefRaziR
sh19sh025	sh19sh025	3	Outbreak	13	cefRaziR
sh19sh024	sh19sh024	3	Outbreak	13	cefRaziR
sh19sh023	sh19sh023	3	Outbreak	12	cefRaziR
sh19sh022	sh19sh022	3	Outbreak	12	cefRaziR
sh19sh021	sh19sh021	3	Outbreak	13	cefRaziR
sh19sh020	sh19sh020	3	Outbreak	12	cefRaziR
sh19sh019	sh19sh019	3	Outbreak	12	cefRaziR
sh19sh018	sh19sh018	3	Outbreak	13	cefRaziR
sh19sh017	sh19sh017	3	Outbreak	12	cefRaziR
sh19sh016	sh19sh016	3	Outbreak	13	cefRaziR
sh19sh015	sh19sh015	3	Outbreak	12	cefRaziR
sh19sh014	sh19sh014	3	Outbreak	13	cefRaziR
sh19sh013	sh19sh013	3	Outbreak	12	cefRaziR
sh19sh012	sh19sh012	3	Outbreak	13	cefRaziR
sh19sh011	sh19sh011	3	Outbreak	13	cefRaziR
sh19sh010	sh19sh010	3	Outbreak	13	cefRaziR
sh19sh009	sh19sh009	3	Outbreak	13	cefRaziR
sh19sh008	sh19sh008	3	Outbreak	13	cefRaziR
sh19sh007	sh19sh007	3	Outbreak	13	cefRaziR
sh19sh006	sh19sh006	3	Outbreak	13	cefRaziR
sh19sh005	sh19sh005	3	Outbreak	12	cefRaziR
sh19sh004	sh19sh004	3	Outbreak	13	cefRaziR
sh19sh003	sh19sh003	3	Outbreak	13	cefRaziR
sh19sh002	sh19sh002	3	Outbreak	13	cefRaziR
sh16sh588	sh16sh588	3	Outbreak	13	cefRaziR
sh16sh587	sh16sh587	3	Outbreak	12	cefRaziR
sh16sh581	sh16sh581	3	Outbreak	13	cefRaziR
sh16sh580	sh16sh580	3	Outbreak	9	cefRaziR
sh16sh578	sh16sh578	3	Outbreak	13	cefRaziR
sh16sh577	sh16sh577	3	Outbreak	13	cefRaziR
sh16sh576	sh16sh576	3	Outbreak	12	cefRaziR
sh16sh575	sh16sh575	3	Outbreak	12	cefRaziR
sh16sh574	sh16sh574	3	Outbreak	13	cefRaziR
sh16sh573	sh16sh573	3	Outbreak	13	cefRaziR
sh16sh568	sh16sh568	3	Sporadic	13	cefRaziR
sh16sh564	sh16sh564	3	Sporadic	8	cefRaziR
sh16sh552	sh16sh552	3	Sporadic	13	cefRaziR
sh16sh550	sh16sh550	3	Sporadic	12	cefRaziR
sh16sh549	sh16sh549	3	Sporadic	11	cefRaziR
sh16sh546	sh16sh546	3	Sporadic	12	cefRaziR
sh16sh543	sh16sh543	3	Sporadic	12	cefRaziR
sh16sh540	sh16sh540	3	Sporadic	12	cefRaziR
sh16sh534	sh16sh534	3	Sporadic	12	cefRaziR
sh16sh529	sh16sh529	3	Sporadic	8	cefRaziR
sh16sh506	sh16sh506	3	Sporadic	10	cefRaziR
sh16sh336	sh16sh336	3	Sporadic	10	cefRaziR
sh16sh309	sh16sh309	3	Sporadic	12	cefRaziR
sh16sh308	sh16sh308	3	Sporadic	12	cefRaziR
sh16sh306	sh16sh306	3	Sporadic	10	cefRaziR
sh16sh303	sh16sh303	3	Outbreak	12	cefRaziR
sh16sh302	sh16sh302	3	Outbreak	13	cefRaziR
sh16sh301	sh16sh301	3	Outbreak	13	cefRaziR
sh16sh300	sh16sh300	3	Outbreak	13	cefRaziR
sh16sh299	sh16sh299	3	Outbreak	12	cefRaziR
sh16sh298	sh16sh298	3	Outbreak	12	cefRaziR
sh16sh297	sh16sh297	3	Outbreak	13	cefRaziR
sh16sh296	sh16sh296	3	Outbreak	12	cefRaziR
sh16sh295	sh16sh295	3	Outbreak	13	cefRaziR
sh16sh294	sh16sh294	3	Outbreak	13	cefRaziR
sh16sh293	sh16sh293	3	Outbreak	12	cefRaziR
sh16sh292	sh16sh292	3	Outbreak	13	cefRaziR
sh16sh291	sh16sh291	3	Outbreak	13	cefRaziR
sh16sh290	sh16sh290	3	Outbreak	14	cefRaziR
sh16sh289	sh16sh289	3	Outbreak	13	cefRaziR
sh16sh288	sh16sh288	3	Outbreak	13	cefRaziR
sh16sh287	sh16sh287	3	Outbreak	13	cefRaziR
sh16sh286	sh16sh286	3	Outbreak	13	cefRaziR
sh16sh285	sh16sh285	3	Outbreak	13	cefRaziR
sh16sh284	sh16sh284	3	Outbreak	13	cefRaziR
sh16sh283	sh16sh283	3	Outbreak	18	cefRaziR
sh16sh281	sh16sh281	3	Outbreak	13	cefRaziR
sh16sh280	sh16sh280	3	Outbreak	13	cefRaziR
sh16sh279	sh16sh279	3	Outbreak	12	cefRaziR
sh16sh278	sh16sh278	3	Outbreak	13	cefRaziR
sh16sh277	sh16sh277	3	Outbreak	13	cefRaziR
sh16sh276	sh16sh276	3	Outbreak	13	cefRaziR
sh16sh275	sh16sh275	3	Outbreak	13	cefRaziR
sh16sh274	sh16sh274	3	Outbreak	13	cefRaziR
sh16sh273	sh16sh273	3	Outbreak	13	cefRaziR
sh16sh272	sh16sh272	3	Outbreak	13	cefRaziR
sh16sh271	sh16sh271	3	Outbreak	13	cefRaziR
sh16sh270	sh16sh270	3	Outbreak	12	cefRaziR
sh16sh269	sh16sh269	3	Outbreak	12	cefRaziR
sh16sh268	sh16sh268	3	Outbreak	13	cefRaziR
sh16sh267	sh16sh267	3	Outbreak	13	cefRaziR
sh16sh266	sh16sh266	3	Outbreak	13	cefRaziR
sh16sh265	sh16sh265	3	Outbreak	12	cefRaziR
sh16sh264	sh16sh264	3	Outbreak	12	cefRaziR
sh16sh262	sh16sh262	3	Outbreak	13	cefRaziR
sh16sh258	sh16sh258	3	Sporadic	6	cefRaziR
sh16sh255	sh16sh255	3	Sporadic	6	cefRaziR
sh16sh009	sh16sh009	3	Outbreak	12	cefRaziR
sh16sh008	sh16sh008	3	Outbreak	12	cefRaziR
sh16sh007	sh16sh007	3	Outbreak	12	cefRaziR
sh16sh006	sh16sh006	3	Outbreak	12	cefRaziR
sh16sh005	sh16sh005	3	Outbreak	12	cefRaziR
sh16sh004	sh16sh004	3	Outbreak	13	cefRaziR
sh16sh003	sh16sh003	3	Outbreak	12	cefRaziR
sh16sh001	sh16sh001	3	Outbreak	13	cefRaziR
sh15sh99	sh15sh99	3	Outbreak	10	cefRaziR
sh15sh98	sh15sh98	3	Outbreak	10	cefRaziR
sh15sh108	sh15sh108	3	Outbreak	10	cefRaziR
sh15sh107	sh15sh107	3	Outbreak	10	cefRaziR
sh15sh106	sh15sh106	3	Outbreak	10	cefRaziR
sh15sh105	sh15sh105	3	Outbreak	10	cefRaziR
sh15sh104	sh15sh104	3	Outbreak	10	cefRaziR
sh15sh103	sh15sh103	3	Outbreak	10	cefRaziR
sh15sh102	sh15sh102	3	Outbreak	10	cefRaziR
sh15sh101	sh15sh101	3	Outbreak	10	cefRaziR
sh15sh100	sh15sh100	3	Outbreak	10	cefRaziR
sh14sh045	sh14sh045	3	Sporadic	10	cefRaziR
sh14sh043	sh14sh043	3	Sporadic	10	cefRaziR
sh14sh038	sh14sh038	3	Sporadic	11	cefRaziR
sh14sh004	sh14sh004	3	Sporadic	11	cefRaziR
sh14sh003	sh14sh003	3	Sporadic	11	cefRaziR
sh13sh180	sh13sh180	3	Sporadic	4	other
sh13sh178	sh13sh178	3	Sporadic	11	cefRaziR
sh13sh147	sh13sh147	3	Sporadic	10	cefRaziR
sh13sh135	sh13sh135	3	Sporadic	13	cefRaziR
sh13sh134	sh13sh134	3	Sporadic	13	cefRaziR
sh13D178	41sh13D178	3	Sporadic	12	cefRaziR
sh12sh284	sh12sh284	3	Sporadic	10	other
sh12sh252	sh12sh252	3	Sporadic	9	other
sh12sh112	sh12sh112	3	Sporadic	4	other
sh12sh051	sh12sh051	3	Sporadic	11	cefRaziR
sh12sh046	sh12sh046	3	Sporadic	11	cefRaziR
sh12D205	41sh12D205	3	Sporadic	12	cefRaziR
sh11sh488	sh11sh488	3	Sporadic	6	other
sh11sh487	sh11sh487	3	Sporadic	11	other
sh11sh418	sh11sh418	3	Sporadic	11	other
sh11sh374	sh11sh374	1	Sporadic	5	other
sh11sh290	sh11sh290	3	Sporadic	10	other
sh11sh225	sh11sh225	3	Sporadic	10	other
sh11sh221	sh11sh221	3	Sporadic	14	cefRaziR
sh11sh211	sh11sh211	3	Sporadic	10	other
sh11sh125	sh11sh125	3	Sporadic	11	other
sh11sh103	sh11sh103	3	Sporadic	10	other
sh11sh079	sh11sh079	3	Sporadic	14	cefRaziR
sh10sh304	sh10sh304	3	Sporadic	8	other
sh10sh294	sh10sh294	3	Sporadic	9	cefRaziR
sh10sh274	sh10sh274	3	Sporadic	9	cefRaziR
sh10sh266	sh10sh266	3	Sporadic	5	cefRaziR
sh10sh256	sh10sh256	3	Sporadic	4	other
sh10sh253	sh10sh253	3	Sporadic	10	other
sh10sh229	sh10sh229	3	Sporadic	4	other
sh10sh217	sh10sh217	3	Sporadic	6	other
sh10sh176	sh10sh176	3	Sporadic	15	cefRaziR
sh10sh147	sh10sh147	1	Sporadic	1	other
sh10sh126	sh10sh126	1	Sporadic	1	other
sh10sh108	sh10sh108	1	Sporadic	1	other
sh09sh134	sh09sh134	3	Sporadic	7	other
RY184	RY184	3	Sporadic	14	cefRaziR
R98	WH39	3	Sporadic	10	other
R93	2013ZD005	1	Sporadic	7	other
R92	2013ZD002	1	Sporadic	1	other
R91	2013ZD001	1	Sporadic	1	other
R89	230714	3	Sporadic	8	other
R86	230610	3	Sporadic	8	other
R84	230417	3	Sporadic	8	other
R83	230424	3	Sporadic	8	other
R69	sh07sh095	3	Sporadic	9	other
R55	sh12sh240(GX12240)	1	Sporadic	4	other
R53	sn0957	3	Sporadic	14	cefRaziR
R52	sn0954	3	Sporadic	15	cefRaziR
R51	sn1010	3	Sporadic	9	other
R50	sn0905	3	Sporadic	9	other
R49	20122H071(BJ2012071)	3	Sporadic	11	other
R44	2010015(BJ2010015)	3	Sporadic	11	other
R43	2009111(BJ2009111)	3	Sporadic	11	other
R42	20092H105(BJ2009105)	3	Sporadic	10	other
R41	20082H086(BJ2008086)	3	Sporadic	8	other
R40	20082H070(BJ2008070)	3	Sporadic	9	other
R39	20082H062(BJ2008062)	3	Sporadic	7	other
R38	20072H025(BJ2007025)	3	Sporadic	8	other
R34	20062H019(BJ2006019)	1	Sporadic	1	other
R33	20052H202(BJ2005202)	3	Sporadic	8	other
R31	1951（BJ1951）	3	Sporadic	9	other
R27	13SY302	1	Sporadic	7	other
R26	x7	3	Sporadic	11	other
R21	sn0606	3	Sporadic	9	other
R20	sn0702	3	Sporadic	11	other
R137	2008111(XJ08111)	3	Sporadic	6	cefRaziR
R133	230611	3	Sporadic	9	other
R13	sn1105	3	Sporadic	11	other
R118	2012072(XJ12072)	3	Sporadic	7	other
R117	2012251(XJ12251)	3	Sporadic	8	other
R116	2012250(XJ12250)	3	Sporadic	7	other
R115	2012249(XJ12249)	3	Sporadic	8	other
R114	2012156(XJ12156)	3	Sporadic	8	other
R112	XJSS1	3	Sporadic	7	other
R108	WH80	3	Sporadic	15	cefRaziR
R107	WH72	3	Sporadic	11	other
R104	WH58	1	Sporadic	1	other
R103	WH29	3	Sporadic	11	cefRaziR
R10	HNsh09202(HN09202)	3	Sporadic	11	other
R08	HNsh08183(HN08183)	3	Sporadic	9	other
lj16015	lj16015	3	Sporadic	8	other
lj16011	LJ16011	3	Sporadic	9	cefRaziR
lj16007	LJ16007	3	Sporadic	10	cefRaziR
lj14023	lj14023	3	Sporadic	8	other
lj13015	lj13015	3	Sporadic	8	other
lj11042	LJ11042	3	Sporadic	10	other
lj11031	LJ11031	3	Sporadic	10	other
lj11023	LJ11023	3	Sporadic	10	other
lj07024	LJ07024	3	Sporadic	8	other
HN12187	41sh12D187(HN12187)	3	Sporadic	11	cefRaziR
HN09238	NHsh09238(HN09238)	3	Sporadic	7	other
HN09187	NHsh09187(HN09187)	3	Sporadic	7	other
HN08184	HNsh08184	3	Sporadic	8	other
BJ20092H102	20092H102	3	Sporadic	10	other
41sh13D174	41sh13D174	3	Sporadic	19	cefRaziR
2020SXXXj	2020SXXXj	3	Outbreak	10	cefRaziR
2020SXWSZ	2020SXWSZ	3	Outbreak	10	cefRaziR
2020SXWbk	2020SXWbk	3	Outbreak	10	cefRaziR
2020SXLYX	2020SXLYX	3	Outbreak	10	cefRaziR
2020SXFB051	2020SXFB051	3	Outbreak	10	cefRaziR
2020SXFB049	2020SXFB049	3	Outbreak	10	cefRaziR
2020SXFB048	2020SXFB048	3	Outbreak	10	cefRaziR
2020SXFB046	2020SXFB046	3	Outbreak	10	cefRaziR
2020SXFB044	2020SXFB044	3	Outbreak	10	cefRaziR
2020SXFB042	2020SXFB042	3	Outbreak	10	cefRaziR
2020SXFB039	2020SXFB039	3	Outbreak	10	cefRaziR
2020SXFB037	2020SXFB037	3	Outbreak	10	cefRaziR
2020SXFB035	2020SXFB035	3	Outbreak	10	cefRaziR
2020SXFB034	2020SXFB034	3	Outbreak	10	cefRaziR
2020SXFB032	2020SXFB032	3	Outbreak	10	cefRaziR
2020SXFB029	2020SXFB029	3	Outbreak	10	cefRaziR
2020SXFB028	2020SXFB028	3	Outbreak	10	cefRaziR
2020SXFB027	2020SXFB027	3	Outbreak	10	cefRaziR
2020SXFB026	2020SXFB026	3	Outbreak	10	cefRaziR
2020SXFB025	2020SXFB025	3	Outbreak	10	cefRaziR
2020SXFB024	2020SXFB024	3	Outbreak	10	cefRaziR
2020SXFB023	2020SXFB023	3	Outbreak	10	cefRaziR
2020SXFB022	2020SXFB022	3	Outbreak	10	cefRaziR
2020SXFB021	2020SXFB021	3	Outbreak	10	cefRaziR
2020SXFB020	2020SXFB020	3	Outbreak	10	cefRaziR
2020SXFB019	2020SXFB019	3	Outbreak	10	cefRaziR
2020SXFB018	2020SXFB018	3	Outbreak	10	cefRaziR
2020SXFB016	2020SXFB016	3	Outbreak	10	cefRaziR
2020SXFB015	2020SXFB015	3	Outbreak	10	cefRaziR
2020SXFB013	2020SXFB013	3	Outbreak	10	cefRaziR
2020SXFB012	2020SXFB012	3	Outbreak	10	cefRaziR
2020SXFB011	2020SXFB011	3	Outbreak	10	cefRaziR
2020SXFB009	2020SXFB009	3	Outbreak	10	cefRaziR
2020SXFB007	2020SXFB007	3	Outbreak	10	cefRaziR
2020SXFB006	2020SXFB006	3	Outbreak	10	cefRaziR
2020SXFB005	2020SXFB005	3	Outbreak	10	cefRaziR
2020SXFB003	2020SXFB003	3	Outbreak	10	cefRaziR
2020SXFB001	2020SXFB001	3	Outbreak	10	cefRaziR
20112H151	20112H151	3	Sporadic	13	cefRaziR
11sh13D152	41sh13D152	3	Sporadic	11	cefRaziR
230608	230608	3	Sporadic	7	other
230603	230603	3	Sporadic	8	other
21679	21679	2	Sporadic	0	other
21535	21535	3	Sporadic	7	other
SRR5029673	SRR5029673	3		10	other
SRR5023700	SRR5023700	3		6	other
SRR5006072	SRR5006072	3		9	other
SRR5005327	SRR5005327	3		10	other
SRR5005299	SRR5005299	3		9	other
SRR4788222	SRR4788222	3		9	other
SRR4787278	SRR4787278	3		10	other
SRR4787219	SRR4787219	3		10	cefRaziR
SRR4786326	SRR4786326	3		14	cefRaziR
SRR4195740	SRR4195740	3		12	other
SRR4195487	SRR4195487	3		12	other
SRR4192106	SRR4192106	3		12	other
SRR3531909	SRR3531909	3		12	other
SRR3531903	SRR3531903	3		14	cefRaziR
SRR3531897	SRR3531897	3		9	other
SRR3531887	SRR3531887	3		10	cefRaziR
SRR3531882	SRR3531882	3		12	other
SRR3531874	SRR3531874	3		9	other
SRR3531866	SRR3531866	3		12	other
SRR3531782	SRR3531782	3		14	cefRaziR
SRR3531721	SRR3531721	3		9	other
SRR3531253	SRR3531253	3		14	cefRaziR
SRR3531231	SRR3531231	3		14	cefRaziR
SRR3531087	SRR3531087	3		9	other
SRR3531029	SRR3531029	3		6	other
SRR3531022	SRR3531022	3		14	cefRaziR
SRR3530807	SRR3530807	3		10	other
SRR3530795	SRR3530795	3		10	cefRaziR
SRR3530773	SRR3530773	3		14	cefRaziR
SRR3530640	SRR3530640	3		10	other
SRR3530638	SRR3530638	3		10	other
SRR3530636	SRR3530636	3		9	other
SRR3530555	SRR3530555	3		12	other
SRR3530549	SRR3530549	3		12	other
SRR3530435	SRR3530435	3		9	other
SRR3530393	SRR3530393	3		9	other
ERR1541589	ERR1541589	3		16	other
ERR1541578	ERR1541578	3		11	other
ERR1516071	ERR1516071	3		10	other
ERR1364329	ERR1364329	3		11	other
ERR1364327	ERR1364327	3		11	other
ERR1364293	ERR1364293	3		9	other
ERR1364277	ERR1364277	3		11	other
ERR1364276	ERR1364276	3		11	other
ERR1364263	ERR1364263	3		7	other
ERR1364257	ERR1364257	3		11	other
ERR1364253	ERR1364253	3		10	other
ERR1364242	ERR1364242	3		11	other
ERR1364234	ERR1364234	3		9	other
ERR1364227	ERR1364227	3		11	other
ERR1364216	ERR1364216	3		11	other
ERR1364207	ERR1364207	3		7	other
ERR1364206	ERR1364206	3		9	other
ERR1364193	ERR1364193	3		14	other
ERR1364192	ERR1364192	3		11	other
ERR1364191	ERR1364191	3		11	other
ERR1364170	ERR1364170	3		14	other
ERR028706	ERR028706	2		0	other
ERR028705	ERR028705	3		6	other
ERR028704	ERR028704	3		7	other
ERR028703	ERR028703	3		7	other
ERR028695	ERR028695	3		8	other
ERR028694	ERR028694	3		8	other
ERR028692	ERR028692	1		0	other
ERR028691	ERR028691	3		1	other
ERR028690	ERR028690	3		7	other
ERR028689	ERR028689	3		7	other
ERR028688	ERR028688	3		1	other
ERR028685	ERR028685	3		6	other
ERR028679	ERR028679	3		3	other
ERR028676	ERR028676	3		7	other
ERR028675	ERR028675	2		2	other
ERR028672	ERR028672	2		7	other
ERR025768	ERR025768	3		8	other
ERR025767	ERR025767	3		8	other
ERR025765	ERR025765	1		3	other
ERR025762	ERR025762	2		1	other
ERR025761	ERR025761	3		6	other
ERR025758	ERR025758	3		0	other
ERR025756	ERR025756	1		1	other
ERR025755	ERR025755	1		1	other
ERR025754	ERR025754	1		5	other
ERR025753	ERR025753	2		3	other
ERR025751	ERR025751	2		1	other
ERR025750	ERR025750	3		1	other
ERR025749	ERR025749	3		0	other
ERR025748	ERR025748	3		3	other
ERR025747	ERR025747	3		0	other
ERR025746	ERR025746	2		0	other
ERR025743	ERR025743	2		0	other
ERR025742	ERR025742	1		0	other
ERR025737	ERR025737	4		2	other
ERR025734	ERR025734	2		2	other
ERR025732	ERR025732	3		1	other
ERR025731	ERR025731	2		0	other
ERR025729	ERR025729	3		0	other
ERR025726	ERR025726	2		1	other
ERR025725	ERR025725	3		2	other
ERR025724	ERR025724	2		1	other
ERR025721	ERR025721	3		6	other
ERR025719	ERR025719	3		7	other
ERR025718	ERR025718	3		7	other
ERR025717	ERR025717	3		8	other
ERR025716	ERR025716	3		2	other
ERR025715	ERR025715	2		1	other
ERR025714	ERR025714	3		4	other
ERR025713	ERR025713	3		3	other
ERR025712	ERR025712	3		3	other
ERR025711	ERR025711	3		6	other
ERR025710	ERR025710	3		6	other
ERR025709	ERR025709	3		6	other
ERR025708	ERR025708	3		7	other
ERR025706	ERR025706	3		3	other
ERR025705	ERR025705	3		4	other
ERR025704	ERR025704	3		4	other
ERR025703	ERR025703	3		8	other
ERR025701	ERR025701	3		3	other
ERR025700	ERR025700	3		10	other
ERR025699	ERR025699	3		6	other
ERR025698	ERR025698	3		7	other
ERR025697	ERR025697	3		7	other
ERR025695	ERR025695	3		7	other
ERR025693	ERR025693	2		5	other
ERR025692	ERR025692	2		1	other
ERR025691	ERR025691	2		1	other
ERR025690	ERR025690	2		5	other
ERR025687	ERR025687	2		5	other
ERR025686	ERR025686	2		6	other
ERR025685	ERR025685	3		3	other
ERR025683	ERR025683	3		3	other
ERR025682	ERR025682	2		5	other
ERR024627	ERR024627	3		8	other
ERR024626	ERR024626	3		7	other
ERR024625	ERR024625	3		10	other
ERR024622	ERR024622	3		6	other
ERR024620	ERR024620	3		8	other
ERR024619	ERR024619	2		7	other
ERR024618	ERR024618	3		15	other
ERR024617	ERR024617	3		7	other
ERR024616	ERR024616	3		17	other
ERR024614	ERR024614	3		2	other
ERR024612	ERR024612	3		4	other
ERR024611	ERR024611	3		2	other
ERR024610	ERR024610	3		2	other
ERR024609	ERR024609	3		7	other
ERR024608	ERR024608	3		7	other
ERR024607	ERR024607	2		0	other
ERR024606	ERR024606	1		5	other
ERR024605	ERR024605	2		0	other
ERR024604	ERR024604	2		0	other
ERR024085	ERR024085	3		5	other
ERR024079	ERR024079	3		7	other
ERR024078	ERR024078	3		3	other
ERR024076	ERR024076	3		7	other
CP000038.1	Reference-Ss046	3		7	other

## Sheet: Figure S4
sample	intI1	intI2
11sh13D152	100	100
20112H151	100	100
2020SXFB001	96	100
2020SXFB003	96	100
2020SXFB005	96	100
2020SXFB006	96	100
2020SXFB007	96	100
2020SXFB009	96	100
2020SXFB011	96	100
2020SXFB012	96	100
2020SXFB013	96	100
2020SXFB015	96	100
2020SXFB016	96	100
2020SXFB018	96	100
2020SXFB019	96	100
2020SXFB020	96	100
2020SXFB021	96	100
2020SXFB022	96	100
2020SXFB023	96	100
2020SXFB024	96	100
2020SXFB025	96	100
2020SXFB026	96	100
2020SXFB027	96	100
2020SXFB028	96	100
2020SXFB029	96	100
2020SXFB032	96	100
2020SXFB034	96	100
2020SXFB035	96	100
2020SXFB037	96	100
2020SXFB039	96	100
2020SXFB042	96	100
2020SXFB044	96	100
2020SXFB046	96	100
2020SXFB048	96	100
2020SXFB049	96	100
2020SXFB051	96	100
2020SXLYX	96	100
2020SXWbk	96	100
2020SXWSZ	96	100
2020SXXXj	96	100
21535	96	100
21679	0	0
230603	96	100
230608	96	100
41sh13D174	100	100
BJ20092H102	96	100
ERR024076	96	100
ERR024078	0	100
ERR024079	0	100
ERR024085	100	0
ERR024604	0	0
ERR024605	0	0
ERR024606	96	0
ERR024607	0	0
ERR024608	96	100
ERR024609	96	100
ERR024610	0	100
ERR024611	0	100
ERR024612	0	100
ERR024614	0	100
ERR024616	100	100
ERR024617	96	100
ERR024618	100	100
ERR024619	100	0
ERR024620	100	100
ERR024622	96	100
ERR024625	100	100
ERR024626	96	100
ERR024627	96	100
ERR025682	100	0
ERR025683	0	100
ERR025685	0	100
ERR025686	100	0
ERR025687	100	0
ERR025690	100	0
ERR025691	0	0
ERR025692	0	0
ERR025693	100	0
ERR025695	96	100
ERR025697	96	100
ERR025698	96	100
ERR025699	96	100
ERR025700	100	100
ERR025701	0	100
ERR025703	96	100
ERR025704	0	100
ERR025705	0	100
ERR025706	0	100
ERR025708	96	100
ERR025709	96	100
ERR025710	96	100
ERR025711	96	100
ERR025712	0	100
ERR025713	0	100
ERR025714	0	100
ERR025715	0	0
ERR025716	0	0
ERR025717	96	100
ERR025718	96	100
ERR025719	96	100
ERR025721	96	100
ERR025724	0	0
ERR025725	0	0
ERR025726	0	0
ERR025729	0	0
ERR025731	0	0
ERR025732	0	0
ERR025734	0	0
ERR025737	0	0
ERR025742	0	0
ERR025743	0	0
ERR025746	0	0
ERR025747	0	0
ERR025748	0	100
ERR025749	0	0
ERR025750	0	0
ERR025751	0	0
ERR025753	96	0
ERR025754	0	0
ERR025755	0	0
ERR025756	0	0
ERR025758	0	0
ERR025761	100	0
ERR025762	0	0
ERR025765	100	0
ERR025767	96	100
ERR025768	96	100
ERR028672	96	0
ERR028675	96	0
ERR028676	96	100
ERR028679	0	100
ERR028685	0	100
ERR028688	0	0
ERR028689	96	100
ERR028690	96	100
ERR028691	0	0
ERR028692	0	0
ERR028694	96	100
ERR028695	96	100
ERR028703	0	100
ERR028704	0	100
ERR028705	96	100
ERR028706	0	0
ERR1364170	100	100
ERR1364191	100	100
ERR1364192	96	100
ERR1364193	100	100
ERR1364206	95	100
ERR1364207	100	100
ERR1364216	100	100
ERR1364227	100	100
ERR1364234	96	100
ERR1364242	100	100
ERR1364253	96	100
ERR1364257	100	100
ERR1364263	100	100
ERR1364276	100	100
ERR1364277	100	100
ERR1364293	96	100
ERR1364327	96	100
ERR1364329	96	100
ERR1516071	100	100
ERR1541578	95	100
ERR1541589	100	100
HN08184	96	100
HN09187	96	100
HN09238	96	100
HN12187	100	100
lj07024	96	100
lj11023	96	100
lj11031	96	100
lj11042	96	100
lj13015	96	100
lj14023	96	100
lj16007	96	100
lj16011	96	100
lj16015	96	100
R08	96	100
R10	96	100
R103	96	100
R104	0	0
R107	96	100
R108	100	100
R112	96	100
R114	96	100
R115	96	100
R116	96	100
R117	96	100
R118	96	100
R13	96	100
R133	96	100
R137	0	100
R20	96	100
R21	96	100
R26	96	100
R27	100	0
R31	96	100
R33	96	100
R34	0	0
R38	96	100
R39	96	100
R40	96	100
R41	96	100
R42	96	100
R43	96	100
R44	96	100
R49	96	100
R50	96	100
R51	96	100
R52	100	100
R53	100	100
R55	96	0
R69	96	100
R83	96	100
R84	96	100
R86	96	100
R89	96	100
R91	0	0
R92	0	0
R93	96	100
R98	96	100
RY184	100	100
sh09sh134	96	100
sh10sh108	0	0
sh10sh126	0	0
sh10sh147	0	0
sh10sh176	100	100
sh10sh217	0	100
sh10sh229	0	100
sh10sh253	96	100
sh10sh256	0	100
sh10sh266	0	100
sh10sh274	100	100
sh10sh294	100	100
sh10sh304	96	100
sh11sh079	100	100
sh11sh103	96	100
sh11sh125	96	100
sh11sh211	96	100
sh11sh221	100	100
sh11sh225	96	100
sh11sh290	96	100
sh11sh374	100	0
sh11sh418	96	100
sh11sh487	96	100
sh11sh488	0	100
sh12D205	100	100
sh12sh046	100	100
sh12sh051	100	100
sh12sh112	0	100
sh12sh252	96	100
sh12sh284	96	100
sh13D178	100	100
sh13sh134	100	100
sh13sh135	100	100
sh13sh147	96	100
sh13sh178	100	100
sh13sh180	0	100
sh14sh003	100	100
sh14sh004	100	100
sh14sh038	100	100
sh14sh043	96	100
sh14sh045	96	100
sh15sh100	96	100
sh15sh101	96	100
sh15sh102	96	100
sh15sh103	96	100
sh15sh104	96	100
sh15sh105	96	100
sh15sh106	96	100
sh15sh107	96	100
sh15sh108	96	100
sh15sh98	96	100
sh15sh99	96	100
sh16sh001	100	100
sh16sh003	100	100
sh16sh004	100	100
sh16sh005	100	100
sh16sh006	100	100
sh16sh007	100	100
sh16sh008	100	100
sh16sh009	100	100
sh16sh255	0	100
sh16sh258	0	100
sh16sh262	100	100
sh16sh264	100	100
sh16sh265	100	100
sh16sh266	100	100
sh16sh267	100	100
sh16sh268	100	100
sh16sh269	100	100
sh16sh270	100	100
sh16sh271	100	100
sh16sh272	100	100
sh16sh273	100	100
sh16sh274	100	100
sh16sh275	100	100
sh16sh276	100	100
sh16sh277	100	100
sh16sh278	100	100
sh16sh279	100	100
sh16sh280	100	100
sh16sh281	100	100
sh16sh283	100	100
sh16sh284	100	100
sh16sh285	100	100
sh16sh286	100	100
sh16sh287	100	100
sh16sh288	100	100
sh16sh289	100	100
sh16sh290	100	100
sh16sh291	100	100
sh16sh292	100	100
sh16sh293	100	100
sh16sh294	100	100
sh16sh295	100	100
sh16sh296	100	100
sh16sh297	100	100
sh16sh298	100	100
sh16sh299	100	100
sh16sh300	100	100
sh16sh301	100	100
sh16sh302	100	100
sh16sh303	100	0
sh16sh306	96	100
sh16sh308	100	100
sh16sh309	100	100
sh16sh336	96	100
sh16sh506	96	100
sh16sh529	100	100
sh16sh534	100	100
sh16sh540	100	100
sh16sh543	100	100
sh16sh546	100	100
sh16sh549	100	100
sh16sh550	100	100
sh16sh552	100	100
sh16sh564	100	100
sh16sh568	100	100
sh16sh573	100	100
sh16sh574	100	100
sh16sh575	100	100
sh16sh576	100	100
sh16sh577	100	100
sh16sh578	100	100
sh16sh580	100	100
sh16sh581	100	100
sh16sh587	100	100
sh16sh588	100	100
sh19sh002	100	100
sh19sh003	100	100
sh19sh004	100	100
sh19sh005	100	100
sh19sh006	100	100
sh19sh007	100	100
sh19sh008	100	100
sh19sh009	100	100
sh19sh010	100	100
sh19sh011	100	100
sh19sh012	100	100
sh19sh013	100	100
sh19sh014	100	100
sh19sh015	100	100
sh19sh016	100	100
sh19sh017	100	100
sh19sh018	100	100
sh19sh019	100	100
sh19sh020	100	100
sh19sh021	100	100
sh19sh022	100	100
sh19sh023	100	100
sh19sh024	100	100
sh19sh025	100	100
sh19sh026	100	100
sh19sh027	100	100
sh19sh028	100	100
sh19sh029	100	100
sh19sh030	100	100
sh19sh031	100	100
sh19sh032	100	100
sh19sh033	100	100
sh19sh034	100	100
sh19sh035	100	100
sh19sh036	100	100
sh19sh037	100	100
sh19sh038	100	100
sh19sh039	100	100
sh19sh040	100	100
sh19sh041	100	100
sh19sh042	100	100
sh19sh043	100	100
sh19sh044	100	100
sh19sh045	100	100
sh19sh046	100	100
sh19sh047	100	100
sh19sh048	100	100
sh19sh049	100	100
sn0701	96	100
sn0707	96	100
sn0713	96	100
sn0714	96	100
sn0716	96	100
sn0717	96	100
sn0719	96	100
sn0720	96	100
sn0722	96	100
sn0723	96	100
sn0724	96	100
sn0729	96	100
sn0730	96	100
sn0741	96	100
sn0742	96	100
sn0743	96	100
sn0806	96	100
sn0815	96	100
sn0932	96	100
sn0947	96	100
sn1004	96	100
sn1016	96	100
sn1017	96	100
SRR3530393	0	100
SRR3530435	0	100
SRR3530549	96	100
SRR3530555	96	100
SRR3530636	0	100
SRR3530638	96	100
SRR3530640	96	100
SRR3530773	100	100
SRR3530795	100	100
SRR3530807	96	100
SRR3531022	100	100
SRR3531029	0	100
SRR3531087	0	100
SRR3531231	100	100
SRR3531253	100	100
SRR3531721	0	100
SRR3531782	100	100
SRR3531866	96	100
SRR3531874	0	100
SRR3531882	96	100
SRR3531887	100	100
SRR3531897	0	100
SRR3531903	100	100
SRR3531909	96	100
SRR4192106	96	100
SRR4195487	96	100
SRR4195740	96	100
SRR4786326	100	100
SRR4787219	100	100
SRR4787278	96	100
SRR4788222	0	100
SRR5005299	0	100
SRR5005327	96	100
SRR5006072	0	100
SRR5023700	0	100
SRR5029673	96	100
SY230719	96	100
WH7	96	100
WH88	100	100
XJ2012013	96	100
ZH061	100	100
Ref	0	100

## Sheet: Figure S5
Class	Others	Others		Class	Regulation		Class	Nutritional/Metabolic factor	Nutritional/Metabolic factor	Nutritional/Metabolic factor	Nutritional/Metabolic factor	Nutritional/Metabolic factor	Nutritional/Metabolic factor	Nutritional/Metabolic factor	Nutritional/Metabolic factor	Nutritional/Metabolic factor	Nutritional/Metabolic factor	Nutritional/Metabolic factor	Nutritional/Metabolic factor	Nutritional/Metabolic factor	Nutritional/Metabolic factor	Nutritional/Metabolic factor	Nutritional/Metabolic factor	Nutritional/Metabolic factor	Nutritional/Metabolic factor	Nutritional/Metabolic factor		Class	Motility		Class	Enterotoxin		Class	Exoenzyme	Exoenzyme	Exoenzyme		Class	Effector delivery system	Effector delivery system	Effector delivery system	Effector delivery system	Effector delivery system	Effector delivery system	Effector delivery system	Effector delivery system	Effector delivery system	Effector delivery system
sample	virK	msbB2		sample	virF		sample	sitD	sitC	sitB	sitA	iutA	iucD	iucC	iucB	iucA	fepG	fepD	fepC	fepB	fepA	entE	entD	entC	entB	entA		sample	icsA/virG		sample	senB		sample	sigA	pic	icsP/sopA		sample	hcp2/tssD2	hcp1/tssD1	fha	clpV/tssH	vgrG/tssI	tssM	tssL	tssK	tssJ	tssG
11sh13D152	0	0		11sh13D152	0		11sh13D152	0	0	0	0	100	100	100	100	100	100	100	100	100	100	100	100	100	100	100		11sh13D152	0		11sh13D152	100		11sh13D152	100	100	0		11sh13D152	100	100	100	100	100	100	100	100	100	100
18	0	0		18	0		18	100	100	100	100	100	100	100	100	100	100	100	100	100	100	100	100	100	100	100		18	0		18	100		18	100	100	0		18	100	100	100	100	92	100	100	100	100	100
1943	100	100		1943	100		1943	100	100	100	100	100	100	100	100	100	100	100	100	100	100	100	100	100	100	100		1943	100		1943	100		1943	100	100	100		1943	100	100	100	100	100	100	100	100	100	100
1977	0	0		1977	0		1977	100	100	100	100	100	100	100	100	100	100	100	100	100	100	100	100	100	100	100		1977	0		1977	100		1977	100	100	0		1977	100	100	100	100	100	100	100	100	100	100
20062H025	100	100		20062H025	100		20062H025	0	0	0	0	100	100	100	100	100	100	100	100	100	100	100	100	100	100	100		20062H025	100		20062H025	100		20062H025	100	100	100		20062H025	100	100	100	100	100	100	100	100	100	100
20110812H	0	0		20110812H	0		20110812H	100	100	100	100	100	100	100	100	100	100	100	100	100	100	100	100	100	100	100		20110812H	0		20110812H	100		20110812H	100	100	0		20110812H	100	100	100	100	100	100	100	100	100	100
20112H151	0	0		20112H151	0		20112H151	100	100	100	100	100	100	100	100	100	100	100	100	100	100	100	100	100	100	100		20112H151	0		20112H151	100		20112H151	100	100	0		20112H151	100	100	100	100	100	100	100	100	100	100
20122H050	100	100		20122H050	100		20122H050	100	100	100	100	100	100	100	100	100	100	100	100	100	100	100	100	100	100	100		20122H050	100		20122H050	100		20122H050	100	100	100		20122H050	100	100	100	100	100	100	100	100	100	100
2020SXFB001	0	0		2020SXFB001	0		2020SXFB001	100	100	100	100	100	100	100	100	100	100	100	100	100	100	100	100	100	100	100		2020SXFB001	0		2020SXFB001	100		2020SXFB001	100	100	0		2020SXFB001	100	100	100	100	100	100	100	100	100	100
2020SXFB003	0	0		2020SXFB003	0		2020SXFB003	100	100	100	100	100	100	100	100	100	100	100	100	100	100	100	100	100	100	100		2020SXFB003	0		2020SXFB003	100		2020SXFB003	100	100	0		2020SXFB003	100	100	100	100	100	100	100	100	100	100
2020SXFB005	0	0		2020SXFB005	0		2020SXFB005	100	100	100	100	100	100	100	100	100	100	100	100	100	100	100	100	100	100	100		2020SXFB005	0		2020SXFB005	100		2020SXFB005	100	100	0		2020SXFB005	100	100	100	100	100	100	100	100	100	100
2020SXFB006	0	0		2020SXFB006	0		2020SXFB006	100	100	100	100	100	100	100	100	100	100	100	100	100	100	100	100	100	100	100		2020SXFB006	0		2020SXFB006	100		2020SXFB006	100	100	0		2020SXFB006	100	100	100	100	100	100	100	100	100	100
2020SXFB007	0	0		2020SXFB007	0		2020SXFB007	100	100	100	100	100	100	100	100	100	100	100	100	100	100	100	100	100	100	100		2020SXFB007	0		2020SXFB007	100		2020SXFB007	100	100	0		2020SXFB007	100	100	100	100	100	100	100	100	100	100
2020SXFB009	0	0		2020SXFB009	0		2020SXFB009	100	100	100	100	100	100	100	100	100	100	100	100	100	100	100	100	100	100	100		2020SXFB009	0		2020SXFB009	100		2020SXFB009	100	100	0		2020SXFB009	100	100	100	100	100	100	100	100	100	100
2020SXFB011	0	0		2020SXFB011	0		2020SXFB011	100	100	100	100	100	100	100	100	100	100	100	100	100	100	100	100	100	100	100		2020SXFB011	0		2020SXFB011	100		2020SXFB011	100	100	0		2020SXFB011	100	100	100	100	100	100	100	100	100	100
2020SXFB012	0	0		2020SXFB012	0		2020SXFB012	100	100	100	100	100	100	100	100	100	100	100	100	100	100	100	100	100	100	100		2020SXFB012	0		2020SXFB012	100		2020SXFB012	100	100	0		2020SXFB012	100	100	100	100	100	100	100	100	100	100
2020SXFB013	0	0		2020SXFB013	0		2020SXFB013	100	100	100	100	100	100	100	100	100	100	100	100	100	100	100	100	100	100	100		2020SXFB013	0		2020SXFB013	100		2020SXFB013	100	100	0		2020SXFB013	100	100	100	100	100	100	100	100	100	100
2020SXFB015	0	0		2020SXFB015	0		2020SXFB015	100	100	100	100	100	100	100	100	100	100	100	100	100	100	100	100	100	100	100		2020SXFB015	0		2020SXFB015	100		2020SXFB015	100	100	0		2020SXFB015	100	100	100	100	100	100	100	100	100	100
2020SXFB016	0	0		2020SXFB016	0		2020SXFB016	100	100	100	100	100	100	100	100	100	100	100	100	100	100	100	100	100	100	100		2020SXFB016	0		2020SXFB016	100		2020SXFB016	100	100	0		2020SXFB016	100	100	100	100	100	100	100	100	100	100
2020SXFB018	0	0		2020SXFB018	0		2020SXFB018	100	100	100	100	100	100	100	100	100	100	100	100	100	100	100	100	100	100	100		2020SXFB018	0		2020SXFB018	100		2020SXFB018	100	100	0		2020SXFB018	100	100	100	100	100	100	100	100	100	100
2020SXFB019	0	0		2020SXFB019	0		2020SXFB019	100	100	100	100	100	100	100	100	100	100	100	100	100	100	100	100	100	100	100		2020SXFB019	0		2020SXFB019	100		2020SXFB019	100	100	0		2020SXFB019	100	100	100	100	100	100	100	100	100	100
2020SXFB020	0	0		2020SXFB020	0		2020SXFB020	100	100	100	100	100	100	100	100	100	100	100	100	100	100	100	100	100	100	100		2020SXFB020	0		2020SXFB020	100		2020SXFB020	100	100	0		2020SXFB020	100	100	100	100	100	100	100	100	100	100
2020SXFB021	0	0		2020SXFB021	0		2020SXFB021	100	100	100	100	100	100	100	100	100	100	100	100	100	100	100	100	100	100	100		2020SXFB021	0		2020SXFB021	100		2020SXFB021	100	100	0		2020SXFB021	100	100	100	100	100	100	100	100	100	100
2020SXFB022	0	0		2020SXFB022	0		2020SXFB022	100	100	100	100	100	100	100	100	100	100	100	100	100	100	100	100	100	100	100		2020SXFB022	0		2020SXFB022	100		2020SXFB022	100	100	0		2020SXFB022	100	100	100	100	100	100	100	100	100	100
2020SXFB023	0	0		2020SXFB023	0		2020SXFB023	100	100	100	100	100	100	100	100	100	100	100	100	100	100	100	100	100	100	100		2020SXFB023	0		2020SXFB023	100		2020SXFB023	100	100	0		2020SXFB023	100	100	100	100	100	100	100	100	100	100
2020SXFB024	0	0		2020SXFB024	0		2020SXFB024	100	100	100	100	100	100	100	100	100	100	100	100	100	100	100	100	100	100	100		2020SXFB024	0		2020SXFB024	100		2020SXFB024	100	100	0		2020SXFB024	100	100	100	100	100	100	100	100	100	100
2020SXFB025	0	0		2020SXFB025	0		2020SXFB025	100	100	100	100	100	100	100	100	100	100	100	100	100	100	100	100	100	100	100		2020SXFB025	0		2020SXFB025	100		2020SXFB025	100	100	0		2020SXFB025	100	100	100	100	100	100	100	100	100	100
2020SXFB026	0	0		2020SXFB026	0		2020SXFB026	100	100	100	100	100	100	100	100	100	100	100	100	100	100	100	100	100	100	100		2020SXFB026	0		2020SXFB026	100		2020SXFB026	100	100	0		2020SXFB026	100	100	100	100	100	100	100	100	100	100
2020SXFB027	0	0		2020SXFB027	0		2020SXFB027	100	100	100	100	100	100	100	100	100	100	100	100	100	100	100	100	100	100	100		2020SXFB027	0		2020SXFB027	100		2020SXFB027	100	100	0		2020SXFB027	100	100	100	100	100	100	100	100	100	100
2020SXFB028	0	0		2020SXFB028	0		2020SXFB028	100	100	100	100	100	100	100	100	100	100	100	100	100	100	100	100	100	100	100		2020SXFB028	0		2020SXFB028	100		2020SXFB028	100	100	0		2020SXFB028	100	100	100	100	100	100	100	100	100	100
2020SXFB029	0	0		2020SXFB029	0		2020SXFB029	100	100	100	100	100	100	100	100	100	100	100	100	100	100	100	100	100	100	100		2020SXFB029	0		2020SXFB029	100		2020SXFB029	100	100	0		2020SXFB029	100	100	100	100	100	100	100	100	100	100
2020SXFB032	0	0		2020SXFB032	0		2020SXFB032	100	100	100	100	100	100	100	100	100	100	100	100	100	100	100	100	100	100	100		2020SXFB032	0		2020SXFB032	100		2020SXFB032	100	100	0		2020SXFB032	100	100	100	100	100	100	100	100	100	100
2020SXFB034	0	0		2020SXFB034	0		2020SXFB034	100	100	100	100	100	100	100	100	100	100	100	100	100	100	100	100	100	100	100		2020SXFB034	0		2020SXFB034	100		2020SXFB034	100	100	0		2020SXFB034	100	100	100	100	100	100	100	100	100	100
2020SXFB035	0	0		2020SXFB035	0		2020SXFB035	100	100	100	100	100	100	100	100	100	100	100	100	100	100	100	100	100	100	100		2020SXFB035	0		2020SXFB035	100		2020SXFB035	100	100	0		2020SXFB035	100	100	100	100	100	100	100	100	100	100
2020SXFB037	0	0		2020SXFB037	0		2020SXFB037	100	100	100	100	100	100	100	100	100	100	100	100	100	100	100	100	100	100	100		2020SXFB037	0		2020SXFB037	100		2020SXFB037	100	100	0		2020SXFB037	100	100	100	100	100	100	100	100	100	100
2020SXFB039	0	0		2020SXFB039	0		2020SXFB039	100	100	100	100	100	100	100	100	100	100	100	100	100	100	100	100	100	100	100		2020SXFB039	0		2020SXFB039	100		2020SXFB039	100	100	0		2020SXFB039	100	100	100	100	100	100	100	100	100	100
2020SXFB042	0	0		2020SXFB042	0		2020SXFB042	100	100	100	100	100	100	100	100	100	100	100	100	100	100	100	100	100	100	100		2020SXFB042	0		2020SXFB042	100		2020SXFB042	100	100	0		2020SXFB042	100	100	100	100	100	100	100	100	100	100
2020SXFB044	0	0		2020SXFB044	0		2020SXFB044	100	100	100	100	100	100	100	100	100	100	100	100	100	100	100	100	100	100	100		2020SXFB044	0		2020SXFB044	100		2020SXFB044	100	100	0		2020SXFB044	100	100	100	100	100	100	100	100	100	100
2020SXFB046	0	0		2020SXFB046	0		2020SXFB046	100	100	100	100	100	100	100	100	100	100	100	100	100	100	100	100	100	100	100		2020SXFB046	0		2020SXFB046	100		2020SXFB046	100	100	0		2020SXFB046	100	100	100	100	100	100	100	100	100	100
2020SXFB048	0	0		2020SXFB048	0		2020SXFB048	100	100	100	100	100	100	100	100	100	100	100	100	100	100	100	100	100	100	100		2020SXFB048	0		2020SXFB048	100		2020SXFB048	100	100	0		2020SXFB048	100	100	100	100	100	100	100	100	100	100
2020SXFB049	0	0		2020SXFB049	0		2020SXFB049	100	100	100	100	100	100	100	100	100	100	100	100	100	100	100	100	100	100	100		2020SXFB049	0		2020SXFB049	100		2020SXFB049	100	100	0		2020SXFB049	100	100	100	100	100	100	100	100	100	100
2020SXFB051	0	0		2020SXFB051	0		2020SXFB051	100	100	100	100	100	100	100	100	100	100	100	100	100	100	100	100	100	100	100		2020SXFB051	0		2020SXFB051	100		2020SXFB051	100	100	0		2020SXFB051	100	100	100	100	100	100	100	100	100	100
2020SXLYX	0	0		2020SXLYX	0		2020SXLYX	100	100	100	100	100	100	100	100	100	100	100	100	100	100	100	100	100	100	100		2020SXLYX	0		2020SXLYX	100		2020SXLYX	100	100	0		2020SXLYX	100	100	100	100	100	100	100	100	100	100
2020SXWbk	0	0		2020SXWbk	0		2020SXWbk	100	100	100	100	100	100	100	100	100	100	100	100	100	100	100	100	100	100	100		2020SXWbk	0		2020SXWbk	100		2020SXWbk	100	100	0		2020SXWbk	100	100	100	100	100	100	100	100	100	100
2020SXWSZ	0	0		2020SXWSZ	0		2020SXWSZ	100	100	100	100	100	100	100	100	100	100	100	100	100	100	100	100	100	100	100		2020SXWSZ	0		2020SXWSZ	100		2020SXWSZ	100	100	0		2020SXWSZ	100	100	100	100	100	100	100	100	100	100
2020SXXXj	0	0		2020SXXXj	0		2020SXXXj	100	100	100	100	100	100	100	100	100	100	100	100	100	100	100	100	100	100	100		2020SXXXj	0		2020SXXXj	100		2020SXXXj	100	100	0		2020SXXXj	100	100	100	100	100	100	100	100	100	100
21535	0	0		21535	0		21535	100	100	100	100	100	100	100	100	100	100	100	100	100	100	100	100	100	100	100		21535	0		21535	100		21535	100	100	0		21535	100	100	100	100	100	100	100	100	100	100
21679	0	0		21679	0		21679	100	100	100	100	100	100	100	100	100	100	100	100	100	100	100	100	100	100	100		21679	0		21679	100		21679	100	100	0		21679	100	100	100	100	92	100	100	100	100	100
230603	100	100		230603	100		230603	100	100	100	100	100	100	100	100	100	100	100	100	100	100	100	100	100	100	100		230603	100		230603	100		230603	100	100	100		230603	100	100	100	100	92	100	100	100	100	100
230608	0	0		230608	0		230608	100	100	100	100	100	100	100	100	100	100	100	100	100	100	100	100	100	100	100		230608	0		230608	100		230608	100	100	0		230608	100	100	100	100	92	100	100	100	100	100
41sh10D162	100	100		41sh10D162	100		41sh10D162	100	100	100	100	100	100	100	100	100	100	100	100	100	100	100	100	100	100	100		41sh10D162	100		41sh10D162	100		41sh10D162	100	100	100		41sh10D162	100	100	100	100	100	100	100	100	100	100
41sh10D181	0	0		41sh10D181	0		41sh10D181	100	100	100	100	100	100	100	100	100	100	100	100	100	100	100	100	100	100	100		41sh10D181	0		41sh10D181	100		41sh10D181	100	100	0		41sh10D181	100	100	100	100	100	100	100	100	100	100
41sh10D187	100	100		41sh10D187	100		41sh10D187	100	100	100	100	100	100	100	100	100	100	100	100	100	100	100	100	100	100	100		41sh10D187	100		41sh10D187	100		41sh10D187	100	100	100		41sh10D187	100	100	100	100	100	100	100	100	100	100
41sh11D062	0	0		41sh11D062	0		41sh11D062	100	100	100	100	100	100	100	100	100	100	100	100	100	100	100	100	100	100	100		41sh11D062	0		41sh11D062	100		41sh11D062	100	100	0		41sh11D062	100	100	100	100	100	100	100	100	100	100
41sh13D174	0	0		41sh13D174	0		41sh13D174	100	100	100	100	100	100	100	100	100	100	100	100	100	100	100	100	100	100	100		41sh13D174	0		41sh13D174	100		41sh13D174	100	100	0		41sh13D174	100	100	100	100	100	100	100	100	100	100
AH17	0	0		AH17	0		AH17	100	100	100	100	100	100	100	100	100	100	100	100	100	100	100	100	100	100	100		AH17	0		AH17	0		AH17	0	100	0		AH17	100	0	100	100	0	100	100	100	100	100
BJ20072H007	0	0		BJ20072H007	0		BJ20072H007	100	100	100	100	100	100	100	100	100	100	100	100	100	100	100	100	100	100	100		BJ20072H007	0		BJ20072H007	100		BJ20072H007	100	100	0		BJ20072H007	100	100	100	100	100	100	100	100	100	100
BJ20092H102	0	0		BJ20092H102	0		BJ20092H102	100	100	100	100	100	100	100	100	100	100	100	100	100	100	100	100	100	100	100		BJ20092H102	0		BJ20092H102	100		BJ20092H102	100	100	0		BJ20092H102	100	100	100	100	100	100	100	100	100	100
BJ2010074	0	0		BJ2010074	0		BJ2010074	100	100	100	100	100	100	100	100	100	100	100	100	100	100	100	100	100	100	100		BJ2010074	0		BJ2010074	100		BJ2010074	100	100	0		BJ2010074	100	100	100	100	0	100	100	100	100	100
BJ20102H032	100	100		BJ20102H032	100		BJ20102H032	100	100	100	100	100	100	100	100	100	100	100	100	100	100	100	100	100	100	100		BJ20102H032	100		BJ20102H032	100		BJ20102H032	100	100	100		BJ20102H032	100	100	100	100	100	100	100	100	100	100
BJ20122H075	0	0		BJ20122H075	0		BJ20122H075	100	100	100	100	100	100	100	100	100	100	100	100	100	100	100	100	100	100	100		BJ20122H075	0		BJ20122H075	100		BJ20122H075	100	100	0		BJ20122H075	100	100	100	100	100	100	100	100	100	100
ERR024076	0	0		ERR024076	0		ERR024076	100	100	100	100	100	100	100	100	100	100	100	100	100	100	100	100	100	100	100		ERR024076	0		ERR024076	100		ERR024076	100	100	0		ERR024076	100	100	100	100	0	100	100	100	100	100
ERR024078	100	100		ERR024078	100		ERR024078	100	100	100	100	100	100	100	100	100	100	100	100	100	100	100	100	100	100	100		ERR024078	0		ERR024078	100		ERR024078	100	100	100		ERR024078	100	100	100	100	100	100	100	100	100	100
ERR024079	100	100		ERR024079	100		ERR024079	100	100	100	100	100	100	100	100	100	100	100	100	100	100	100	100	100	100	100		ERR024079	100		ERR024079	100		ERR024079	100	100	100		ERR024079	100	100	100	100	100	100	100	100	100	100
ERR024085	96	97		ERR024085	100		ERR024085	100	100	100	100	100	100	100	100	100	100	100	100	100	100	100	100	100	100	100		ERR024085	0		ERR024085	100		ERR024085	100	100	100		ERR024085	100	100	100	100	0	100	100	100	100	100
ERR024604	0	0		ERR024604	0		ERR024604	100	100	100	100	100	100	100	100	100	100	100	100	100	100	100	100	100	100	100		ERR024604	0		ERR024604	100		ERR024604	100	100	0		ERR024604	100	100	100	99	94	100	100	100	100	100
ERR024605	0	0		ERR024605	0		ERR024605	100	100	100	100	100	100	100	100	100	100	100	100	100	100	100	100	100	100	100		ERR024605	0		ERR024605	100		ERR024605	100	100	0		ERR024605	100	100	100	99	0	100	100	100	100	100
ERR024606	0	0		ERR024606	0		ERR024606	100	100	100	100	100	100	100	100	100	100	100	100	100	100	100	100	100	100	100		ERR024606	0		ERR024606	100		ERR024606	100	0	0		ERR024606	100	100	100	100	100	100	100	100	100	100
ERR024607	0	0		ERR024607	0		ERR024607	100	100	100	100	100	100	100	100	100	100	100	100	100	100	100	100	100	100	100		ERR024607	0		ERR024607	100		ERR024607	100	100	0		ERR024607	100	100	100	99	0	100	100	100	100	100
ERR024608	100	100		ERR024608	100		ERR024608	0	0	0	0	100	100	100	100	100	100	100	100	100	100	100	100	100	100	100		ERR024608	100		ERR024608	100		ERR024608	100	100	100		ERR024608	100	100	100	100	0	100	100	100	100	100
ERR024609	0	0		ERR024609	0		ERR024609	100	100	100	100	100	100	100	100	100	100	100	100	100	100	100	100	100	100	100		ERR024609	0		ERR024609	100		ERR024609	100	100	0		ERR024609	100	100	100	100	100	100	100	100	100	100
ERR024610	0	0		ERR024610	0		ERR024610	100	100	100	100	100	100	100	100	100	100	100	100	100	100	100	100	100	100	100		ERR024610	0		ERR024610	100		ERR024610	100	100	0		ERR024610	100	100	100	100	0	100	100	100	100	100
ERR024611	0	0		ERR024611	0		ERR024611	100	100	100	100	100	100	100	100	100	100	100	100	100	100	100	100	100	100	100		ERR024611	0		ERR024611	100		ERR024611	100	100	0		ERR024611	100	100	100	99	0	100	100	100	100	100
ERR024612	0	0		ERR024612	0		ERR024612	100	100	100	100	100	100	100	100	100	100	100	100	100	100	100	100	100	100	100		ERR024612	0		ERR024612	100		ERR024612	100	100	0		ERR024612	100	100	100	100	0	100	100	100	100	100
ERR024614	0	0		ERR024614	0		ERR024614	100	100	100	100	100	100	100	100	100	100	100	100	100	100	100	100	100	100	100		ERR024614	0		ERR024614	100		ERR024614	100	100	0		ERR024614	100	100	100	99	0	100	100	100	100	100
ERR024616	0	0		ERR024616	0		ERR024616	100	100	100	100	100	100	100	100	100	100	100	100	100	100	100	100	100	100	100		ERR024616	0		ERR024616	100		ERR024616	100	100	0		ERR024616	100	100	100	100	0	100	100	100	100	100
ERR024617	0	0		ERR024617	0		ERR024617	100	100	100	100	100	100	100	100	100	100	100	100	100	100	100	100	100	100	100		ERR024617	0		ERR024617	100		ERR024617	100	100	0		ERR024617	100	100	100	100	0	100	100	100	100	100
ERR024618	100	100		ERR024618	100		ERR024618	100	100	100	100	100	100	100	100	100	100	100	100	100	100	100	100	100	100	100		ERR024618	100		ERR024618	100		ERR024618	100	100	100		ERR024618	100	100	100	100	0	100	100	100	100	100
ERR024619	0	0		ERR024619	0		ERR024619	100	100	100	100	100	100	100	100	100	100	100	100	100	100	100	100	100	100	100		ERR024619	0		ERR024619	100		ERR024619	100	100	0		ERR024619	100	100	100	100	0	100	100	100	100	100
ERR024620	0	0		ERR024620	0		ERR024620	100	100	100	100	100	100	100	100	100	100	100	100	100	100	100	100	100	100	100		ERR024620	0		ERR024620	100		ERR024620	100	100	0		ERR024620	100	100	100	100	89	100	100	100	100	100
ERR024622	0	0		ERR024622	0		ERR024622	100	100	100	100	100	100	100	100	100	100	100	100	100	100	100	100	100	100	100		ERR024622	0		ERR024622	100		ERR024622	100	100	0		ERR024622	100	100	100	100	92	100	100	100	100	100
ERR024625	0	0		ERR024625	0		ERR024625	100	100	100	100	100	100	100	100	100	100	100	100	100	100	100	100	100	100	100		ERR024625	0		ERR024625	100		ERR024625	100	100	0		ERR024625	100	100	100	100	0	100	100	100	100	100
ERR024626	0	0		ERR024626	0		ERR024626	100	100	100	100	100	100	100	100	100	100	100	100	100	100	100	100	100	100	100		ERR024626	0		ERR024626	100		ERR024626	100	100	0		ERR024626	100	100	100	100	0	100	100	100	100	100
ERR024627	0	0		ERR024627	0		ERR024627	100	100	100	100	100	100	100	100	100	100	100	100	100	100	100	100	100	100	100		ERR024627	0		ERR024627	100		ERR024627	100	100	0		ERR024627	100	100	100	100	0	100	100	100	100	100
ERR025682	0	0		ERR025682	0		ERR025682	100	100	100	100	100	100	100	100	100	100	100	100	100	100	100	100	100	100	100		ERR025682	0		ERR025682	100		ERR025682	100	100	0		ERR025682	100	100	100	100	0	100	100	100	100	100
ERR025683	100	100		ERR025683	100		ERR025683	100	100	100	100	100	100	100	100	100	100	100	100	100	100	100	100	100	100	100		ERR025683	100		ERR025683	100		ERR025683	0	100	0		ERR025683	100	100	100	100	0	100	100	100	100	100
ERR025685	100	100		ERR025685	100		ERR025685	100	100	100	100	100	100	100	100	100	100	100	100	100	100	100	100	100	100	100		ERR025685	100		ERR025685	100		ERR025685	100	100	100		ERR025685	100	100	100	100	0	100	100	100	100	100
ERR025686	0	0		ERR025686	0		ERR025686	100	100	100	100	100	100	100	100	100	100	100	100	100	100	100	100	100	100	100		ERR025686	0		ERR025686	100		ERR025686	100	100	0		ERR025686	100	100	100	100	0	100	100	100	100	100
ERR025687	100	100		ERR025687	0		ERR025687	100	100	100	100	100	100	100	100	100	100	100	100	100	100	100	100	100	100	100		ERR025687	100		ERR025687	100		ERR025687	100	100	100		ERR025687	100	100	100	100	0	100	100	100	100	100
ERR025690	0	0		ERR025690	100		ERR025690	100	100	100	100	100	100	100	100	100	100	100	100	0	100	100	100	100	100	100		ERR025690	100		ERR025690	100		ERR025690	100	100	100		ERR025690	100	100	100	100	0	100	100	100	100	100
ERR025691	100	100		ERR025691	100		ERR025691	100	100	100	100	100	100	100	100	100	100	100	100	100	100	100	100	100	100	100		ERR025691	100		ERR025691	100		ERR025691	100	100	100		ERR025691	100	100	100	100	0	100	100	100	100	100
ERR025692	0	0		ERR025692	0		ERR025692	100	100	100	100	100	100	100	100	100	100	100	100	100	100	100	100	100	100	100		ERR025692	0		ERR025692	100		ERR025692	100	100	0		ERR025692	100	100	100	100	0	100	100	100	100	100
ERR025693	100	100		ERR025693	0		ERR025693	100	100	100	100	100	100	100	100	100	100	100	100	100	100	100	100	100	100	100		ERR025693	100		ERR025693	100		ERR025693	100	100	100		ERR025693	100	100	100	100	0	100	100	100	100	100
ERR025695	0	0		ERR025695	0		ERR025695	100	100	100	100	100	100	100	100	100	100	100	100	100	100	100	100	100	100	100		ERR025695	100		ERR025695	100		ERR025695	0	100	0		ERR025695	100	100	100	100	0	100	100	100	100	100
ERR025697	100	100		ERR025697	0		ERR025697	0	0	0	0	100	100	100	100	100	100	100	100	100	100	100	100	100	100	100		ERR025697	100		ERR025697	100		ERR025697	100	100	100		ERR025697	100	100	100	100	0	100	100	100	100	100
ERR025698	100	100		ERR025698	100		ERR025698	100	100	100	100	100	100	100	100	100	100	100	100	100	100	100	100	100	100	100		ERR025698	100		ERR025698	100		ERR025698	100	100	100		ERR025698	100	100	100	100	0	100	100	100	100	100
ERR025699	100	100		ERR025699	0		ERR025699	100	100	100	100	100	100	100	100	100	100	100	100	100	100	100	100	100	100	100		ERR025699	100		ERR025699	100		ERR025699	100	100	100		ERR025699	100	100	100	100	0	100	100	100	100	100
ERR025700	100	100		ERR025700	100		ERR025700	100	100	100	100	100	100	100	100	100	100	100	100	100	100	100	100	100	100	100		ERR025700	100		ERR025700	100		ERR025700	100	100	100		ERR025700	100	100	100	100	0	100	100	100	100	100
ERR025701	100	100		ERR025701	100		ERR025701	100	100	100	100	100	100	100	100	100	100	100	100	100	100	100	100	100	100	100		ERR025701	100		ERR025701	100		ERR025701	100	100	100		ERR025701	100	100	100	100	0	100	100	100	100	100
ERR025703	0	0		ERR025703	0		ERR025703	100	100	100	100	100	100	100	100	100	100	100	100	100	100	100	100	100	100	100		ERR025703	0		ERR025703	100		ERR025703	100	100	0		ERR025703	100	100	100	100	0	100	100	100	100	100
ERR025704	100	100		ERR025704	100		ERR025704	100	100	100	100	100	100	100	100	100	100	100	100	100	100	100	100	100	100	100		ERR025704	100		ERR025704	100		ERR025704	100	100	100		ERR025704	100	100	100	100	0	100	100	100	100	100
ERR025705	100	100		ERR025705	100		ERR025705	100	100	100	100	100	100	100	100	100	100	100	100	100	100	100	100	100	100	100		ERR025705	100		ERR025705	100		ERR025705	100	100	100		ERR025705	100	100	100	100	0	100	100	100	100	100
ERR025706	0	0		ERR025706	0		ERR025706	100	100	100	100	100	100	100	100	100	100	100	100	100	100	100	100	100	100	100		ERR025706	0		ERR025706	100		ERR025706	100	100	0		ERR025706	100	100	100	100	0	100	100	100	100	100
ERR025708	0	0		ERR025708	100		ERR025708	100	100	100	100	100	100	100	100	100	100	100	100	0	100	100	100	100	100	100		ERR025708	100		ERR025708	100		ERR025708	100	100	0		ERR025708	100	100	100	100	0	100	100	100	100	100
ERR025709	100	100		ERR025709	100		ERR025709	100	100	100	100	100	100	100	100	100	100	100	100	100	100	100	100	100	100	100		ERR025709	100		ERR025709	100		ERR025709	100	100	100		ERR025709	100	100	100	99	0	100	100	100	100	100
ERR025710	100	100		ERR025710	100		ERR025710	100	100	100	100	100	100	100	100	100	100	100	100	100	100	100	100	100	100	100		ERR025710	100		ERR025710	100		ERR025710	100	100	100		ERR025710	100	100	100	100	0	100	100	100	100	100
ERR025711	100	100		ERR025711	100		ERR025711	100	100	100	100	100	100	100	100	100	100	100	100	100	100	100	100	100	100	100		ERR025711	100		ERR025711	100		ERR025711	100	100	100		ERR025711	100	100	100	99	0	100	100	100	100	100
ERR025712	100	100		ERR025712	100		ERR025712	100	100	100	100	100	100	100	100	100	100	100	100	100	100	100	100	100	100	100		ERR025712	100		ERR025712	100		ERR025712	100	100	100		ERR025712	100	100	100	100	0	100	100	100	100	100
ERR025713	100	100		ERR025713	100		ERR025713	100	100	100	100	100	100	100	100	100	100	100	100	100	100	100	100	100	100	100		ERR025713	100		ERR025713	100		ERR025713	100	100	100		ERR025713	100	100	100	100	0	100	100	100	100	100
ERR025714	0	0		ERR025714	0		ERR025714	100	100	100	100	100	100	100	100	100	100	100	100	100	100	100	100	100	100	100		ERR025714	0		ERR025714	100		ERR025714	100	100	0		ERR025714	100	100	100	100	0	100	100	100	100	100
ERR025715	0	0		ERR025715	0		ERR025715	100	100	100	100	100	100	100	100	100	100	100	100	100	100	100	100	100	100	100		ERR025715	0		ERR025715	100		ERR025715	100	100	0		ERR025715	100	100	100	99	0	100	100	100	100	100
ERR025716	100	100		ERR025716	100		ERR025716	100	100	100	100	100	100	100	100	100	100	100	100	100	100	100	100	100	100	100		ERR025716	100		ERR025716	100		ERR025716	100	100	100		ERR025716	100	100	100	100	0	100	100	100	100	100
ERR025717	100	0		ERR025717	0		ERR025717	100	100	100	100	100	100	100	100	100	100	100	100	100	100	100	100	100	100	100		ERR025717	100		ERR025717	100		ERR025717	100	100	0		ERR025717	100	100	100	100	0	100	100	100	100	100
ERR025718	100	100		ERR025718	100		ERR025718	100	100	100	100	100	100	100	100	100	100	100	100	100	100	100	100	100	100	100		ERR025718	100		ERR025718	100		ERR025718	100	100	100		ERR025718	100	100	100	100	0	100	100	100	100	100
ERR025719	0	0		ERR025719	0		ERR025719	100	100	100	100	100	100	100	100	100	100	100	100	100	100	100	100	100	100	100		ERR025719	0		ERR025719	100		ERR025719	100	100	0		ERR025719	100	100	100	100	0	100	100	100	100	100
ERR025721	0	0		ERR025721	0		ERR025721	100	100	100	100	100	100	100	100	100	100	100	100	100	100	100	100	100	100	100		ERR025721	100		ERR025721	100		ERR025721	0	100	0		ERR025721	100	100	100	100	0	100	100	100	100	100
ERR025724	0	0		ERR025724	0		ERR025724	100	100	100	100	100	100	100	100	100	100	100	100	100	100	100	100	100	100	100		ERR025724	0		ERR025724	100		ERR025724	100	100	0		ERR025724	100	100	100	99	0	100	100	100	100	100
ERR025725	100	100		ERR025725	100		ERR025725	100	100	100	100	100	100	100	100	100	100	100	100	100	100	100	100	100	100	100		ERR025725	100		ERR025725	100		ERR025725	100	100	100		ERR025725	100	100	100	100	0	100	100	100	100	100
ERR025726	0	0		ERR025726	0		ERR025726	100	100	100	100	100	100	100	100	100	100	100	100	100	100	100	100	100	100	100		ERR025726	0		ERR025726	100		ERR025726	100	100	0		ERR025726	100	100	100	100	0	100	100	100	100	100
ERR025729	0	0		ERR025729	0		ERR025729	0	0	0	0	100	100	100	100	100	100	100	100	100	100	100	100	100	100	100		ERR025729	0		ERR025729	100		ERR025729	100	100	0		ERR025729	100	100	100	100	0	100	100	100	100	100
ERR025731	0	0		ERR025731	0		ERR025731	100	100	100	100	100	100	100	100	100	100	100	100	100	100	100	100	100	100	100		ERR025731	0		ERR025731	100		ERR025731	100	100	0		ERR025731	100	100	100	100	0	100	100	100	100	100
ERR025732	0	0		ERR025732	0		ERR025732	100	100	100	100	100	100	100	100	100	100	100	100	100	100	100	100	100	100	100		ERR025732	0		ERR025732	100		ERR025732	100	100	0		ERR025732	100	100	100	100	0	100	100	100	100	100
ERR025734	0	0		ERR025734	0		ERR025734	100	100	100	100	100	100	100	100	100	100	100	100	100	100	100	100	100	100	100		ERR025734	0		ERR025734	100		ERR025734	100	100	0		ERR025734	100	100	100	99	0	100	100	100	100	100
ERR025737	0	0		ERR025737	0		ERR025737	100	100	100	100	100	100	100	100	100	100	100	100	100	100	100	100	100	100	100		ERR025737	0		ERR025737	100		ERR025737	100	100	0		ERR025737	100	100	100	100	0	100	100	100	100	100
ERR025742	0	0		ERR025742	0		ERR025742	0	0	0	0	100	100	100	100	100	100	100	100	100	100	100	100	100	100	100		ERR025742	0		ERR025742	100		ERR025742	100	100	0		ERR025742	100	100	100	99	0	100	100	100	100	100
ERR025743	0	0		ERR025743	0		ERR025743	100	100	100	100	100	100	100	100	100	100	100	100	100	100	100	100	100	100	100		ERR025743	0		ERR025743	100		ERR025743	100	100	0		ERR025743	100	100	100	100	0	100	100	100	100	100
ERR025746	0	0		ERR025746	0		ERR025746	100	100	100	100	100	100	100	100	100	100	100	100	100	100	100	100	100	100	100		ERR025746	0		ERR025746	100		ERR025746	100	100	0		ERR025746	100	100	100	100	0	100	100	100	100	100
ERR025747	0	0		ERR025747	0		ERR025747	0	0	0	0	100	100	100	100	100	100	100	100	100	100	100	100	100	100	100		ERR025747	0		ERR025747	100		ERR025747	100	100	0		ERR025747	100	100	100	100	0	100	100	100	100	100
ERR025748	0	0		ERR025748	0		ERR025748	100	100	100	100	0	0	0	0	0	100	100	100	100	100	100	100	100	100	100		ERR025748	0		ERR025748	100		ERR025748	100	0	0		ERR025748	100	100	100	100	0	100	100	100	100	100
ERR025749	0	0		ERR025749	0		ERR025749	100	100	100	100	100	100	100	100	100	100	100	100	100	100	100	100	100	100	100		ERR025749	0		ERR025749	100		ERR025749	100	100	0		ERR025749	100	100	100	100	0	100	100	100	100	100
ERR025750	0	0		ERR025750	0		ERR025750	100	100	100	100	100	100	100	100	100	100	100	100	100	100	100	100	100	100	100		ERR025750	0		ERR025750	100		ERR025750	100	100	0		ERR025750	100	100	100	100	0	100	100	100	100	100
ERR025751	0	0		ERR025751	0		ERR025751	100	100	100	100	100	100	100	100	100	100	100	100	100	100	100	100	100	100	100		ERR025751	0		ERR025751	100		ERR025751	100	100	0		ERR025751	100	100	100	99	0	100	100	100	100	100
ERR025753	0	0		ERR025753	0		ERR025753	100	100	100	100	100	100	100	100	100	100	100	100	100	100	100	100	100	100	100		ERR025753	0		ERR025753	100		ERR025753	100	100	0		ERR025753	100	100	100	99	0	100	100	100	100	100
ERR025754	0	0		ERR025754	0		ERR025754	100	100	100	100	100	100	100	100	100	100	100	100	100	100	100	100	100	100	100		ERR025754	0		ERR025754	100		ERR025754	100	100	0		ERR025754	100	100	100	99	0	100	100	100	100	100
ERR025755	0	0		ERR025755	0		ERR025755	100	100	100	100	100	100	100	100	100	100	100	100	100	100	100	100	100	100	100		ERR025755	0		ERR025755	100		ERR025755	100	100	0		ERR025755	100	100	100	99	0	100	100	100	100	100
ERR025756	0	0		ERR025756	0		ERR025756	0	0	0	0	100	100	100	100	100	100	100	100	100	100	100	100	100	100	100		ERR025756	0		ERR025756	100		ERR025756	100	100	0		ERR025756	100	100	100	99	0	100	100	100	100	100
ERR025758	0	0		ERR025758	0		ERR025758	100	100	100	100	100	100	100	100	100	100	100	100	100	100	100	100	100	100	100		ERR025758	0		ERR025758	100		ERR025758	100	100	0		ERR025758	100	100	100	100	0	100	100	100	100	100
ERR025761	0	0		ERR025761	0		ERR025761	100	100	100	100	100	100	100	100	100	100	100	100	100	100	100	100	100	100	100		ERR025761	0		ERR025761	100		ERR025761	100	100	0		ERR025761	100	100	100	100	0	100	100	100	100	100
ERR025762	100	100		ERR025762	100		ERR025762	100	100	100	100	100	100	100	100	100	100	100	100	100	100	100	100	100	100	100		ERR025762	100		ERR025762	100		ERR025762	100	100	100		ERR025762	100	100	100	100	0	100	100	100	100	100
ERR025765	0	0		ERR025765	0		ERR025765	100	100	100	100	100	100	100	100	100	100	100	100	100	100	100	100	100	100	100		ERR025765	0		ERR025765	100		ERR025765	100	100	0		ERR025765	100	100	100	99	0	100	100	100	100	100
[truncated: 603 more rows]
[truncated: 60 more columns]

[truncated: 2 more sheets: Figure S6, Figure S7]
